# Supplementary material for: Bacterial vampirism mediated through taxis to serum
Source: eLife. 2024 May 31;12:RP93178. doi: 10.7554/eLife.93178 (PMC11142651; doi:10.7554/eLife.93178)
Supplement: Supplementary file 2. [file elife-93178-supp2.csv]

Name	# Nucleotides	# Sequences	% AT-rich Amino Acids	% Acidic Amino Acids	% Basic Amino Acids	% Charged Amino Acids	% GC-rich Amino Acids	% Hydrophobic Amino Acids	% Identical Sites	% Pairwise Identity	% Polar Uncharged Amino Acids	Accession	Bit-Score	Charge at pH 7	Created Date	Database	Description	E Value	Extinction Coefficient	Free end gaps	Grade	Hit end	Hit start	Isoelectric Point	Max Sequence Length	Mean Coverage	Min Sequence Length	Modified	Molecular Weight (kDa)	Molecule Type	Organism	Query	Query coverage	Query end	Query start	Ref Seq Index	Ref Seq Length	Ref Seq Name	Sequence	Sequence Length	Sequence List Name	Topology	URN
Consensus																																							?????????????????????????????????????????????????????????????????????????????MLKRIKIVTSLLLVLALFGLLQLTSGGLFFNALKNDKENFTVLQTIRQQQSTLNGSWVALLQTRNTLNRAGIRYMMDQNNIGSGATVAELMQSASISLKQAEKNWADYEALPRDPRQSTAAAAEIKRNYDIYHNALAELIQLLGAGKINEFFDQPTQGYQDGFEKQYVAYMEQNDRLYDIAVSDNNASYSQAMWILVGVLIVVLAVIFAVWFGIKASLIAPMNRLIDSIRHIAGGDLVKPIEVDGSNEMGQLAESLRHMQGELMRTVGDVRNGANAIYSGASEIATGNNDLSSRTEQQAASLEETAASMEQLTATVKQNAEN…		Tsr sequences
__S. Typhimurium Tsr_A new protein sequence entered manually_A new protein sequence entered manually			18.99%	12.12%	9.76%	21.88%	26.04%	50.27%			28.93%			-17.53679448			A new protein sequence entered manually		46410					4.622936248779297				Wed Apr 12 16:45:23 PDT 2023	60.16991278000009	AA									MLKRIKIVTSLLLVLALFGLLQLTSGGLFFNSLKNDKENFTVLQTIRQQQSALNATWVELLQTRNTLNRAGIRWMMDQSNIGSGATVAELMQGATNTLKLTEKNWEQYEALPRDPRQSEAAFLEIKRTYDIYHGALAELIQLLGAGKINEFFDQPTQSYQDAFEKQYMAYMQQNDRLYDIAVEDNNSSYNQAMWVLVSVLIAVLVVIIAVWFGIKLSLIAPMNRLIESIRHIASGDLVKRIDVEGSNEMGQLAENLRHMQSELMRTVGDVRNGANAIYSGASEIAMGNNDLSSRTEQQAASLEETAASMEQLTATVKQNAENARQASHLALSASETAQKGGKVVDNVVQTMRDIASSSQKIADIISVIDGIAFQTNILALNAAVEAARAGEQGRGFAVV…	553	Tsr sequences	linear
Acerihabitans arboris_WP_162365350_methyl-accepting chemotaxis protein [Acerihabitans arboris]	0	2	16.40%	10.34%	9.27%	19.61%	27.45%	50.27%	52.20%	52.20%	30.66%	WP_162365350	538.11	-13.32070424		nr	methyl-accepting chemotaxis protein [Acerihabitans arboris]	0	35870	TRUE	76.10%	561	1	4.904384613037109	568	2	561	Wed Apr 12 16:46:48 PDT 2023	60.39001698000007	AA	Acerihabitans arboris	WP_268566262.1	100.00%	568	1	-1	0		MFNRIRVVTGLVLVLIIFCLLQLSSGGVFYHSLKQDQHYFGVYQNLRKQQTSLSASWVALVQTRNTLNRAAVRYLMDENKMGSGATVTELLSEAYGTLTRSEQTFGNFMAMPRVAGQDEANIQALKQRYDALHAALVDLNSLLGNGNISDFYAQPTQTLQNNFEDSYSRYLAGNIRLYNDAVDMNEQSYTQSVIVLGAVLALFVVISLLVWIGIRRILLHPLRYLIGHIRGIAAGDLTQALTLNSRNEMGMLAESLRDMQASLTGTVHTVRQSADSIYSGASDIAAGNTDLSSRTEQQASALEQTAASMEQLTATVKQNAENARQARQLALSASETAQKGGKVVANVVTTMHEIAGSSQKIADITGVIDGIAFQTNILALNAAVEAARAGEQGRGFAVV…	569	Tsr sequences	linear
Arsenophonus nasoniae_CBA72479_methyl-accepting chemotaxis protein [Arsenophonus nasoniae]	0	2	24.73%	13.18%	11.55%	24.73%	20.76%	49.46%	52.60%	52.60%	26.53%	CBA72479	531.561	-21.71431838		nr	methyl-accepting chemotaxis protein [Arsenophonus nasoniae]	1.10e-180	42860	TRUE	76.00%	554	1	4.832714080810547	564	2	554	Wed Apr 12 16:45:24 PDT 2023	60.95942787999999	AA	Arsenophonus nasoniae	WP_268566262.1	99.30%	568	5	-1	0		MKIITGLIITLLLFGILQLASGAFFFFDLKDQKEEIALLAQMRNQRILLNEGWVHLLKARIQLNRAGVSYLLTKKKVPIDEPVGQIIEAARLNLVKAREYFDKYQRTAKLSLHDPKILADLSKNYTRYMESLHSLIFLLENDQIKDFSDQPTSIYQQEFSQALDHYLNESLVVYDEIIGHSEVSYRYSVYTLFVVLSALILLLILCWFGIHRLLINPLNSLLMNIKAFSAGDLSSHIAINGNNEMGRLAAGLKHMQYELIQIVKSVSGSADKIYARTSEIATGNSDLSTRSEQQVAALEETAASMEELTITVKQNAEHATQANKLADSASEIAWEGGQVVANVVDTMKSISESAQKIADITSVIDGIAFQTNILALNAAVEAARAGEHGRGFAVVAEEV…	568	Tsr sequences	linear
Arsenophonus nasoniae_WP_026823464_methyl-accepting chemotaxis protein [Arsenophonus nasoniae]	0	2	24.73%	13.08%	11.65%	24.73%	20.79%	49.46%	52.60%	52.60%	26.52%	WP_026823464	536.569	-20.71432632		nr	methyl-accepting chemotaxis protein [Arsenophonus nasoniae]	0	42860	TRUE	76.30%	558	1	4.882007598876953	568	2	558	Wed Apr 12 16:46:23 PDT 2023	61.474071179999996	AA	Arsenophonus nasoniae	WP_268566262.1	100.00%	568	1	-1	0		MLNRMKIITGLIITLLLFGILQLASGAFFFFDLKDQKEEIALLAQMRNQRILLNEGWVHLLKARIQLNRAGVSYLLTKKKVPIDEPVGQIIEAARLNLVKAREYFDKYQRTAKLSLHDPKILADLSKNYTRYMESLHSLIFLLENDQIKDFSDQPTSIYQQEFSQALDHYLNESLVVYDEIIGHSEVSYRYSVYTLFVVLSALILLLILCWFGIHRLLINPLNSLLMNIKAFSAGDLSSHIAINGNNEMGRLAAGLKHMQYELIQIVKSVSGSADKIYARTSEIATGNSDLSTRSEQQVAALEETAASMEELTITVKQNAEHATQANKLADSASEIAWEGGQVVANVVDTMKSISESAQKIADITSVIDGIAFQTNILALNAAVEAARAGEHGRGFAVV…	572	Tsr sequences	linear
Astraeus odoratus_KAG6335981_hypothetical protein ID866_3103 [Astraeus odoratus]	0	2	19.31%	11.73%	9.57%	21.30%	27.08%	51.08%	86.10%	86.10%	28.52%	KAG6335981	913.679	-15.64122414		nr	hypothetical protein ID866_3103 [Astraeus odoratus]	0	42400	TRUE	93.10%	696	143	4.633884429931641	554	2	554	Wed Apr 12 16:46:11 PDT 2023	59.74342248000006	AA	Astraeus odoratus	HCJ6374625.1	100.00%	554	1	-1	0		MLNRIKIVTSLMLVLAIFGLLQLTSGGLFFNALKNDKENFTVLQTIRQQQSTLNGSWVALLQTRNTLNRAGIRYMMDQNNIGSGATVNDLMQIASASLKQAEKNWADYEALPRDPRQSDAAALEIKRNYDIYHGALAELIQLLGAGKINAFFDQPTQSYQDGFEKQYVSYLQQNDKLYQMAVEDSNSSYTQAIWVLISVLVAVLVVIVAVWLGIKQALISPLTRLIDNIRHIASGDLVKRIDVEGSNEMGELADSLRHMQGELVRTVGDVRNGANAIYSGASEIAMGNNDLSSRTEQQAASLEETAASMEQLTATVKQNAENARQASHLALSASETAQKGGKVVDNVVQTMRDIAGSSQKIADIISVIDGIAFQTNILALNAAVEAARAGEQGRGFAVV…	554	Tsr sequences	linear
Atlantibacter hermannii_HCC12219_methyl-accepting chemotaxis protein [Atlantibacter hermannii]	0	2	18.60%	11.23%	9.76%	20.99%	26.52%	50.64%	55.50%	55.50%	29.10%	HCC12219	538.11	-16.14737307		nr	methyl-accepting chemotaxis protein [Atlantibacter hermannii]	0	36900	TRUE	76.00%	543	1	4.817760467529297	548	2	543	Wed Apr 12 16:46:09 PDT 2023	58.266705980000054	AA	Atlantibacter hermannii	WP_268566262.1	96.48%	548	1	-1	0		MLNRIKVVTSLLIVLGLFGLLQLTSGGLFFNALKNDKENFTVLQTIRQQQSTLNASWVALIQTRNTLNRAGIRYMMDSNQMGSGATVPQLMQIAQTSLKQAEEQWKAYEALPRDHRQSDDTAQEVKRTYDIYHNALAELIQLLGSGKINEFFDQPTQSYQDGMEKAYNTYLTENDSLYQLAVDGSNDSYNLAIWIVVGVLIAVLAVMIAVWFGINKALIHPLQRLLENIRHIANGDLVRGIEVHGTNEMGQLAASLRHMQGELAKTVGDVRTGANAIYTGASEIAVGNNDLSSRTEQQAASLEETAASMEELTATVKQNAENARQASHLALSASETAQKGGKVVSNVVQTMHEIAGSSQKIADITSVIDGIAFQTNILALNAAVEAARAGEQGRGFAVV…	551	Tsr sequences	linear
Atlantibacter hermannii_NBC98530_methyl-accepting chemotaxis protein [Atlantibacter hermannii]	0	2	18.74%	11.35%	9.01%	20.36%	27.57%	51.35%	53.80%	53.80%	29.19%	NBC98530	526.554	-18.44347952		nr	methyl-accepting chemotaxis protein [Atlantibacter hermannii]	1.29e-178	42400	TRUE	76.90%	555	1	4.584056854248047	568	2	555	Wed Apr 12 16:46:15 PDT 2023	59.440963080000046	AA	Atlantibacter hermannii	WP_268566262.1	100.00%	568	1	-1	0		MLNRIKVVTSLLIVLGLFGLLQLTSGGLFFNALKNDKENFTVLQTIRQQQSTLNASWVALIQTRNTLNRAGIRYMMDSNQMGSGATVAQLMQIAQTSLKLAEEQWTAYEALPRDPRQSEQTAQEVKRTYDIYHNALAELIQLLGAGKINAFFDQPTQSYQDGMQKAYDSYLAENDGLYQLAVDGSNDSYNLALWILIGVLGTVLAVMIVVWIGINKALIHPLQRLLENIRHIANGDLVRGIEVHGTNEMGQLAASLRHMQDELAKTVGDVRTGANAIYSGASEIAIGNNDLSSRTEQQAASLEETAASMEELTATVKQNAENARQASQLALSASETAQKGGKVVSNVVQTMHEIAGSSQKIADITSVIDGIAFQTNILALNAAVEAARAGEQGRGFAVV…	569	Tsr sequences	linear
Atlantibacter hermannii_WP_002437625_methyl-accepting chemotaxis protein [Atlantibacter hermannii]	0	2	18.56%	11.53%	9.55%	21.08%	26.31%	50.63%	54.50%	54.50%	29.19%	WP_002437625	543.888	-19.14493733		nr	methyl-accepting chemotaxis protein [Atlantibacter hermannii]	0	42400	TRUE	77.20%	555	1	4.683925628662109	568	2	555	Wed Apr 12 16:46:20 PDT 2023	59.60209828000006	AA	Atlantibacter hermannii	WP_268566262.1	100.00%	568	1	-1	0		MLNRIKVVTSLLIVLGLFGLLQLTSGGLFFNALKNDKENFTVLQTIRQQQSTLNASWVALIQTRNTLNRAGIRYMMDSNQMGSGATVPQLMQIAQTSLKQAEEQWKAYEALPRDHRQSDDTAQEVKRTYDIYHNALAELIQLLGSGKINEFFDQPTQSYQDGMEKAYNTYLTENDSLYQLAVDGSNDSYNLAIWIVVGVLIAVLAVMIAVWFGINKALIHPLQRLLENIRHIANGDLVRGIEVHGTNEMGQLAASLRHMQGELAKTVGDVRTGANAIYTGASEIAVGNNDLSSRTEQQAASLEETAASMEELTATVKQNAENARQASHLALSASETAQKGGKVVSNVVQTMHEIAGSSQKIADITSVIDGIAFQTNILALNAAVEAARAGEQGRGFAVV…	569	Tsr sequences	linear
Atlantibacter hermannii_WP_043865877_methyl-accepting chemotaxis protein [Atlantibacter hermannii]	0	2	18.56%	11.53%	9.37%	20.90%	26.13%	50.63%	54.30%	54.30%	29.37%	WP_043865877	542.347	-19.2437505		nr	methyl-accepting chemotaxis protein [Atlantibacter hermannii]	0	42400	TRUE	77.20%	555	1	4.641040802001953	568	2	555	Wed Apr 12 16:46:25 PDT 2023	59.58712448000006	AA	Atlantibacter hermannii	WP_268566262.1	100.00%	568	1	-1	0		MLNRIKVVTSLLIVLGLFGLLQLTSGGLFFNALKNDKENFTVLQTIRQQQSTLNASWVALIQTRNTLNRAGIRYMMDSNQMGSGATVPQLMQIAQTSLKQAEEQWKAYEALPRDHRQSDDTAQEVKRTYDIYHNALAELIQLLGSGKINEFFDQPTQSYQDGMEKAYNTYLAENDSLYQLAVDGSNDSYNLAIWIVVGVLITVLAVMIVVWIGINKALIHPLQRLLENIRHIANGDLVRGIEVHGTNEMGQLAASLRHMQGELAKTVGDVRTGANAIYTGASEIAVGNNDLSSRTEQQAASLEETAASMEELTATVKQNAENARQASQLALSASETAQKGGKVVSNVVQTMHEIAGSSQKIADITSVIDGIAFQTNILALNAAVEAARAGEQGRGFAVV…	569	Tsr sequences	linear
Atlantibacter hermannii_WP_165431685_methyl-accepting chemotaxis protein [Atlantibacter hermannii]	0	2	18.56%	11.53%	9.37%	20.90%	26.49%	50.81%	54.50%	54.50%	29.19%	WP_165431685	543.117	-19.2437505		nr	methyl-accepting chemotaxis protein [Atlantibacter hermannii]	0	42400	TRUE	77.20%	555	1	4.641040802001953	568	2	555	Wed Apr 12 16:46:48 PDT 2023	59.56306158000005	AA	Atlantibacter hermannii	WP_268566262.1	100.00%	568	1	-1	0		MLNRIKVVTSLLIVLGLFGLLQLTSGGLFFNALKNDKENFTVLQTIRQQQSTLNASWVALIQTRNTLNRAGIRYMMDSNQMGSGATVPQLMQIAQTSLKQAEEQWKAYEALPRDHRQSDDTAQEVKRTYDIYHNALAELIQLLGSGKINEFFDQPTQSYQDGMEKAYNTYLAENDSLYQLAVDGSNDSYNLAIWIVVGVLIAVLAVMIAVWFGINKALIHPLQRLLENIRHIANGDLVRGIEVHGTNEMGQLAASLRHMQGELAKTVGDVRTGANAIYTGASEIAVGNNDLSSRTEQQAASLEETAASMEELTATVKQNAENARQASQLALSASETAQKGGKVVSNVVQTMHEIAGSSQKIADITSVIDGIAFQTNILALNAAVEAARAGEQGRGFAVV…	569	Tsr sequences	linear
Atlantibacter hermannii_WP_203123718_methyl-accepting chemotaxis protein [Atlantibacter hermannii]	0	2	18.56%	11.35%	9.01%	20.36%	27.39%	50.99%	53.60%	53.60%	29.55%	WP_203123718	528.48	-18.44347952		nr	methyl-accepting chemotaxis protein [Atlantibacter hermannii]	1.76e-179	42400	TRUE	76.80%	555	1	4.584056854248047	568	2	555	Wed Apr 12 16:46:54 PDT 2023	59.470905780000045	AA	Atlantibacter hermannii	WP_268566262.1	100.00%	568	1	-1	0		MLNRIKVVTSLLIVLGLFGLLQLTSGGLFFNALKNDKENFTVLQTIRQQQSTLNASWVALIQTRNTLNRAGIRYMMDSNQMGSGATVAQLMQIAQTSLKQAEEQWAAYESQPRDPRQSEQTAQEVKRTYDIYHNALAELIQLLGAGKINAFFDQPTQSYQDGMQKAYDSYLAENDGLYQLAVDGSNDSYNLALWILIGVLGTVLVVMIVVWIGINKALIHPLQRLLENIRHIANGDLVRGIDVHGTNEMGQLAASLRHMQDELAKTVGDVRTGANAIYSGASEIAIGNNDLSSRTEQQAASLEETAASMEELTATVKQNAENARQASQLALSASETAQKGGKVVSNVVQTMHEIAGSSQKIADITSVIDGIAFQTNILALNAAVEAARAGEQGRGFAVV…	569	Tsr sequences	linear
Atlantibacter hermannii_WP_220397229_methyl-accepting chemotaxis protein [Atlantibacter hermannii]	0	2	18.56%	11.53%	9.37%	20.90%	26.13%	50.63%	54.30%	54.30%	29.37%	WP_220397229	543.117	-19.2437505		nr	methyl-accepting chemotaxis protein [Atlantibacter hermannii]	0	42400	TRUE	77.20%	555	1	4.641040802001953	568	2	555	Wed Apr 12 16:46:58 PDT 2023	59.60515768000006	AA	Atlantibacter hermannii	WP_268566262.1	100.00%	568	1	-1	0		MLNRIKVVTSLLIVLGLFGLLQLTSGGLFFNALKNDKENFTVLQTIRQQQSTLNASWVALIQTRNTLNRAGIRYMMDSNQMGSGATVPQLMQIAQTSLKQAEEQWKAYEALPRDHRQSDDTAQEVKRTYDIYHNALAELIQLLGSGKINEFFDQPTQSYQDGMEKAYNTYLAENDSLYQLAVDGSNDSYNLAIWIVVGVLITVLAVMIVVWIGINKALIHPLQRLLENIRHIANGDLVRGIEVHGTNEMGQLAASLRHMQGELAKTVGDVRTGANAIYTGASEIAVGNNDLSSRTEQQAASLEETAASMEELTATVKQNAENARQASQLALSASETAQKGGKVVSNVVQTMHEIAGSSQKIADITSVIDGIAFQTNILALNAAVEAARAGEQGRGFAVV…	569	Tsr sequences	linear
Atlantibacter hermannii_WP_269771387_methyl-accepting chemotaxis protein [Atlantibacter hermannii]	0	2	18.56%	11.35%	9.01%	20.36%	27.57%	50.99%	53.60%	53.60%	29.55%	WP_269771387	528.48	-18.44347952		nr	methyl-accepting chemotaxis protein [Atlantibacter hermannii]	2.27e-179	42400	TRUE	76.80%	555	1	4.584056854248047	568	2	555	Wed Apr 12 16:47:04 PDT 2023	59.44285198000004	AA	Atlantibacter hermannii	WP_268566262.1	100.00%	568	1	-1	0		MLNRIKVVTSLLIVLGLFGLLQLTSGGLFFNALKNDKENFTVLQTIRQQQSTLNASWVALIQTRNTLNRAGIRYMMDSNQMGSGATVAQLMQIAQTSLKQAEEQWAAYESQPRDPRQSEQTAQEVKRTYDIYHNALAELIQLLGAGKINAFFDQPTQSYQDGMQKAYDSYLAENDGLYQLAVDGSNDSYNLALWILIGVLGTVLAVMIVVWIGINKALIHPLQRLLENIRHIANGDLVRGIDVHGTNEMGQLAASLRHMQDELAKTVGDVRTGANAIYSGASEIAIGNNDLSSRTEQQAASLEETAASMEELTATVKQNAENARQASQLALSASETAQKGGKVVSNVVQTMHEIAGSSQKIADITSVIDGIAFQTNILALNAAVEAARAGEQGRGFAVV…	569	Tsr sequences	linear
Atlantibacter sp._WP_183170339_methyl-accepting chemotaxis protein [Atlantibacter sp. RC6]	0	2	18.56%	11.35%	9.01%	20.36%	27.21%	50.99%	53.40%	53.40%	29.55%	WP_183170339	528.48	-18.44347952		nr	methyl-accepting chemotaxis protein [Atlantibacter sp. RC6]	1.74e-179	42400	TRUE	76.70%	555	1	4.584056854248047	568	2	555	Wed Apr 12 16:46:51 PDT 2023	59.49895958000004	AA	Atlantibacter sp.	WP_268566262.1	100.00%	568	1	-1	0		MLNRIKVVTSLLIVLGLFGLLQLTSGGLFFNALKNDKENFTVLQTIRQQQSTLNASWVALIQTRNTLNRAGIRYMMDSNQMGSGATVAQLMQIAQTSLKQAEEQWAAYESQPRDPRQSEQTAQEVKRTYDIYHNALAELIQLLGAGKINAFFDQPTQSYQDGMQKAYDSYLAENDGLYQLAVDGSNDSYNLALWILIGVLGTVLVVMIVVWIGINKALIHPLQRLLENIRHIANGDLVRGIDVHGTNEMGQLAASLRHMQDELAKTVGDVRTGANAIYSGASEIAIGNNDLSSRTEQQAASLEETAASMEELTATVKQNAENARQASQLALSASETAQKGGKVVSNVVQTMHEIAGSSQKIADITSVIDGIAFQTNILALNAAVEAARAGEQGRGFAVV…	569	Tsr sequences	linear
Atlantibacter subterranea_WP_144130849_methyl-accepting chemotaxis protein [Atlantibacter subterranea]	0	2	18.56%	11.35%	9.19%	20.54%	27.39%	51.17%	53.90%	53.90%	29.19%	WP_144130849	535.798	-17.44459122		nr	methyl-accepting chemotaxis protein [Atlantibacter subterranea]	0	42400	TRUE	76.90%	555	1	4.620960235595703	568	2	555	Wed Apr 12 16:46:46 PDT 2023	59.48803788000005	AA	Atlantibacter subterranea	WP_268566262.1	100.00%	568	1	-1	0		MLNRIKVVTSLLIVLGLFGLLQLTSGGLFFNALKNDKENFTVLQTIRQQQSTLNASWVALIQTRNTLNRAGIRYMMDSNQMGSGATVAQLMQIAQTSLKLAEEQWKAYEALPRDPRQSEQTAQEVKRTYDIYHNALAELIQLLGAGKINAFFDQPTQSYQDGMQKAYDSYLAENDGLYQLAVDGSNDSYNLALWILIGVLGTVLAVMIVVWIGINKALIHPLQRLLENIRHIANGDLVRGIDVHGTNEMGQLAASLRHMQDELAKTVGDVRTGANAIYSGASEIAIGNNDLSSRTEQQAASLEETAASMEELTATVKQNAENARQASQLALSASETAQKGGKVVSNVVQTMHEIAGSSQKIADITSVIDGIAFQTNILALNAAVEAARAGEQGRGFAVV…	570	Tsr sequences	linear
Brenneria alni_WP_121573670_methyl-accepting chemotaxis protein [Brenneria alni]	0	2	21.93%	11.76%	9.27%	21.03%	22.46%	48.13%	50.50%	50.50%	31.55%	WP_121573670	523.472	-17.70641255		nr	methyl-accepting chemotaxis protein [Brenneria alni]	2.13e-177	35410	TRUE	75.30%	561	1	4.572895050048828	568	2	561	Wed Apr 12 16:46:42 PDT 2023	60.69927478000004	AA	Brenneria alni	WP_268566262.1	100.00%	568	1	-1	0		MFSRMKVVTNLILILVLFGSLQLISAGVFFSSLKNDKNIFSSAQIINQKKSELDATWSYLLQTRNTLNRAGIRVALDTEGRGVGAAFDELLALAKAQLNSASTHFDNYDQMAIVTQQDPTVAKSVKENFAALHGALSELVQFLSSNEFEKFVEQPTQGFQDNFEKAYNAYQADSEKMYLSGIAENNAAYDSALWILGAVIILVLVLALMVWFGIQQLITRPLQYIVEHIQCLAKGDLTKVINFNSKSEMGILADSIRDMQREFVTTVSAVRKGADAIYTGATEISAGNNDLSSRTEQQAASLEETAASMEQLTSTVKQNAENARQASQLALSASETAQKGGKVVDNVVRTMHNIAGSSQKIADITSVIDGIAFQTNILALNAAVEAARAGEQGRGFAVV…	570	Tsr sequences	linear
Brenneria goodwinii_WP_048639338_methyl-accepting chemotaxis protein [Brenneria goodwinii]	0	2	21.39%	12.30%	10.16%	22.46%	24.24%	48.84%	50.90%	50.90%	29.41%	WP_048639338	531.561	-19.23907609		nr	methyl-accepting chemotaxis protein [Brenneria goodwinii]	1.50e-180	36900	TRUE	75.40%	561	1	4.685794830322266	568	2	561	Wed Apr 12 16:46:27 PDT 2023	60.81832018000002	AA	Brenneria goodwinii	WP_268566262.1	100.00%	568	1	-1	0		MFSRIKVVTSLILILAFFGALQLISAGLFFSSLKTDNEIFSSTQVINQKKSELDATWSYLLQTRNTLNRAGIRIALDKEGQGTGAAFDELLALAKSQLNSANEHFSNYEKMALVTHQDPTVASAVKENYVALHQALAELAQFLSNDEFEKFVEQPTQAFQDNFEKAYYAYQADSEKLYRTGIAENKAAYDSALWVLGTIIVLVLILVLMAWFGIQKLITRPLHAIVEHIRLLARGDLTKTIDFHSKNEMGVVADSLRNMQSEFVTTVSAVRHGTDAIYTGATEISAGNNDLSSRTEQQAASLEETAASMEQLTSTVKQNAENARQASQLALSASETAQKGGKVVDNVVKTMHNIAGSSQKIADITSVIDGIAFQTNILALNAAVEAARAGEQGRGFAVV…	572	Tsr sequences	linear
Brenneria goodwinii_WP_095834308_methyl-accepting chemotaxis protein [Brenneria goodwinii]	0	2	21.21%	12.30%	10.34%	22.64%	24.42%	49.02%	50.90%	50.90%	29.06%	WP_095834308	531.946	-19.14026291		nr	methyl-accepting chemotaxis protein [Brenneria goodwinii]	1.18e-180	36900	TRUE	75.40%	561	1	4.727504730224609	568	2	561	Wed Apr 12 16:46:35 PDT 2023	60.810343480000014	AA	Brenneria goodwinii	WP_268566262.1	100.00%	568	1	-1	0		MFSRIKVVTSLILILAFFGALQLISAGLFFSSLKTDNEIFSSTQVINQKKSELDATWSYLLQTRNTLNRAGIRIALDKEGQGTGAAFDELLALAKSQLNSANEHFSHYEKMALVTHQDPTVASAVKENYVALHQALAELAQFLSNDEFEKFVEQPTQAFQDNFEKAYYAYQADSEKLYRTGIAENKAAYDSALWVLGTIIVLVLILVLMAWFGIQKLITRPLHAIVEHIRLLARGDLTKTIDFHSKNEMGVVADSLRNMQSEFVTTVSAVRHGTDAIYTGATEISAGNNDLSSRTEQQAASLEETAASMEQLTSTVKQNAENARQASQLALSASETAQKGGKVVDNVVKTMHNIAGSSQKIADITSVIDGIAFQTNILALNAAVEAARAGEQGRGFAVV…	572	Tsr sequences	linear
Brenneria goodwinii_WP_121589675_methyl-accepting chemotaxis protein [Brenneria goodwinii]	0	2	21.39%	12.30%	10.16%	22.46%	24.42%	49.02%	50.90%	50.90%	29.23%	WP_121589675	531.561	-19.23907609		nr	methyl-accepting chemotaxis protein [Brenneria goodwinii]	1.62e-180	36900	TRUE	75.40%	561	1	4.685794830322266	568	2	561	Wed Apr 12 16:46:42 PDT 2023	60.78730618000002	AA	Brenneria goodwinii	WP_268566262.1	100.00%	568	1	-1	0		MFSRIKVVTSLILILAFFGALQLISAGLFFSSLKTDNEIFSSTQVINQKKSELDATWSYLLQTRNTLNRAGIRIALDKEGQGTGAAFDELLALAKSQLNSANEHFSNYEKMALVTHQDPTVASAVKENYVALHQALAELAQFLSNDEFEKFVEQPTQAFQDNFEKAYYAYQADSEKLYRTGIAENKAAYDSALWVLGTIIVLVLILVLMAWFGIQKLITRPLHAIVEHIRLLARGDLTKTIDFHSKNEMGVVADSLRNMQSEFVTTVSAVRHGTDAIYTGATEISAGNNDLSSRTEQQAASLEETAASMEQLTSTVKQNAENARQASQLALSASETAQKGGKVVDNVVKTMHNIAGSSQKIADITSVIDGIAFQTNILALNAAVEAARAGEQGRGFAVV…	572	Tsr sequences	linear
Brenneria izadpanahii_WP_208230577_methyl-accepting chemotaxis protein [Brenneria izadpanahii]	0	2	20.74%	12.59%	10.11%	22.70%	24.82%	49.11%	50.60%	50.60%	28.90%	WP_208230577	516.924	-21.23435754		nr	methyl-accepting chemotaxis protein [Brenneria izadpanahii]	9.74e-175	35410	TRUE	75.30%	564	1	4.629825592041016	568	2	564	Wed Apr 12 16:46:55 PDT 2023	61.04852558000004	AA	Brenneria izadpanahii	WP_268566262.1	100.00%	568	1	-1	0		MFSRIKVVTSLVLILAFFGALQLISAGLFFSSLKTDNEIFSSTQVLNQKKSELDATWSFLLQTRNTLNRAGIRIALDREGQGAGAAFDELLALAKSQLNAANEHFANYEKTALVAHQDPAIAREVKENYMALHQALAELAQFLSNDEFEKFVEQPTQGFQDNFEKAYYAYQEDSEKLYRLGIAENSEAYDSALWIIGSIIVLVLLLVLIAWSGVQKLIIRPLHIVVEHIRHLARGDLTKTIDFHSKNEMGLLADSLRNMQSEFVTTVSAVRQGTDAIYTGATEISAGNNDLSSRTEQQASALEETAASMEQLTSTVKQNAENARQASQLALSASETAQKGGRVVDNVVKTMHNIAGSSQKIADITSVIDGIAFQTNILALNAAVEAARAGEQGRGFAVV…	569	Tsr sequences	linear
Brenneria roseae_WP_109053296_methyl-accepting chemotaxis protein [Brenneria roseae]	0	2	22.38%	11.19%	9.77%	20.96%	25.04%	49.38%	51.00%	51.00%	30.37%	WP_109053296	530.02	-13.44706315		nr	methyl-accepting chemotaxis protein [Brenneria roseae]	6.40e-180	38390	TRUE	75.50%	563	1	4.823902130126953	568	2	563	Wed Apr 12 16:46:39 PDT 2023	60.20155628000005	AA	Brenneria roseae	WP_268566262.1	100.00%	568	1	-1	0		MFNRIKVVTGLMLVLVLFGSLQLISGGLFFNALKNDKDVFSSIRVINQKKSELDSTWSYLLQTRNTLNRAGSRFALDSSGAGTGVSGMELLSSATKQLAVANEYFSKYEGIPLHSQQDANVANAVKENYAALNAALAELISFLNAGELKKFIDQPTQGFQDNFEKAYYAYKADSDNLYKTEVAKNDAAYDSALWVLGTIIVIVFALVLAAWFGIQQILISPLNNIVNHIRHIAKGDLTKTIHFRSSNEMGILADSIRHMQTEFITTVSAVRQGSDAIYTGATEISAGNNDLSSRTEQQAAALEETAASMEQLTATVKQNAENARQASQLALSASETAQRGGKVVDNVVKTMHNIAGSSQKIADITSVIDGIAFQTNILALNAAVEAARAGEQGRGFAVV…	580	Tsr sequences	linear
Brenneria roseae_WP_136154945_methyl-accepting chemotaxis protein [Brenneria roseae]	0	2	22.42%	11.21%	9.61%	20.82%	24.91%	49.29%	51.00%	51.00%	30.60%	WP_136154945	537.339	-14.4468494		nr	methyl-accepting chemotaxis protein [Brenneria roseae]	0	38390	TRUE	75.50%	562	1	4.767612457275391	568	2	562	Wed Apr 12 16:46:44 PDT 2023	60.186541580000046	AA	Brenneria roseae	WP_268566262.1	100.00%	568	1	-1	0		MFNRIKVVTGLMLVLVLFGSLQLISGGLFFNALKNDKDVFSSIQIINQKKSELDSTWSYLLQTRNTLNRAGSRFALDSSGAGTGVSGMELLSSATKQLAVANEYFAKYEGIPLHSQQDANVANAVKENYAALNAALTELIAFLSAGELKKFIDQPTQGFQDNFEKAYYAYKADSDNLYRTEVAKNDAAYDSALWVLGTIIVIVFALVLAAWFGIQQILISPLNNIVNHIRHIAKGDLTKTIHFRSNNEMGILADSIRHMQTEFITTVSAVRQGSDAIYTGATEISAGNNDLSSRTEQQAAALEETAASMEQLTATVKQNAENARQASQLALSASETAQRGGKVVDNVVKTMHNIAGSSQKIADITSVIDGIAFQTNILALNAAVEAARAGEQGRGFAVV…	582	Tsr sequences	linear
Brenneria salicis_NMN91144_methyl-accepting chemotaxis sensory transducer with TarH sensor [Brenneria salicis ATCC 15712 = DSM 30166]	0	2	22.87%	11.52%	9.57%	21.10%	24.11%	49.47%	51.00%	51.00%	30.14%	NMN91144	531.176	-14.64428966		nr	methyl-accepting chemotaxis sensory transducer with TarH sensor [Brenneria salicis ATCC 15712 = DSM 30166]	3.27e-180	38390	TRUE	75.50%	578	15	4.679973602294922	568	2	564	Wed Apr 12 16:46:15 PDT 2023	60.42098388000002	AA	Brenneria salicis	WP_268566262.1	100.00%	568	1	-1	0		MFNRIKVVTGLMLFLVLFGTLQLVSGGLFFNTLKNDKDIFTSIRILNQKKSELDSTWSYLLQTRNTLNRAGSRFALDPTGNSGAGSTGNDLLVSATKQLAVANEYFAKYEGIALNSKQDADAANAVKENYVALNAALTELILFLKTGELNKFLSQPTQGFQDKFEKAYYAYKADSEDLYNTDVARSNAAYDSALWVLGSVIVIVVALAIAVWFGIQKLLITPLNNIVEHIRHIAKGDLSKHIDFNGKNEMGILADSIRHMQNEFTTTVSAVRLGTDAIYTGATEISAGNNDLSSRTEQQASALEETAASMEQLTATVKQNAENARQASQLALSASETAQRGGKVVDNVVKTMQNIAGSSQKIADITSVIDGIAFQTNILALNAAVEAARAGEQGRGFAV…	569	Tsr sequences	linear
Brenneria salicis_WP_113866758_methyl-accepting chemotaxis protein [Brenneria salicis]	0	2	22.87%	11.52%	9.57%	21.10%	24.11%	49.47%	51.00%	51.00%	30.14%	WP_113866758	531.946	-14.64428966		nr	methyl-accepting chemotaxis protein [Brenneria salicis]	1.08e-180	38390	TRUE	75.50%	564	1	4.679973602294922	568	2	564	Wed Apr 12 16:46:40 PDT 2023	60.42098388000002	AA	Brenneria salicis	WP_268566262.1	100.00%	568	1	-1	0		MFNRIKVVTGLMLFLVLFGTLQLVSGGLFFNTLKNDKDIFTSIRILNQKKSELDSTWSYLLQTRNTLNRAGSRFALDPTGNSGAGSTGNDLLVSATKQLAVANEYFAKYEGIALNSKQDADAANAVKENYVALNAALTELILFLKTGELNKFLSQPTQGFQDKFEKAYYAYKADSEDLYNTDVARSNAAYDSALWVLGSVIVIVVALAIAVWFGIQKLLITPLNNIVEHIRHIAKGDLSKHIDFNGKNEMGILADSIRHMQNEFTTTVSAVRLGTDAIYTGATEISAGNNDLSSRTEQQASALEETAASMEQLTATVKQNAENARQASQLALSASETAQRGGKVVDNVVKTMQNIAGSSQKIADITSVIDGIAFQTNILALNAAVEAARAGEQGRGFAV…	569	Tsr sequences	linear
Brenneria sp._MCG8708878_Tar ligand binding domain-containing protein [Brenneria sp. 4F2]	0	2	20.86%	11.94%	10.52%	22.46%	24.78%	49.73%	51.00%	51.00%	28.52%	MCG8708878	527.709	-17.04237338		nr	Tar ligand binding domain-containing protein [Brenneria sp. 4F2]	5.05e-179	35410	TRUE	75.50%	561	1	4.859951019287109	568	2	561	Wed Apr 12 16:46:13 PDT 2023	60.71932918000002	AA	Brenneria sp.	WP_268566262.1	100.00%	568	1	-1	0		MFSRMKVVTSLILILVLFGALQLISASLFFDSLKADNEIFSSTQVLNQKKSELDATWSYLLQTRNTLNRAGIRIALDKEGQGAGAAFDELLALAKQQLNSAAAHFSNYEKTALVSQQDPAAAASVRAHFAALHQALSELAQYLGNNEFEKFVEQPTQAFQDNFEKAYYAYQADSEKLHQSGIVENRAAYDSALWVLGAIIILVVFLVLIAWFGIQKLIVRPLHVIVEHIRHLGRGDLTQTISFHSKNEMGVLADSIRNMQSEFVTTVSAVRQGTDAIYTGATEISAGNNNLSSRTEEQAASLEETAASMEQLTSTVKQNAENARQASQLALSASETAQKGGKVVDNVVRTMHNIAGSSQKIADITSVIDGIAFQTNILALNAAVEAARAGEQGRGFAVV…	569	Tsr sequences	linear
Brenneria sp._WP_136165919_methyl-accepting chemotaxis protein [Brenneria sp. CFCC 11842]	0	2	19.43%	11.94%	10.34%	22.28%	25.67%	49.55%	49.60%	49.60%	28.88%	WP_136165919	522.702	-18.04346919		nr	methyl-accepting chemotaxis protein [Brenneria sp. CFCC 11842]	5.08e-177	35410	TRUE	75.00%	561	1	4.801845550537109	568	2	561	Wed Apr 12 16:46:44 PDT 2023	60.11051898000006	AA	Brenneria sp.	WP_268566262.1	100.00%	568	1	-1	0		MFSRMKVVTSLILILVLFGTLQLISAGLFFSSLKNDKGIFSSTQVISQKKAELDAAWSYLLQTRNTLNRAGIRVALDAEGRGAGAAFDELLNLAKTQLDSAGAHFGNYEKTALAVQQDPKVAQTVKENYTALHGALSELVLFLANNEFEKFVEQPTQGFQDNFEKAYNAYQIDSDSLHRAGIAENDKAYDSALWVLGTIIILVAALTLVAWLGIQKLITRPLQYIVEHIRHIAKGDLTKAVNYHSKSEMGILADSIREMQHELVTTVSAVRQGADAIYTGATEISAGNSDLSSRTEQQASALEETAASMEQLTSTVKQNAENARQASQLALSASETAQRGGKVVDNVVKTMHNIAGSSQKIADITSVIDGIAFQTNILALNAAVEAARAGEQGRGFAVV…	568	Tsr sequences	linear
Brenneria sp._WP_172288341_methyl-accepting chemotaxis protein [Brenneria sp. hezel4-2-4]	0	2	20.50%	12.30%	10.16%	22.46%	24.24%	48.66%	51.80%	51.80%	29.59%	WP_172288341	537.724	-21.04022855		nr	methyl-accepting chemotaxis protein [Brenneria sp. hezel4-2-4]	0	35410	TRUE	75.90%	561	1	4.682216644287109	568	2	561	Wed Apr 12 16:46:49 PDT 2023	60.58302148000006	AA	Brenneria sp.	WP_268566262.1	100.00%	568	1	-1	0		MFTRMKVVTSLILILVLFGALQLISGGLFFSALKDDKDIFSSTQIINQKKSELDATWSYLLQTRNTLNRAGIRVALDTEGRGAGAAFDELLNLAKTQLNSAGTHFANYEKTALVMQQDAAVANAVKENYVALYQALSELVQFLSSNEFEKFVEQPTQGFQDNFERAYYAYQADSEKLHQSGIAENDDAYHSSLWILGTIIALVFLLALITWMGIQRILITPLNHIVEHIRHIARGDLTKAIHFHSKNEMGILAGSIRDMQSELVTTVSAVRQGTDAIYTGATEISAGNNDLSSRTEQQAAALEETAASMEQLTSTVKQNAENARQASQLALSASETAQRGGKVVDNVVKTMHNIAGSSQKIADITSVIDGIAFQTNILALNAAVEAARAGEQGRGFAVV…	571	Tsr sequences	linear
Brenneria sp._WP_199376147_methyl-accepting chemotaxis protein [Brenneria sp. L3-3C-1]	0	2	20.68%	12.12%	10.16%	22.28%	24.42%	48.66%	51.80%	51.80%	29.77%	WP_199376147	535.028	-20.04074114		nr	methyl-accepting chemotaxis protein [Brenneria sp. L3-3C-1]	0	35410	TRUE	75.90%	561	1	4.721523284912109	568	2	561	Wed Apr 12 16:46:53 PDT 2023	60.553982880000056	AA	Brenneria sp.	WP_268566262.1	100.00%	568	1	-1	0		MFTRMKVVTSLILILVLFGALQLISGGLFFSALKNDKDIFSSTQIINQKKSELDATWSYLLQTRNTLNRAGIRVALDTEGRGAGAAFDELLNLAKTQLNSAGTHFANYEKTALVMQQDAAVANAVKENYAALYQALSELVQFLSSNEFEKFVEQPTQGFQDNFERAYYAYQADSEKLHQSGIAENDDAYHSSLWILGTIIALVFLLALITWMGIQRILITPLNHIVEHIRHIARGDLTKAIHFHSKNEMGILAGSIRDMQSELVTTVSAVRQGTDAIYTGATEISAGNNDLSSRTEQQAAALEETAASMEQLTSTVKQNAENARQASQLALSASETAQRGGKVVDNVVKTMHNIAGSSQKIADITSVIDGIAFQTNILALNAAVEAARAGEQGRGFAVV…	571	Tsr sequences	linear
Brenneria tiliae_WP_249232687_methyl-accepting chemotaxis protein [Brenneria tiliae]	0	2	19.96%	12.12%	10.34%	22.46%	25.31%	48.84%	50.40%	50.40%	29.41%	WP_249232687	524.242	-18.14177771		nr	methyl-accepting chemotaxis protein [Brenneria tiliae]	1.24e-177	35410	TRUE	75.20%	561	1	4.758907318115234	568	2	561	Wed Apr 12 16:47:01 PDT 2023	60.290639080000076	AA	Brenneria tiliae	WP_268566262.1	100.00%	568	1	-1	0		MFSRMKVVTSLILILVLFGTLQLISAGLFFSSLKNDKGIFSSTQVINQKKAELDAVWSYLLQTRNTLNRAGIRVALDAEGRGAGAAFDELLNLAKTQLDSAGAHFGNYEKTALAAQQDPKVAQAVKENYNALHGALSELVQFLANNEFEKFVEQPTQGFQDNFEKAYNAYQIDSDSLHRTGIAENDKAYDSSLWVLGTIIILVAALTLIAWLGIQKLITRPLQYIVEHIRHIAKGDLTKTVHYHSKNEMGILADSIREMQHELVTTVSAVRQGADAIYTGATEISAGNSDLSSRTEQQASALEETAASMEQLTSTVKQNAENARQASQLALSASETAQRGGKVVDNVVKTMHNIAGSSQKIADITSVIDGIAFQTNILALNAAVEAARAGEQGRGFAVV…	568	Tsr sequences	linear
Brenneria tiliae_WP_249246283_methyl-accepting chemotaxis protein [Brenneria tiliae]	0	2	19.79%	12.12%	10.34%	22.46%	25.49%	49.02%	50.40%	50.40%	29.23%	WP_249246283	525.013	-18.14177771		nr	methyl-accepting chemotaxis protein [Brenneria tiliae]	6.37e-178	35410	TRUE	75.20%	561	1	4.758907318115234	568	2	561	Wed Apr 12 16:47:01 PDT 2023	60.24761408000007	AA	Brenneria tiliae	WP_268566262.1	100.00%	568	1	-1	0		MFSRMKVVTSLILILVLFGTLQLISAGLFFSSLKNDKGIFSSTQVINQKKAELDAVWSYLLQTRNTLNRAGIRVALDAEGRGAGAAFDELLNLAKTQLDSAGAHFGNYEKTALAAQQDPKVAQAVKENYTALHGALSELVQFLANNEFEKFVEQPTQGFQDNFEKAYNAYQIDSDSLHRTGIAENDKAYDSSLWVLGTIIILVAALTLIAWLGIQKLITRPLQYIVEHIRHIAKGDLTKTVHYHSKNEMGILADSIREMQHELVTTVSAVRQGADAIYTGATEISAGNSDLSSRTEQQASALEETAASMEQLTSTVKQNAENARQASQLALSASETAQRGGKVVDNVVKTMHNIAGSSQKIADITSVIDGIAFQTNILALNAAVEAARAGEQGRGFAVV…	568	Tsr sequences	linear
Buttiauxella agrestis_KFC81777_methyl-accepting chemotaxis protein I [Buttiauxella agrestis ATCC 33320]	0	2	20.87%	12.90%	10.63%	23.53%	24.67%	47.82%	54.30%	54.30%	29.60%	KFC81777	526.554	-20.14004065		nr	methyl-accepting chemotaxis protein I [Buttiauxella agrestis ATCC 33320]	4.19e-179	40910	TRUE	74.80%	527	1	4.674312591552734	541	2	527	Wed Apr 12 16:46:11 PDT 2023	57.27713148000003	AA	Buttiauxella agrestis	WP_268566262.1	95.25%	568	28	-1	0		MFFNALKNDKENFTVLQTIRQQQSTLNGSWVALLQTRNTLNRAGIRHMMDTNNIGSGATVNELMLIASQSLKQAEKEWAAYEVLPRDPRQSEESINEIKRNYAIYHGALAELIQLLGAGKINEFFDQPTQKYQDGFEKEYVNYLQQNDHLYQEAVDDNNQSYSQAIWILVVILALVVAAIVTVWLGIKKTLIEPLHRLIDNIRHIADGDLVHTIDVHGTNEMGQLAASLRHMQSELVSTVSEVRNGAHAIYSGASEISIGNNDLSSRTEQQAASLEETAASMEQLTATVKQNAENARQASQLALSASETAQKGGKVVDNVVRTMNDIAGSSKKIADITSVIDGIAFQTNILALNAAVEAARAGEQGRGFAVVAGEVRNLAQRSAQAAKEIKGLIEDSVN…	541	Tsr sequences	linear
Buttiauxella agrestis_WP_034495465_methyl-accepting chemotaxis protein [Buttiauxella agrestis]	0	2	20.94%	12.27%	10.47%	22.74%	24.37%	48.92%	54.60%	54.60%	29.24%	WP_034495465	561.222	-18.14026234		nr	methyl-accepting chemotaxis protein [Buttiauxella agrestis]	0	40910	TRUE	77.30%	554	1	4.764408111572266	568	2	554	Wed Apr 12 16:46:24 PDT 2023	60.14967998000004	AA	Buttiauxella agrestis	WP_268566262.1	100.00%	568	1	-1	0		MLNRIKVVTSLLFVLGLFGILQMTSGGLFFNALKNDKENFTVLQTIRQQQSTLNGSWVALLQTRNTLNRAGIRHMMDTNNIGSGATVNELMLIASQSLKQAEKEWAAYEVLPRDPRQSEESINEIKRNYAIYHGALAELIQLLGAGKINEFFDQPTQKYQDGFEKEYVNYLQQNDHLYQEAVDDNNQSYSQAIWILVVILALVVAAIVTVWLGIKKTLIEPLHRLIDNIRHIADGDLVHTIDVHGTNEMGQLAASLRHMQSELVSTVSEVRNGAHAIYSGASEISIGNNDLSSRTEQQAASLEETAASMEQLTATVKQNAENARQASQLALSASETAQKGGKVVDNVVRTMNDIAGSSKKIADITSVIDGIAFQTNILALNAAVEAARAGEQGRGFAVV…	568	Tsr sequences	linear
Buttiauxella agrestis_WP_115628553_methyl-accepting chemotaxis protein [Buttiauxella agrestis]	0	2	21.48%	12.27%	10.47%	22.74%	24.37%	48.74%	54.60%	54.60%	29.42%	WP_115628553	561.607	-18.14026234		nr	methyl-accepting chemotaxis protein [Buttiauxella agrestis]	0	40910	TRUE	77.30%	554	1	4.764408111572266	568	2	554	Wed Apr 12 16:46:41 PDT 2023	60.20673168000004	AA	Buttiauxella agrestis	WP_268566262.1	100.00%	568	1	-1	0		MLNRIKVVTSLLFVLGLFGILQMTSGGLFFNALKNDKENFTVLQTIRQQQSTLNGSWVALLQTRNTLNRAGIRHMMDTNNIGSGATVNELMLIASQSLKQAEKEWAAYEALPRDPRQSEESINEIKRNYAIYHGALAELIQLLGAGKINEFFDQPTQKYQDGFEKEYVNYLQQNDHLYQEAVDDNNQSYSQAIWILVVILTLVVAAIITVWLGIKKTLIEPLHRLIDNIRHIADGDLVHTIDVHGTNEMGQLAASLRHMQSELVSTVNEVRNGAHAIYSGASEISIGNNDLSSRTEQQAASLEETAASMEQLTATVKQNAENARQASQLALSASETAQKGGKVVDNVVRTMNDIAGSSKKIADITSVIDGIAFQTNILALNAAVEAARAGEQGRGFAVV…	568	Tsr sequences	linear
Buttiauxella brennerae_WP_064558584_methyl-accepting chemotaxis protein [Buttiauxella brennerae]	0	2	21.12%	12.09%	10.11%	22.20%	24.19%	48.74%	54.40%	54.40%	29.96%	WP_064558584	557.37	-20.04263008		nr	methyl-accepting chemotaxis protein [Buttiauxella brennerae]	0	40910	TRUE	77.20%	554	1	4.706356048583984	568	2	554	Wed Apr 12 16:46:31 PDT 2023	60.114544180000046	AA	Buttiauxella brennerae	WP_268566262.1	100.00%	568	1	-1	0		MLTRIKVVTSLLFVLGLFGILQMTSGGLFFNALKNDKENFTVLQTIRQQQSTLNGSWVALLQTRNTLNRAGIRHMMDTNNIGSGSTVNELMLIASQSLKQAEKEWAAYEALPHDPRQSEESINEIKRNYVIYHGALAELIQLLGAGKINEFFDQPTQKYQDGFEQQYVNYLQQNDHLYQQAVDDNNQSYSQAIWILVVILALVIAAIITVWLGIKKTLIEPLHRLIDNIRHIADGDLVHAIDVEGTNEMGQLAASLRHMQSELVSTVNEVRNGAHAIYSGASEISIGNNDLSSRTEQQAASLEETAASMEQLTATVKQNAENARQASQLALSASETAQKGGKVVDNVVRTMNDIAGSSKKIADITSVIDGIAFQTNILALNAAVEAARAGEQGRGFAVV…	568	Tsr sequences	linear
Buttiauxella ferragutiae_WP_064546604_methyl-accepting chemotaxis protein [Buttiauxella ferragutiae]	0	2	20.76%	12.27%	9.93%	22.20%	24.73%	48.19%	53.30%	53.30%	30.51%	WP_064546604	523.472	-17.53352127		nr	methyl-accepting chemotaxis protein [Buttiauxella ferragutiae]	1.83e-177	40910	TRUE	76.70%	554	1	4.650493621826172	568	2	554	Wed Apr 12 16:46:31 PDT 2023	60.100568380000055	AA	Buttiauxella ferragutiae	WP_268566262.1	100.00%	568	1	-1	0		MLNRIKVVTSLLFVLGLFGLLQMTSGGLFFNALKNDKENFTVLQTIRQQQSTLNGSWVALLQTRNTLNRAGIRHMMDTNNIGSGATVNELMLIASQSLKQAEKEWAEYEALPRDPRQSEESTNEIKRNYAIYHGALAELIQLLGAGKINEFFDQPTQKYQDGFEKEYINYLQQNDRLYQQAVDDNNQSYSQAIWILIVILALVAAAIVTVWLGIKKTLIEPLHRLIESIRHIASGDLVRSIDVEGTNEMGQLASSLRHMQSELMSTVSDVRNGANAIYSGASEISIGNNDLSSRTEQQAASLEETAASMEELTATVKQNAENARQASQLALSASETAQKGGKVVDNVVRTMNDIASSSKKIADITSVIDGIAFQTNILALNAAVEAARAGEQGRGFAVV…	568	Tsr sequences	linear
Buttiauxella ferragutiae_WP_241938786_methyl-accepting chemotaxis protein [Buttiauxella ferragutiae]	0	2	20.76%	12.27%	9.93%	22.20%	24.55%	48.19%	53.30%	53.30%	30.51%	WP_241938786	521.931	-18.43470015		nr	methyl-accepting chemotaxis protein [Buttiauxella ferragutiae]	6.41e-177	40910	TRUE	76.70%	554	1	4.648838043212891	568	2	554	Wed Apr 12 16:47:00 PDT 2023	60.08152198000005	AA	Buttiauxella ferragutiae	WP_268566262.1	100.00%	568	1	-1	0		MLNRIKVVTSLLFVLGLFGLLQMTSGGLFFNALKNDKENFTVLQTIRQQQSTLNGSWVALLQTRNTLNRAGIRHMMDTNNIGSGATVNELMLIASQSLKQAEKEWAEYEALPRDPRQSEESTNEIKRNYAIYHGALAELIQLLGAGKINEFFDQPTQKYQDGFEKEYINYLQQNDHLYQQAVDDNNQSYSQAIWILIVILALVAAAIVTVWLGIKKTLIEPLHRLIESIRHIASGDLVRSIDVEGTNEMGQLASSLRHMQSELMSTVSDVRNGANAIYSGASEISIGNNDLSSRTEQQAASLEETAASMEELTATVKQNAENARQASQLALSASETAQKGGKVVDNVVRTMNDIASSSKKIADITSVIDGIAFQTNILALNAAVEAARAGEQGRGFAVV…	568	Tsr sequences	linear
Buttiauxella gaviniae_WP_064518991_methyl-accepting chemotaxis protein [Buttiauxella gaviniae]	0	2	20.76%	11.91%	10.11%	22.02%	24.37%	48.38%	54.60%	54.60%	30.51%	WP_064518991	559.681	-16.34029816		nr	methyl-accepting chemotaxis protein [Buttiauxella gaviniae]	0	40910	TRUE	77.30%	554	1	4.750041961669922	568	2	554	Wed Apr 12 16:46:31 PDT 2023	60.31384398000004	AA	Buttiauxella gaviniae	WP_268566262.1	100.00%	568	1	-1	0		MLNRIKVVTSLLFVLGLFGILQMTSGGLFFNALKNDKENFTVLQTIRQQQSTLNGSWVALLQTRNTLNRAGIRHMMDTNNIGSGATVNELMLIASQSLKQAEKEWAAYESLPRDPRQSEESINEIKRNYVIYHGALAELIQLLGAGKINEFFDQPTQKYQDGFEQQYVTYLQQNDRLYQQAVDDNNQSYSQAIWILVVILALVVAAIITVWLGIKKTLIEPLHRLIDNIRHIADGDLMHSIDVQGTNEMGQLAASLRHMQSELVSTVNEVRNGAHAIYSGASEISIGNNDLSSRTEQQAASLEETAASMEQLTATVKQNAENARQASQLALSASETAQRGGKVVDNVVRTMNDIAGSSKKIADITSVIDGIAFQTNILALNAAVEAARAGEQGRGFAVV…	568	Tsr sequences	linear
Buttiauxella izardii_WP_120066602_methyl-accepting chemotaxis protein [Buttiauxella izardii]	0	2	21.48%	12.64%	9.93%	22.56%	23.83%	48.19%	53.30%	53.30%	30.14%	WP_120066602	537.724	-21.33664973		nr	methyl-accepting chemotaxis protein [Buttiauxella izardii]	0	40910	TRUE	76.70%	554	1	4.567127227783203	568	2	554	Wed Apr 12 16:46:42 PDT 2023	60.23665968000003	AA	Buttiauxella izardii	WP_268566262.1	100.00%	568	1	-1	0		MLTRIKVVTSLLFVLGLFGILQLTSGGLFFNALKSDKENFTVLQTIRQQQSTLNGSWVALLQTRNTLNRAGIRHMMDANNTGSGSTVNELMLIASQSLKQAEKEWAAYESLPRDPRQSEESINEIKRNYAIYHGALAELIQLLGAGKINEFFDQPTQKYQDGFEKEYVNYLQQNDHLYQEAVDDNNQSYSQAIWILIVILTLVVAAIIIVWLGIKKTLIEPLHRLIDNIRHIADGDLVHSIDVEGTNEMGQLAASLRHMQSELMSTVSDVRNGANAIYSGASEISIGNNDLSSRTEQQAASLEETAASMEELTATVKQNAENARQASQLALSASETAQKGGKVVDNVVRTMNDIASSSKKIADITSVIDGIAFQTNILALNAAVEAARAGEQGRGFAVV…	568	Tsr sequences	linear
Buttiauxella massiliensis_WP_151993544_methyl-accepting chemotaxis protein [Buttiauxella massiliensis]	0	2	21.30%	11.91%	10.11%	22.02%	24.01%	48.38%	54.40%	54.40%	30.51%	WP_151993544	557.37	-17.24168285		nr	methyl-accepting chemotaxis protein [Buttiauxella massiliensis]	0	40910	TRUE	77.20%	554	1	4.747638702392578	568	2	554	Wed Apr 12 16:46:47 PDT 2023	60.29380968000004	AA	Buttiauxella massiliensis	WP_268566262.1	100.00%	568	1	-1	0		MLNRIKVVTSLLFVLGLFGILQMTSGGLFFNALKNDKENFTVLQTIRQQQSTLNGSWVALLQTRNTLNRAGIRHMMDTNNIGSGATVNELMLIASQSLKQAEKEWAAYESLPRDPRQSEESINEIKRNYVIYHGALAELIQLLGAGKINEFFDQPTQKYQDGFEQQYVNYLQQNDHLYQQAVDDNNQSYSQAIWILVVILALVIAAIITVWLGIKKTLIEPLHRLIDNIRHIADGDLMHSIDVQGTNEMGQLAASLRHMQSELVSTVNEVRNGAHAIYSGASEISIGNNDLSSRTEQQAASLEETAASMEQLTATVKQNAENARQASQLALSASETAQKGGKVVDNVVRTMNDIAGSSKKIADITSVIDGIAFQTNILALNAAVEAARAGEQGRGFAVV…	568	Tsr sequences	linear
Buttiauxella noackiae_WP_034455541_methyl-accepting chemotaxis protein [Buttiauxella noackiae]	0	2	21.48%	12.27%	10.11%	22.38%	24.19%	48.74%	54.20%	54.20%	29.78%	WP_034455541	555.058	-18.33968458		nr	methyl-accepting chemotaxis protein [Buttiauxella noackiae]	0	40910	TRUE	77.10%	554	1	4.666408538818359	568	2	554	Wed Apr 12 16:46:24 PDT 2023	60.10761898000003	AA	Buttiauxella noackiae	WP_268566262.1	100.00%	568	1	-1	0		MLNRIKVVTSLLLVLGLFGILQITSGGLFFNALKNDKENFTVLQTIRQQQSTLNGSWVALLQTRNTLNRAGIRHMMDTNNIGSGSTVNELMLIASQSLKQAEKEWAAYEALPRDPRQSEASINEIKRNYDIYHGALAELIQLLGAGKINEFFDQPTQKYQDGFEKEYVNYLQQNDSLYQQAVDDNNQSYSQAIWILVVILALVVAAIIVVWLGIKKTLIEPLHRLIDNIRHIADGDLVHSIDVDGTNEMGQLAASLRHMQSELVSTVNEVRNGAHAIYSGASEISIGNNDLSSRTEQQAASLEETAASMEQLTATVKQNAENARQASQLALSASETAQKGGKVVDNVVRTMNDIAGSSKKIADITSVIDGIAFQTNILALNAAVEAARAGEQGRGFAVV…	568	Tsr sequences	linear
Buttiauxella noackiae_WP_064554206_methyl-accepting chemotaxis protein [Buttiauxella noackiae]	0	2	21.48%	12.27%	10.11%	22.38%	24.37%	48.92%	54.20%	54.20%	29.60%	WP_064554206	554.673	-18.33968458		nr	methyl-accepting chemotaxis protein [Buttiauxella noackiae]	0	40910	TRUE	77.10%	554	1	4.666408538818359	568	2	554	Wed Apr 12 16:46:31 PDT 2023	60.07759268000003	AA	Buttiauxella noackiae	WP_268566262.1	100.00%	568	1	-1	0		MLNRIKVVTSLLLVLGLFGILQITSGGLFFNALKNDKENFTVLQTIRQQQSTLNGSWVALLQTRNTLNRAGIRHMMDTNNIGSGSTVNELMLIASQSLKQAEKEWAAYEALPRDPRQSEASINEIKRNYDIYHGALAELIQLLGAGKINEFFDQPTQKYQDGFEKEYVNYLQQNDSLYQQAVDDNNQSYSQAIWILVVILALVVAAIIVVWLGIKKTLIEPLHRLIDNIRHIADGDLVHSIDVDGTNEMGQLAASLRHMQSELVSTVNEVRNGAHAIYSGASEISIGNNDLSSRTEQQAASLEETAASMEQLTATVKQNAENARQASQLALSASETAQKGGKVVDNVVRTMNDIAGSSKKIADITSVIDGIAFQTNILALNAAVEAARAGEQGRGFAVV…	568	Tsr sequences	linear
Buttiauxella noackiae_WP_273213371_methyl-accepting chemotaxis protein [Buttiauxella noackiae]	0	2	21.48%	12.45%	10.11%	22.56%	24.37%	49.10%	54.20%	54.20%	29.24%	WP_273213371	553.518	-19.33827403		nr	methyl-accepting chemotaxis protein [Buttiauxella noackiae]	0	40910	TRUE	77.10%	554	1	4.634525299072266	568	2	554	Wed Apr 12 16:47:05 PDT 2023	60.081639380000034	AA	Buttiauxella noackiae	WP_268566262.1	100.00%	568	1	-1	0		MLNRIKVVTSLLLVLGLFGILQITSGGLFFNALKNDKENFTVLQTIREQQSTLNGSWVALLQTRNTLNRAGIRHMMDTNNIGSGSTVNELMLIASQSLKLAEKEWAAYEALPRDPRQSEASINEIKRNYDIYHGALAELIQLLGAGKINEFFDQPTQKYQDGFEKEYVNYLQQNDSLYQQAVDDNNQSYSQAIWILVVILALVVAAIIVVWLGIKKTLIEPLHRLIDNIRHIADGDLVHSIDVDGTNEMGQLAASLRHMQSELVSTVNEVRNGAHAIYSGASEISIGNNDLSSRTEQQAASLEETAASMEQLTATVKQNAENARQASQLALSASETAQKGGKVVDNVVRTMNDIAGSSKKIADITSVIDGIAFQTNILALNAAVEAARAGEQGRGFAVV…	568	Tsr sequences	linear
Buttiauxella sp._WP_121813522_methyl-accepting chemotaxis protein [Buttiauxella sp. 3AFRM03]	0	2	20.76%	12.27%	9.93%	22.20%	24.91%	48.38%	53.50%	53.50%	30.32%	WP_121813522	525.398	-17.53352127		nr	methyl-accepting chemotaxis protein [Buttiauxella sp. 3AFRM03]	3.15e-178	40910	TRUE	76.80%	554	1	4.650493621826172	568	2	554	Wed Apr 12 16:46:42 PDT 2023	60.07054208000006	AA	Buttiauxella sp.	WP_268566262.1	100.00%	568	1	-1	0		MLNRIKVVTSLLFVLGLFGLLQMTSGGLFFNALKNDKENFTVLQTIRQQQSTLNGSWVALLQTRNTLNRAGIRHMMDTNNIGSGATVNELMLIASQSLKQAEKEWAEYEALPRDPRQSEESTNEIKRNYAIYHGALAELIQLLGAGKINEFFDQPTQKYQDGFEKEYINYLQQNDRLYQQAVDDNNQSYSQAIWILIVILALVAAAIVTVWLGIKKTLIEPLHRLIESIRHIASGDLVRSIDVEGTNEMGQLASSLRHMQSELMSTVSDVRNGANAIYSGASEISIGNNDLSSRTEQQAASLEETAASMEELTATVKQNAENARQASQLALSASETAQKGGKVVDNVVRTMNDIASSSKKIADITSVIDGIAFQTNILALNAAVEAARAGEQGRGFAVV…	568	Tsr sequences	linear
Buttiauxella sp._WP_134182525_methyl-accepting chemotaxis protein [Buttiauxella sp. BIGb0552]	0	2	20.94%	11.91%	10.11%	22.02%	24.73%	48.56%	54.60%	54.60%	30.32%	WP_134182525	561.222	-16.34029816		nr	methyl-accepting chemotaxis protein [Buttiauxella sp. BIGb0552]	0	40910	TRUE	77.30%	554	1	4.750041961669922	568	2	554	Wed Apr 12 16:46:44 PDT 2023	60.25977018000005	AA	Buttiauxella sp.	WP_268566262.1	100.00%	568	1	-1	0		MLNRIKVVTSLLFVLGLFGILQMTSGGLFFNALKNDKENFTVLQTIRQQQSTLNGSWVALLQTRNTLNRAGIRHMMDTNNIGSGATVNELMLIASQSLKQAEKEWAAYESLPRDPRQSEESINEIKRNYVIYHGALAELIQLLGAGKINEFFDQPTQKYQDGFEQQYVTYLQQNDRLYQQAVDDNNQSYSQAIWILVVILALVVAAIITVWLGIKKTLIEPLHRLIDNIRHIADGDLMHSIDVQGTNEMGQLAASLRHMQSELVSTVNEVRNGAHAIYSGASEISIGNNDLSSRTEQQAASLEETAASMEQLTATVKQNAENARQASQLALSASETAQRGGKVVDNVVRTMNDIAGSSKKIADITSVIDGIAFQTNILALNAAVEAARAGEQGRGFAVV…	568	Tsr sequences	linear
Buttiauxella sp._WP_139877184_methyl-accepting chemotaxis protein [Buttiauxella sp. B2]	0	2	21.12%	12.27%	9.57%	21.84%	24.19%	48.38%	53.90%	53.90%	30.69%	WP_139877184	535.798	-19.53599341		nr	methyl-accepting chemotaxis protein [Buttiauxella sp. B2]	0	40910	TRUE	77.00%	554	1	4.554523468017578	568	2	554	Wed Apr 12 16:46:46 PDT 2023	60.05550628000005	AA	Buttiauxella sp.	WP_268566262.1	100.00%	568	1	-1	0		MLNRIKVVTSLLFVLGLFGALQITSGGLFFNALKNDKENFTVLQTIRQQQSTLNGSWVALLQTRNTLNRAGIRHMMDTNNIGSGSTVNELMLIASQSLKQAETEWAEYESLPRDPRQSEESIAEIKRNYAIYHGALAELIQLLGSGKINEFFDQPTQKYQDGFEKEYVNYLQQNDLLYQAAVDDNNQSYSQAIWILIVILALVAAAIITVWLGIKKTLIEPLHRLIESIRHIASGDLVRSIDVEGTNEMGQLAASLRHMQSELMSTVSDVRNGANAIYSGASEISIGNNDLSSRTEQQAASLEETAASMEQLTATVKQNAENARQASQLALSASETAQKGGKVVDNVVRTMNDIASSSKKIADITSVIDGIAFQTNILALNAAVEAARAGEQGRGFAVV…	575	Tsr sequences	linear
Buttiauxella sp._WP_183269286_methyl-accepting chemotaxis protein [Buttiauxella sp. A111]	0	2	20.22%	12.45%	9.93%	22.38%	23.83%	48.01%	53.20%	53.20%	30.51%	WP_183269286	540.806	-20.33426269		nr	methyl-accepting chemotaxis protein [Buttiauxella sp. A111]	0	40910	TRUE	76.60%	554	1	4.617435455322266	568	2	554	Wed Apr 12 16:46:51 PDT 2023	60.262756680000045	AA	Buttiauxella sp.	WP_268566262.1	100.00%	568	1	-1	0		MLNRIKVVTSLLFVLGLFGVLQMTSGGLFFNALKNDKENFTVLQTIRQQQSTLNGSWVALLQTRNTLNRAGIRHMMDTNNIGSGATVNELMLIASQSLKQAEKEWAEYEALPHDPRQSEQSINEIKRNYDIYHGALAELIQLLGAGKINEFFDQPTQKYQDGFEKEYVSYLQQNDQLYQQAVDDNNQSYSQAIWILIVILALVAAAIVTVWLGIKKTLIEPLHRLIESIRHIASGDLVRTIDVEGTNEMGQLAATLRHMQSELMSTVSDVRHGANAIYSGASEISIGNNDLSSRTEQQAASLEETAASMEELTATVKQNAENARQASQLALSASETAQKGGKVVDNVVRTMNDIASSSKKIADITSVIDGIAFQTNILALNAAVEAARAGEQGRGFAVV…	571	Tsr sequences	linear
Buttiauxella sp._WP_232863700_methyl-accepting chemotaxis protein [Buttiauxella sp. A2-C1_F]	0	2	20.94%	11.91%	10.29%	22.20%	24.37%	48.38%	54.80%	54.80%	30.32%	WP_232863700	562.762	-16.24169079		nr	methyl-accepting chemotaxis protein [Buttiauxella sp. A2-C1_F]	0	40910	TRUE	77.40%	554	1	4.798053741455078	568	2	554	Wed Apr 12 16:46:59 PDT 2023	60.24074928000003	AA	Buttiauxella sp.	WP_268566262.1	100.00%	568	1	-1	0		MLNRIKVVTSLLFVLGLFGILQMTSGGLFFNALKNDKENFTVLQTIRQQQSTLNGSWVALLQTRNTLNRAGIRHMMDTNNIGSGATVNELMLIASQSLKQAEKEWAAYEALPRDPRQSEESINEIKRNYVIYHGALAELIQLLGAGKINEFFDQPTQKYQDGFEQQYVTYLQQNDRLYQQAVDDNNQSYSQAIWILAVILALVVAAIITVWLGIKKTLIEPLHRLIDNIRHIADGDLMHSIDVHGTNEMGQLAASLRHMQSELVSTVNEVRNGAHAIYSGASEISIGNNDLSSRTEQQAASLEETAASMEQLTATVKQNAENARQASQLALSASETAQKGGKVVDNVVRTMNDIAGSSKKIADITSVIDGIAFQTNILALNAAVEAARAGEQGRGFAVV…	568	Tsr sequences	linear
Buttiauxella sp._WP_232903535_methyl-accepting chemotaxis protein [Buttiauxella sp. W03-F01]	0	2	20.94%	11.91%	10.29%	22.20%	24.55%	48.56%	54.60%	54.60%	30.14%	WP_232903535	561.222	-16.24169079		nr	methyl-accepting chemotaxis protein [Buttiauxella sp. W03-F01]	0	40910	TRUE	77.30%	554	1	4.798053741455078	568	2	554	Wed Apr 12 16:46:59 PDT 2023	60.22474988000003	AA	Buttiauxella sp.	WP_268566262.1	100.00%	568	1	-1	0		MLNRIKVVTSLLFVLGLFGILQMTSGGLFFNALKNDKENFTVLQTIRQQQSTLNGSWVALLQTRNTLNRAGIRHMMDTNNIGSGATVNELMLIASQSLKQAEKEWAAYEALPRDPRQSEESINEIKRNYVIYHGALAELIQLLGAGKINEFFDQPTQKYQDGFEQQYVTYLQQNDRLYQQAVDDNNQSYSQAIWILAVILALVVAAIITVWLGIKKTLIEPLHRLIDNIRHIADGDLMHSIDVHGTNEMGQLAASLRHMQSELVSTVNEVRNGAHAIYSGASEISIGNNDLSSRTEQQAASLEETAASMEQLTATVKQNAENARQASQLALSASETAQKGGKVVDNVVRTMNDIAGSSKKIADITSVIDGIAFQTNILALNAAVEAARAGEQGRGFAVV…	568	Tsr sequences	linear
Buttiauxella sp._WP_232921140_methyl-accepting chemotaxis protein [Buttiauxella sp. S04-F03]	0	2	20.94%	11.91%	10.29%	22.20%	24.55%	48.56%	54.60%	54.60%	30.14%	WP_232921140	561.222	-16.24169079		nr	methyl-accepting chemotaxis protein [Buttiauxella sp. S04-F03]	0	40910	TRUE	77.30%	554	1	4.798053741455078	568	2	554	Wed Apr 12 16:46:59 PDT 2023	60.250787780000024	AA	Buttiauxella sp.	WP_268566262.1	100.00%	568	1	-1	0		MLNRIKVVTSLLFVLGLFGILQMTSGGLFFNALKNDKENFTVLQTIRQQQSTLNGSWVALLQTRNTLNRAGIRHMMDTNNIGSGATVNELMLIASQSLKQAEKEWAAYEALPRDPRQSEESINEIKRNYVIYHGALAELIQLLGAGKINEFFDQPTQKYQDGFEQQYVTYLQQNDRLYQQAVDDNNQSYSQAIWILAVILALVVAAIITVWLGIKKTLIEPLHRLIDNIRHIADGDLMHSIDVHGTNEMGQLAASLRHMQSELVSTVNEVRNGAHAIYSGASEISIGNNDLSSRTEQQAASLEETAASMEQLTATVKQNAENARQASQLALSASETAQKGGKVVDNVVRTMNDIAGSSKKIADITSVIDGIAFQTNILALNAAVEAARAGEQGRGFAVV…	568	Tsr sequences	linear
Buttiauxella sp._WP_270145494_methyl-accepting chemotaxis protein [Buttiauxella sp. WJP83]	0	2	19.86%	12.45%	9.93%	22.38%	24.01%	48.19%	53.60%	53.60%	30.32%	WP_270145494	541.576	-20.33426269		nr	methyl-accepting chemotaxis protein [Buttiauxella sp. WJP83]	0	40910	TRUE	76.80%	554	1	4.617435455322266	568	2	554	Wed Apr 12 16:47:04 PDT 2023	60.24474158000004	AA	Buttiauxella sp.	WP_268566262.1	100.00%	568	1	-1	0		MLNRIKVVTSLLFVLGLFGVLQMTSGGLFFNALKNDKENFTVLQTIRQQQSTLNGSWVALLQTRNTLNRAGIRHMMDTNNIGSGATVNELMLIASQSLKQAEKEWAEYEALPHDPRQSEQSINEIKRNYDIYHGALAELIQLLGAGKINEFFDQPTQKYQDGFEKEYVSYLQQNDQLYQQAVDDNNQSYSQAIWILVVILALVAAAIVTVWLGIKKTLIEPLHRLIESIRHIASGDLVRTIDVEGTNEMGQLAATLRHMQSELMSTVSDVRHGANAIYSGASEISIGNNDLSSRTEQQAASLEETAASMEELTATVKQNAENARQASQLALSASETAQKGGKVVDNVVRTMNDIASSSKKIADITSVIDGIAFQTNILALNAAVEAARAGEQGRGFAVV…	571	Tsr sequences	linear
Buttiauxella warmboldiae_WP_124022287_methyl-accepting chemotaxis protein [Buttiauxella warmboldiae]	0	2	21.12%	11.73%	10.29%	22.02%	24.37%	47.83%	80.90%	80.90%	31.05%	WP_124022287	902.508	-13.5064977		nr	methyl-accepting chemotaxis protein [Buttiauxella warmboldiae]	0	40910	TRUE	90.40%	554	1	4.861019134521484	554	2	551	Wed Apr 12 16:46:42 PDT 2023	60.13866948000005	AA	Buttiauxella warmboldiae	sp|P02942|MCP1_ECOLI	100.00%	551	1	-1	0		MLNRIKIVTSLLFVLGLFGVLQMTSGGLFFNSLKNDKENFTVLQTIRQQQSTLNGSWVALLQTRNTLNRAGIRHMMDTNNTGSGSTVNELMLTASQSLKQAEKEWAKYEALPRDPRQSEESITEIKRNYAIYHGALAELIQLLGAGKINEFFDQPTQKYQDGFEKEYLNYLLQNDGLYQQAVDDNNRSYSQAIWLLVVILILVTAAIIIVWVGIRKALIAPLHRLIESIRHIAGGDLVRTIDVEGTNEMGQLASTLRHMQSELMNTVSNVRNGANAIYSGASEISSGNNDLSARTEQQAASLEETAASMEQLTATVKQNAENARQASQLALSASETAQKGGKVVDNVVRTMNDIASSSKKIADITSVIDGIAFQTNILALNAAVEAARAGEQGRGFAVV…	554	Tsr sequences	linear
Campylobacter jejuni_VTQ62464_protease htpx [Campylobacter jejuni]	0	2	20.92%	11.52%	9.75%	21.28%	23.40%	48.58%	50.60%	50.60%	30.85%	VTQ62464	531.176	-18.14985783		nr	protease htpx [Campylobacter jejuni]	2.23e-180	35410	TRUE	75.30%	564	1	4.699199676513672	568	2	564	Wed Apr 12 16:46:17 PDT 2023	61.04962308000006	AA	Campylobacter jejuni	WP_268566262.1	100.00%	568	1	-1	0		MFNRMKVVTGIVILLVVFGALQLVSGGLFFKSLKTDKDNFTTSQQIRLQQAEFNASWIYLLQTRNTLNRAGIRFMLDANQMGSGATVKELIDTATKDLQIADQHFANYQKIPVDASQNPQYAEEAKKQYQVLHDALSELIELIGLGRINDFFEQPTQQYQDNFEKAFVTYIDQNDHLYDNAVKISDNSFHHAMWMLGTVLIVLAIFIVLAWVGVQRVLIHPLKNIVDTIRKIATGDLTHEIVVKSRNEIGQLADSLKYMQDELIRTVSGVRHGADAIYSGASEISAGNSDLSSRTEQQASALEETAASMEQLTATVKQNAENARQASQLALSASETAQKGGKVVANVVDTMNDIASSSKKITDITGVIDGIAFQTNILALNAAVEAARAGEQGRGFAVV…	573	Tsr sequences	linear
Candidatus Symbiopectobacterium_WP_264626972_methyl-accepting chemotaxis protein [Candidatus Symbiopectobacterium sp. NZEC135]	0	2	19.47%	10.44%	9.73%	20.18%	26.19%	49.38%	54.50%	54.50%	31.15%	WP_264626972	555.058	-9.516532483		nr	methyl-accepting chemotaxis protein [Candidatus Symbiopectobacterium sp. NZEC135]	0	38390	TRUE	77.20%	565	1	5.092800140380859	568	2	565	Wed Apr 12 16:47:03 PDT 2023	60.356889480000035	AA	Candidatus Symbiopectobacterium	WP_268566262.1	100.00%	568	1	-1	0		MLNRIKIVTALLCVLLLFGVLQVVSGGLFFNALKNDKEVFGNTLVINNQKSALDASWSYLLQTRNTLNRAGSRFALDATGAGTGSSVKALLEDAQRQLIGANKYFADYERVARSAQQSNAIAQDVKQSYTTLNVALAELIQLLSAGDIKKFIDQPTQSYQDGFEKAYNAYKVESEKLYNTEISRNESAYQSALWILGAVISVVVALILSAWVAIQRILIHPLNNIVEHTQHIARGDLTQNMNYHSRNEMGTLADSMRHMQSELISTVSAVRQGADAIYTGASEISAGNTDLSSRTEEQASSLEQTAASMEQLTATVRQNAENARQASQLALSASETAQRGGKVVDNVVKTMHNIAGSSQKIADITSVIDGIAFQTNILALNAAVEAARAGEQGRGFAVV…	571	Tsr sequences	linear
Candidatus Symbiopectobacterium_WP_264643156_methyl-accepting chemotaxis protein [Candidatus Symbiopectobacterium sp. NZEC127]	0	2	20.00%	10.44%	9.56%	20.00%	26.55%	49.91%	54.60%	54.60%	30.80%	WP_264643156	565.459	-11.41749762		nr	methyl-accepting chemotaxis protein [Candidatus Symbiopectobacterium sp. NZEC127]	0	38390	TRUE	77.30%	565	1	5.000247955322266	568	2	565	Wed Apr 12 16:47:03 PDT 2023	60.33980238000004	AA	Candidatus Symbiopectobacterium	WP_268566262.1	100.00%	568	1	-1	0		MLNRIKIVTALLCVLLLFGVLQLVSGGLFFNALKNDKEVFGNTLIINNQKSALDASWSYLLQTRNTLNRAGSRFALDATGAGTGSSVNALLEDAQRQLVSANKYFADYEGVARSAQQSNAIAQDVKQNYTTLNVALAELIQLLSSGDIKKFIDQPTQSYQDGFEKAYNAYKVESEKLYNTEISRNESAYQSALWILAAVIFVVVALILSAWFAIQRILIHPLHNIVEHTQHIARGDLTQKMNYHSRNEMGTLADSMRHMQSELIGTVSAVRQGADAIYTGASEISAGNNDLSSRTEEQASSLEQTAASMEQLTATVRQNAENARQASQLALSASETAQRGGKVVDNVVKTMHNIAGSSQKIADITSVIDGIAFQTNILALNAAVEAARAGEQGRGFAVV…	573	Tsr sequences	linear
Candidatus Symbiopectobacterium_WP_264650757_methyl-accepting chemotaxis protein [Candidatus Symbiopectobacterium sp. NZEC151]	0	2	20.00%	10.44%	9.91%	20.35%	26.19%	49.38%	54.50%	54.50%	30.97%	WP_264650757	561.222	-9.417925119		nr	methyl-accepting chemotaxis protein [Candidatus Symbiopectobacterium sp. NZEC151]	0	38390	TRUE	77.20%	565	1	5.178302764892578	568	2	565	Wed Apr 12 16:47:03 PDT 2023	60.35485798000004	AA	Candidatus Symbiopectobacterium	WP_268566262.1	100.00%	568	1	-1	0		MLNRIKIVTALLCVLLLFGVLQLVSGGLFFNALKNDKEVFGNTLIINNQKSALDASWSYLLQTRNTLNRAGSRFALDATGAGTGSSVKTLLEDAQRQLVSANKYFADYEGVARSAQQSNAIAQDVKQNYKTLNVALAELIQLLSAGDIKKFIDQPTQSYQDGFEKAYNAYKVESEKLYNTEISRNESAYQSALWILAAVISVVVALILSAWFAIQRILIHPLHNIVEHTQHIARGDLTQKMNYHSRNEMGTLADSMRHMQSELISTVSAVRQGADAIYTGASEISAGNNDLSSRTEEQASSLEQTAASMEQLTATVRQNAENARQASQLALSASETAQRGGKVVDNVVKTMHNIAGSSQKIADITSVIDGIAFQTNILALNAAVEAARAGEQGRGFAVV…	573	Tsr sequences	linear
Cedecea colo_WP_167606615_methyl-accepting chemotaxis protein [Cedecea colo]	0	2	19.96%	12.23%	9.71%	21.94%	25.18%	48.74%	54.20%	54.20%	30.22%	WP_167606615	522.316	-16.73554104		nr	methyl-accepting chemotaxis protein [Cedecea colo]	5.52e-177	42400	TRUE	77.10%	556	1	4.589771270751953	568	2	556	Wed Apr 12 16:46:49 PDT 2023	60.23176828000003	AA	Cedecea colo	WP_268566262.1	100.00%	568	1	-1	0		MLNRIKVVTSLFFVLGLFGLLQLTSGGLFFNALKNDKENFTVLQTIRQQQSTLNGSWVALLQTRNTLNRAGIRYMMDTTNTGSGSTVNELMQSASVSLKRAEEQWAAYEVLPRDPRQSDEATREIKRNYDIYHGALAELIQLLGAGKINAFFDQPTQKYQDGFEQQYVSYLDQNDRLYQLAVDDNNSSYNMAIWLLIAILLVVLVAIVIVWLGIKTTLLAPLNSLIANIRHIASGDLARKIEVEGTNEMGQLADSLRNMQAELVTTVGDVRNGADAIYSGASEISMGNNDLSSRTEQQAASLEETAASMEELTATVKQNAENARQASQLALSASETAQKGGKVVDNVVRTMNDIAGSSKKIADITSVIDGIAFQTNILALNAAVEAARAGEQGRGFAVV…	568	Tsr sequences	linear
Cedecea davisae_WP_016538239_methyl-accepting chemotaxis protein [Cedecea davisae]	0	2	20.00%	11.53%	9.01%	20.54%	26.67%	50.99%	54.60%	54.60%	29.37%	WP_016538239	521.931	-18.54019795		nr	methyl-accepting chemotaxis protein [Cedecea davisae]	6.70e-177	42400	TRUE	77.30%	555	1	4.561840057373047	568	2	555	Wed Apr 12 16:46:21 PDT 2023	59.440924480000085	AA	Cedecea davisae	WP_268566262.1	100.00%	568	1	-1	0		MLNRIKIVTSLLVVLGLFGILQIASGGLFFNALKQDKENFTVLQTIRQQQSTLNGSWVALLQTRNTLNRAGIRYMMDASKIGSGATVEELMGIASTSLKQAEVEWAAYEALPRDPRQNDAAAQEIKRNYDIYHGALAELIQLLGAGKINQFFDQPTQSYQDGFEKQYVNYLQQNDHLYQEAVDSSNSSYSMAIWILIGVLIVVLLVIIVVWQGIRTTLISPLNSLIASIRHIAGGDLVSKIDVEGTNEMGQLADNLRHMQNELVITVGEVRNGANAIYSGASEISIGNNDLSSRTEQQAASLEETAASMEQLTATVKQNAENARQASQLALSASETAQRGGKVVDNVVHTMSEIAGSSQKIADIISVIDGIAFQTNILALNAAVEAARAGEQGRGFAVV…	568	Tsr sequences	linear
Cedecea davisae_WP_202301820_methyl-accepting chemotaxis protein [Cedecea davisae]	0	2	19.33%	11.95%	10.19%	22.14%	26.54%	49.21%	53.80%	53.80%	29.35%	WP_202301820	520.005	-13.70070994		nr	methyl-accepting chemotaxis protein [Cedecea davisae]	6.81e-176	36900	TRUE	76.90%	569	1	4.787960052490234	569	2	568	Wed Apr 12 16:46:54 PDT 2023	61.24005988000005	AA	Cedecea davisae	WP_268566262.1	100.00%	568	1	-1	0		MLNRIKVVTSLLIVLALFGMLQLTSGGLFFNALKSDKENFTVLQTIRQQQSTLNGSWVALLQTRNTLNRAGIRYMMDTTSTGSGSTVTELMQIASTSLKRAEEQWAIYEDLPRDPRQSSEASSEIKRNYEIYHGALAQLIQLLGSGKINEFFDQPTQKYQDDFEQQYVRYLEQNDRLYQLAVEDNNSSYHLAIGILITILIAVLVVIICVWLGIQRALIAPLNSLIASIRHIAGGDLVRRIEVEGSNEMGQLADSLRNMQSELVSTVGNVRNGANAIYSGASEISAGNNDLSSRTEEQAASLEETAASMEELTATVKQNAENARQASQLALSASETAQRGGKVVDNVVRTMNDIAGSSKKIADITSVIDGIAFQTNILALNAAVEAARAGEQGRGFAVV…	572	Tsr sequences	linear
Cedecea davisae_WP_216376697_methyl-accepting chemotaxis protein [Cedecea davisae]	0	2	20.00%	11.53%	9.01%	20.54%	26.49%	50.81%	54.40%	54.40%	29.55%	WP_216376697	520.005	-18.54019795		nr	methyl-accepting chemotaxis protein [Cedecea davisae]	3.95e-176	42400	TRUE	77.20%	555	1	4.561840057373047	568	2	555	Wed Apr 12 16:46:56 PDT 2023	59.47095078000008	AA	Cedecea davisae	WP_268566262.1	100.00%	568	1	-1	0		MLNRIKIVTSLLVVLGLFGILQIASGGLFFNALKQDKENFTVLQTIRQQQSTLNGSWVALLQTRNTLNRAGIRYMMDASKIGSGATVEELMGIASTSLKQAEVEWAAYEALPRDPRQNDAAAQEIKRNYDIYHGALAELIQLLGAGKINQFFDQPTQSYQDGFEKQYVNYLQQNDHLYQEAVDSSNSSYSMAIWILIGVLIVVLLVIIVVWQGIRTTLISPLNSLIASIRHIAGGDLVSKIDVEGTNEMGQLADNLRHMQNELVITVGEVRNGANAIYSGASEISIGNNDLSSRTEQQAASLEETAASMEQLTATVKQNAENARQASQLALSASETAQRGGKVVDNVVHTMSEIAGSSQKIADIISVIDGIAFQTNILALNAAVEAARAGEQGRGFAVV…	568	Tsr sequences	linear
Cedecea davisae_WP_227318097_methyl-accepting chemotaxis protein [Cedecea davisae]	0	2	20.00%	11.53%	9.01%	20.54%	26.49%	50.81%	54.20%	54.20%	29.55%	WP_227318097	518.464	-18.5410959		nr	methyl-accepting chemotaxis protein [Cedecea davisae]	1.70e-175	42400	TRUE	77.10%	555	1	4.555591583251953	568	2	555	Wed Apr 12 16:46:59 PDT 2023	59.45692388000008	AA	Cedecea davisae	WP_268566262.1	100.00%	568	1	-1	0		MLNRIKIVTSLLVVLGLFGILQIASGGLFFNALKQDKENFTVLQTIRQQQSTLNGSWVALLQTRNTLNRAGIRYMMDASKIGSGATVEELMGIASTSLKQAEVEWAAYEALPRDPRQNDAAAQEIKRNYDIYHGALAELIQLLGAGKINQFFDQPTQSYQDGFEKQYVNYLQQNDHLYQEAVDSSNSSYSMAIWILIGVLIVVLLVIIVVWQGIRTTLISPLNSLIASIRHIAGGDLVSKIDVEGTNEMGQLADNLRHMQNELVITVGEVRNGANAIYSGASEISIGNNDLSSRTEQQAASLEETAASMEQLTATVKQNAENARQASQLALSASETAQRGGKVVDNVVHTMSEIAGSSQKIADIISVIDGIAFQTNILALNAAVEAARAGEQGRGFAVV…	568	Tsr sequences	linear
Cedecea lapagei_WP_126354514_methyl-accepting chemotaxis protein [Cedecea lapagei]	0	2	19.31%	11.91%	9.39%	21.30%	26.71%	50.90%	53.80%	53.80%	28.70%	WP_126354514	516.153	-18.53898284		nr	methyl-accepting chemotaxis protein [Cedecea lapagei]	1.09e-174	42400	TRUE	76.90%	554	1	4.571613311767578	568	2	554	Wed Apr 12 16:46:43 PDT 2023	59.660217480000064	AA	Cedecea lapagei	WP_268566262.1	100.00%	568	1	-1	0		MLNRIKIVTSLLVVLGLFGVLQIASGGLFFNALKQDKENFTVLQTIRQQQSTLNGSWVALLQTRNTLNRAGIRYMMDANKIGSGSTVEELMAIATTSLKQAEVEWAAYEALPRDPRQDDAAAQDIKRNYDIYHGALAELIQLLGAGKINEFFDQPTQGYQDGFEKQYVNYLQQNDHLYQEAVDSSNSSYRMAIWILIGVLIVVLAVILVVWQGIRTTLISPLNRLIESIRHIASGDLVRKIDVEGTNEMGQLAENLRHMQNELVVTVGEVRNGANAIYSGASEISIGNNDLSSRTEQQAASLEETAASMEQLTATVKQNAENARQASQLALSASETAQRGGKVVDNVVHTMSEIAGSSQKIADIISVIDGIAFQTNILALNAAVEAARAGEQGRGFAVV…	569	Tsr sequences	linear
Cedecea sp._WP_172568970_methyl-accepting chemotaxis protein [Cedecea sp. FDAARGOS_727]	0	2	20.00%	11.53%	9.01%	20.54%	26.49%	50.81%	54.40%	54.40%	29.55%	WP_172568970	520.776	-18.54019795		nr	methyl-accepting chemotaxis protein [Cedecea sp. FDAARGOS_727]	2.27e-176	42400	TRUE	77.20%	555	1	4.561840057373047	568	2	555	Wed Apr 12 16:46:49 PDT 2023	59.45692388000008	AA	Cedecea sp.	WP_268566262.1	100.00%	568	1	-1	0		MLNRIKIVTSLLVVLGLFGILQIASGGLFFNALKQDKENFTVLQTIRQQQSTLNGSWVALLQTRNTLNRAGIRYMMDASKIGSGATVEELMGIASTSLKQAEVEWAAYEALPRDPRQNDAAAQEIKRNYDIYHGALAELIQLLGAGKINQFFDQPTQSYQDGFEKQYVNYLQQNDHLYQEAVDSSNSSYSMAIWILIGVLIVVLLVIIVVWQGIRTTLISPLNSLIASIRHIAGGDLVSKIDVEGTNEMGQLADNLRHMQNELVITVGEVRNGANAIYSGASEISIGNNDLSSRTEQQAASLEETAASMEQLTATVKQNAENARQASQLALSASETAQRGGKVVDNVVHTMSEIAGSSQKIADIISVIDGIAFQTNILALNAAVEAARAGEQGRGFAVV…	568	Tsr sequences	linear
Cedecea sp._WP_176981553_methyl-accepting chemotaxis protein [Cedecea sp. P7760]	0	2	19.68%	11.73%	9.03%	20.76%	26.53%	50.72%	54.30%	54.30%	29.42%	WP_176981553	518.464	-19.60523368		nr	methyl-accepting chemotaxis protein [Cedecea sp. P7760]	1.75e-175	42400	TRUE	77.20%	554	1	4.540103912353516	568	2	554	Wed Apr 12 16:46:50 PDT 2023	59.512021380000085	AA	Cedecea sp.	WP_268566262.1	100.00%	568	1	-1	0		MLNRIKIVTSLLVVLGLFGILQIASGGLFFNALKQDKENFTVLQTIRQQQSTLNGSWVALLQTRNTLNRAGIRYMMDANKIGSGSTVEELMAIASTSLKQAEVEWAAYEALPRDPRQSDAAAQEIKRNYDIYHGALAELIQLLGAGKINEFFDQPTQGYQDGFEKQYVNYLQQNDHLYQEAVDSSNSSYSMAIWILIGVLIVVLVVILVVWQGIRTTLISPLNRLIESIRHIAGGDLVCKIDVEGTNEMGQLAENLRHMQNELVITVGEVRNGANAIYSGASEISIGNNDLSSRTEQQAASLEETAASMEQLTATVKQNAENARQASQLALSASETAQRGGKVVDNVVHTMSEIAGSSQKIADIISVIDGIAFQTNILALNAAVEAARAGEQGRGFAVV…	569	Tsr sequences	linear
Chimaeribacter arupi_WP_101835587_methyl-accepting chemotaxis protein [Chimaeribacter arupi]	0	2	19.03%	11.13%	9.52%	20.65%	28.19%	52.06%	55.10%	55.10%	28.01%	WP_101835587	534.643	-15.34691601		nr	methyl-accepting chemotaxis protein [Chimaeribacter arupi]	0	36900	TRUE	77.50%	557	1	4.760509490966797	568	2	557	Wed Apr 12 16:46:37 PDT 2023	59.42706578000005	AA	Chimaeribacter arupi	WP_268566262.1	100.00%	568	1	-1	0		MLKRMKVVTSLVIMLALFGALQLASGGLFFSALKNDKDNFATSQRIRQQQAEMNASWIYLLQTRNTLNRAGIRYMLDANQMGSGATVKELVAVAQKDLEIAAQHYANYQKIPLDAGQNPRYADEVKKNYDILHGALSELIELISIGRINDFFEQPTQSYQDGFEKAFVNYIDQNDKLYDHAVKDSESSFGNAMWVLGTVLILVLLLIAAAWFGIQSALIAPLNRLIAHIKHIAAGDLTHPVEGAGRNEMGQLAASLQHMQSELITTVSGVRLGADAIYSGASEISAGNNDLSSRTEQQASSLEETAASMEQLTATVKQNAENARQASQLALSASETAQKGGKVVANVVQTMQEIAGSSQKIADITGVIDGIAFQTNILALNAAVEAARAGEQGRGFAVV…	570	Tsr sequences	linear
Chimaeribacter californicus_WP_101818059_methyl-accepting chemotaxis protein [Chimaeribacter californicus]	0	2	18.85%	11.31%	9.87%	21.18%	27.65%	51.53%	53.40%	53.40%	28.01%	WP_101818059	534.258	-16.14967502		nr	methyl-accepting chemotaxis protein [Chimaeribacter californicus]	0	36900	TRUE	76.70%	557	1	4.808147430419922	568	2	557	Wed Apr 12 16:46:37 PDT 2023	59.64928718000006	AA	Chimaeribacter californicus	WP_268566262.1	100.00%	568	1	-1	0		MLKRMKVVTSLVIMLALFGALQLASGGLFFTALKNDKDNFATSQRIRQQQAEMNASWIYLLQTRNTLNRAGIRYMLDANQMGSGATVKELVAVAQKDLEIAGQHYANYQKIPLDAGQNPRYADEVKKNYDILHGALAELIELISIGRINDFFEQPTQSYQDGFEKAFVNYIDQNDKLYDHAVKDSESSFGNAMWVLGTVLVLVLLLIAAAWFGIQSALITPLNRLIEHIKHIAAGDLTHPVEGAGRNEMGQLAASLQHMQGELITTVSGVRHGADAIYSGASEISAGNNDLSSRTEQQASSLEQTAASMEQLTATVKQNAENARQASQLALSASETAQKGGKVVANVVQTMQEIAGSSQKIADITGVIDGIAFQTNILALNAAVEAARAGEQGRGFAVV…	569	Tsr sequences	linear
Chimaeribacter coloradensis_WP_101824126_methyl-accepting chemotaxis protein [Chimaeribacter coloradensis]	0	2	18.53%	11.51%	9.71%	21.22%	27.52%	51.44%	54.00%	54.00%	28.06%	WP_101824126	526.168	-16.34790046		nr	methyl-accepting chemotaxis protein [Chimaeribacter coloradensis]	1.72e-178	36900	TRUE	77.00%	556	1	4.705234527587891	568	2	556	Wed Apr 12 16:46:37 PDT 2023	59.37193018000007	AA	Chimaeribacter coloradensis	WP_268566262.1	100.00%	568	1	-1	0		MLKRMKVVTSLVIMLALFGALQLASGGLFFSALKNDKDNFATSQRIRQQQAEMNASWIYLLQTRNTLNRAGIRYSMDANQMGSGATVSELIAVAEKDLEIASQHYALYQKIPLDAGQDPRYADEVKKNYDILHNALGELIEMLKNGRIKDFFDQPTQSYQDGFEKAFVDYIDQNDELYKHAVNESQSSFDKAMWVLGTVLVLVVVLIAAAWFGIQSALIAPLNRLIGHIKHIAAGDLTHPVEGAGRNEMGQLAASLQHMQGELITTVSGVRLGADAIYSGASEISAGNNDLSSRTEQQASSLEETAASMEQLTATVKQNAENARQASQLALSASETAQKGGKVVANVVQTMQDIASSSQKIADITGVIDGIAFQTNILALNAAVEAARAGEQGRGFAVV…	574	Tsr sequences	linear
Citrobacter amalonaticus_EGT3573226_methyl-accepting chemotaxis protein [Citrobacter amalonaticus]	0	2	19.31%	12.09%	9.93%	22.02%	26.35%	50.00%	90.10%	90.10%	28.88%	EGT3573226	959.903	-16.53849407		nr	methyl-accepting chemotaxis protein [Citrobacter amalonaticus]	0	42400	TRUE	95.00%	554	1	4.659679412841797	554	2	554	Wed Apr 12 16:45:50 PDT 2023	60.07566528000006	AA	Citrobacter amalonaticus	HCJ6374625.1	100.00%	554	1	-1	0		MLKRIKIVTSLLLVLALFGLLQLTSGGLFFNALKNDKENFTVLQTIRQQQSTLNGSWVALLQTRNTLNRAGIRYMMDQNNIGSGATVAELMQIASVSLKQAEKNWADYEALPRDPRQSEAASAEIKRNYDIYHNALAELIQLLGAGKINEFFDQPTQGYQDGFEKQYVNYLQQNDRLYDLAVEDNNSSYSQAMWVLGSVLLAVLVVIIAVWFGIKLSLIAPMNRLIASIRHIASGDLVKRIDVEGTNEMGQLAENLRHMQGELVRTVGDVRNGANAIYSGASEIAMGNNDLSSRTEQQAASLEETAASMEELTATVKQNAENARQASHLALSASETAQKGGKVVDNVVQTMRDIASSSQKIADIISVIDGIAFQTNILALNAAVEAARAGEQGRGFAVV…	554	Tsr sequences	linear
Citrobacter amalonaticus_EGT4253794_methyl-accepting chemotaxis protein [Citrobacter amalonaticus]	0	2	18.95%	12.09%	9.75%	21.84%	26.35%	50.00%	90.40%	90.40%	29.06%	EGT4253794	964.526	-16.63730724		nr	methyl-accepting chemotaxis protein [Citrobacter amalonaticus]	0	42400	TRUE	95.20%	554	1	4.618503570556641	554	2	554	Wed Apr 12 16:45:50 PDT 2023	60.02560248000006	AA	Citrobacter amalonaticus	HCJ6374625.1	100.00%	554	1	-1	0		MLKRIKIVTSLLLVLALFGLLQLTSGGLFFNALKNDKENFTVLQTIRQQQSTLNGSWVALLQTRNTLNRAGIRYMMDQNNIGSGATVAELMQIASVSLKQAEKNWADYEALPRDPRQSEAASAEIKRNYDIYHNALAELIQLLGAGKINEFFDQPTQGYQDGFEKQYVNYLQQNDRLYDLAVEDNNSSYSQAMWVLGSVLLAVLVVIIAVWFGIKLSLIAPMNRLIASIRHIASGDLVKRIDVEGTNEMGQLAESLRHMQGELVRTVGDVRNGANAIYSGASEIAMGNNDLSSRTEQQAASLEETAASMEELTATVKQNAENARQASHLALSASETAQKGGKVVDNVVQTMRDIASSSQKIADIISVIDGIAFQTNILALNAAVEAARAGEQGRGFAVV…	554	Tsr sequences	linear
Citrobacter amalonaticus_HCD1254375_methyl-accepting chemotaxis protein [Citrobacter amalonaticus]	0	2	19.13%	12.09%	9.75%	21.84%	26.35%	50.00%	90.40%	90.40%	29.06%	HCD1254375	963.755	-16.63730724		nr	methyl-accepting chemotaxis protein [Citrobacter amalonaticus]	0	42400	TRUE	95.20%	554	1	4.618503570556641	554	2	554	Wed Apr 12 16:46:09 PDT 2023	60.03962928000006	AA	Citrobacter amalonaticus	HCJ6374625.1	100.00%	554	1	-1	0		MLKRIKIVTSLLLVLALFGLLQLTSGGLFFNALKNDKENFTVLQTIRQQQSTLNGSWVALLQTRNTLNRAGIRYMMDQNNIGSGATVAELMQIASVSLKQAEKNWADYEALPRDPRQSEAASAEIKRNYDIYHNALAELIQLLGAGKINEFFDQPTQGYQDGFEKQYVNYLQQNDRLYDLAVEDNNSSYSQAMWVLGSVLLAVLVVIIAVWFGIKLSLIAPMNRLIASIRHIASGDLVKRIDVEGTNEMGQLAESLRHMQGELVRTVGDVRNGANAIYSGASEIAMGNNDLSSRTEQQAASLEETAASMEELTATVKQNAENARQASHLALSASETAQKGGKVVDNVVQTMRDIASSSQKIADIISVIDGIAFQTNILALNAAVEAARAGEQGRGFAVV…	554	Tsr sequences	linear
Citrobacter amalonaticus_HCL6629714_methyl-accepting chemotaxis protein [Citrobacter amalonaticus]	0	2	18.95%	12.09%	10.29%	22.38%	26.53%	50.18%	89.70%	89.70%	28.34%	HCL6629714	932.169	-14.53961371		nr	methyl-accepting chemotaxis protein [Citrobacter amalonaticus]	0	42400	TRUE	94.90%	554	1	4.747371673583984	554	2	554	Wed Apr 12 16:46:10 PDT 2023	60.08677848000006	AA	Citrobacter amalonaticus	HCJ6374625.1	100.00%	554	1	-1	0		MLKRIKIVTSLLLVLVLFGLLQLTSGGLFFNALKNDKENFTVLQTIRQQQSTLNGSWVALLQTRNTLNRAGIRYMMDQSNIGSGATVADLMKIASVSLKQAEKNWADYEALPRDPRQSEAASAEIKRNYDIYHNALAELIQLLGAGKINEFFDQPTQGYQDGFEKQYVNYLQQNDRLYDLAVEDNNRSYSQAMWVLVSVLLAVLVVIIAVWFGIKLSLIAPMNRLIASIRHIASGDLVKRIDVEGTNEMGQLAESLRHMQGELVRTVGDVRNGANAIYSGASEIAMGNNDLSSRTEQQAASLEETAASMEELTATVKQNAENARQASHLALSASETAQKGGKVVDNVVQTMRDIASSSQKIADIISVIDGIAFQTNILALNAAVEAARAGEQGRGFAVV…	554	Tsr sequences	linear
Citrobacter amalonaticus_WP_044264465_methyl-accepting chemotaxis protein [Citrobacter amalonaticus]	0	2	18.95%	12.09%	9.75%	21.84%	26.35%	49.82%	90.40%	90.40%	29.24%	WP_044264465	964.14	-16.63730724		nr	methyl-accepting chemotaxis protein [Citrobacter amalonaticus]	0	42400	TRUE	95.20%	554	1	4.618503570556641	554	2	554	Wed Apr 12 16:46:25 PDT 2023	60.01354808000006	AA	Citrobacter amalonaticus	HCJ6374625.1	100.00%	554	1	-1	0		MLKRIKIVTSLLLVLALFGLLQLTSGGLFFNALKNDKENFTVLQTIRQQQSTLNGSWVALLQTRNTLNRAGIRYMMDQNNIGSGATVAELMQIASASLKQAEKNWADYEALPRDPRQSEAASAEIKRNYDIYHNALAELIQLLGAGKINEFFDQPTQGYQDGFEKQYVNYLQQNDRLYDLAVEDNNSSYSQAMWVLGSVLLAVLVVIIAVWFGIKLSLIAPMNRLIASIRHIASGDLVKRIDVEGTNEMGQLAESLRHMQGELVRTVGDVRNGANAIYSGASEIAMGNNDLSSRTEQQAASLEETAASMEELTATVKQNAENARQASHLALSASETAQKGGKVVDNVVQTMRDIASSSQKIADIISVIDGIAFQTNILALNAAVEAARAGEQGRGFAVV…	554	Tsr sequences	linear
Citrobacter amalonaticus_WP_046275896_methyl-accepting chemotaxis protein [Citrobacter amalonaticus]	0	2	19.35%	11.93%	9.58%	21.52%	26.04%	49.91%	96.40%	96.40%	29.48%	WP_046275896	1028.08	-17.60902884		nr	methyl-accepting chemotaxis protein [Citrobacter amalonaticus]	0	42400	TRUE	98.20%	553	1	4.593883514404297	554	2	553	Wed Apr 12 16:46:26 PDT 2023	59.96859808000008	AA	Citrobacter amalonaticus	HCJ6374625.1	100.00%	554	1	-1	0		MLKRMKIVTSLLLVLALFGLLQLASGGLFFNSLKNDKENFTVLQTIRQQQSALNATWVELLQTRNTLNRAGIRYMMDQSNIGSGATVAELMQVASTALKLTEKNWAIYESLPRDPRQSEAAFQEINRTYDIYHGALAELIQLLGDGKINAFFDQPTQSYQDGFEKTYINYMQQNDRLYDIAVADNNSSYSQAMWVLVCVLITVLAAIIAVWFGIKLTLISPMNRLIDSIRHIASGDLVKRIEVEGSNEIGQLAESLRHMQGELMNTVGDVRNGANAIYSGASEIAMGNNDLSSRTEQQAASLEETAASMEQLTATVKQNAENARQASHLALSASETAQKGGKVVDNVVQTMRDIASSSQKIADIISVIDGIAFQTNILALNAAVEAARAGEQGRGFAVV…	554	Tsr sequences	linear
Citrobacter amalonaticus_WP_046487111_methyl-accepting chemotaxis protein [Citrobacter amalonaticus]	0	2	18.95%	11.91%	10.11%	22.02%	26.90%	50.18%	89.70%	89.70%	28.70%	WP_046487111	957.592	-14.5408105		nr	methyl-accepting chemotaxis protein [Citrobacter amalonaticus]	0	42400	TRUE	94.90%	554	1	4.737171173095703	554	2	554	Wed Apr 12 16:46:26 PDT 2023	60.002616980000056	AA	Citrobacter amalonaticus	HCJ6374625.1	100.00%	554	1	-1	0		MLKRIKIVTSLLLVLALFGLLQLTSGGLFFNALKNDKENFTVLQTIRQQQSTLNGSWVALLQTRNTLNRAGIRYMMDQSNIGSGATVADLMQIASTSLKQAEKNWADYEALPRDPRQSEAASAEIKRNYDIYHNALAELIQLLGAGKINEFFDQPTQGYQDGFEKQYVNYLQQNDRLYDLAVGDNNRSYSQAMWILGSVLLAVLVVIIAVWFGIKLSLIAPMNRLIASIRHIASGDLVKRIDVEGTNEMGQLAESLRHMQGELVRTVGDVRNGANAIYSGASEIAMGNNDLSSRTEQQAASLEETAASMEELTATVKQNAENARQASHLALSASETAQKGGKVVDNVVQTMRDIASSSQKIADIISVIDGIAFQTNILALNAAVEAARAGEQGRGFAVV…	554	Tsr sequences	linear
Citrobacter amalonaticus_WP_054954019_methyl-accepting chemotaxis protein [Citrobacter amalonaticus]	0	2	19.00%	11.81%	9.96%	21.77%	26.57%	50.00%	91.50%	91.50%	28.97%	WP_054954019	949.888	-13.64064093		nr	methyl-accepting chemotaxis protein [Citrobacter amalonaticus]	0	36900	TRUE	94.70%	542	1	4.730815887451172	542	2	542	Wed Apr 12 16:46:29 PDT 2023	58.66215628000006	AA	Citrobacter amalonaticus	HCJ6374625.1	97.83%	542	1	-1	0		MLKRIKIVTSLLLVLALFGLLQLTSGGLFFNALKNDKENFTVLQTIRQQQSTLNGSWVALLQTRNTLNRAGIRYMMDQNNIGSGATVAELMQIASASLKQAEKNWADYEALPRDPRQSEAASAEIKRNYDIYHNALAELIQLLGAGKINEFFDQPTQGYQDGFEKQYVNYLQQNDRLYDLAVEDNNSSYSQAMWVLGSVLLAVLVVIIAVWFGIKLSLIAPMNRLIASIRHIASGDLVKRIDVEGTNEMGQLAESLRHMQGELVRTVGDVRNGANAIYSGASEIAMGNNDLSSRTEQQAASLEETAASMEELTATVKQNAENARQASHLALSASETAQKGGKVVDNVVQTMRDIASSSQKIADIISVIDGIAFQTNILALNAAVEAARAGEQGRGFAVV…	542	Tsr sequences	linear
Citrobacter amalonaticus_WP_103778142_methyl-accepting chemotaxis protein [Citrobacter amalonaticus]	0	2	18.59%	11.91%	9.93%	21.84%	27.08%	50.00%	87.70%	87.70%	29.06%	WP_103778142	924.465	-14.63782778		nr	methyl-accepting chemotaxis protein [Citrobacter amalonaticus]	0	42400	TRUE	93.90%	554	1	4.702724456787109	554	2	554	Wed Apr 12 16:46:38 PDT 2023	60.05172718000007	AA	Citrobacter amalonaticus	HCJ6374625.1	100.00%	554	1	-1	0		MLKRIKIVTSLLLVLGLFGLLQLTSGGLFFNALKSDKENFTVLQTIRQQQSTLNGSWVALLQTRNTLNRAGIRYMMDQSNIGSGATVAELMQIATTSLRQAEKNWADYEAQPRDPRQSEAASAEIKRTYDIYHNALAELIQLLGTGKINEFFDQPTQSYQDGFEKQYVAYQQEIDRLYKAVVSDNNDSYNQAMWVLTIVLIALLLAIVAVWFGIKLSLIAPMNRLIENIRHIASGDLVKRIDVEGTNEMGQLAQSLRHMQGELVRTVGDVRNGANAIYSGASEIAMGNNDLSSRTEQQAASLEETAASMEELTATVKQNAENARQASHLALSASETAQKGGKVVDNVVQTMRDIASSSQKIADIISVIDGIAFQTNILALNAAVEAARAGEQGRGFAVV…	554	Tsr sequences	linear
Citrobacter amalonaticus_WP_192478346_methyl-accepting chemotaxis protein [Citrobacter amalonaticus]	0	2	18.77%	11.73%	9.75%	21.48%	26.90%	50.54%	89.20%	89.20%	28.88%	WP_192478346	945.266	-15.54130721		nr	methyl-accepting chemotaxis protein [Citrobacter amalonaticus]	0	42400	TRUE	94.60%	554	1	4.684139251708984	554	2	554	Wed Apr 12 16:46:52 PDT 2023	59.77732318000007	AA	Citrobacter amalonaticus	HCJ6374625.1	100.00%	554	1	-1	0		MLKRIKIVTSLLLVLVLFGLLQLTSGGLFFNALKNDKENFTVLQTIRQQQSTLNGSWVALLQTRNTLNRAGIRYMMDQSNIGSGATVADLMQIASASLKQAEKNWADYEALPRDPRQSEAASAEIKRNYDIYHNALAELIQLLGAGKINEFFDQPTQGYQDGFEKQYVNYLQQNDRLYDLAVADNNSSYSQAMWVLGSVLLAVLVVIIAVWFGIKLSLIAPMNRLIASIRHIASGDLVKRIDVEGTNEMGQLAESLRHMQGELVRTVGDVRNGANAIYSGASEIAMGNNDLSSRTEQQAASLEETAASMEELTATVKQNAENARQASHLALSASETAQKGGKVVDNVVQTMRDIASSSQKIADIISVIDGIAFQTNILALNAAVEAARAGEQGRGFAVV…	554	Tsr sequences	linear
Citrobacter amalonaticus_WP_200081256_methyl-accepting chemotaxis protein [Citrobacter amalonaticus]	0	2	18.77%	11.73%	9.75%	21.48%	26.71%	50.36%	89.50%	89.50%	29.06%	WP_200081256	952.584	-15.60885724		nr	methyl-accepting chemotaxis protein [Citrobacter amalonaticus]	0	42400	TRUE	94.80%	554	1	4.684139251708984	554	2	554	Wed Apr 12 16:46:53 PDT 2023	59.82341008000006	AA	Citrobacter amalonaticus	HCJ6374625.1	100.00%	554	1	-1	0		MLKRIKIVTSLLLVLVLFGLLQLTSGGLFFNALKNDKENFTVLQTIRQQQSTLNGSWVALLQTRNTLNRAGIRYMMDQSNIGSGATVADLMQIASASLKQAEKNWADYEALPRDPRQSEAASAEIKRNYDIYHNALAELIQLLGAGKINEFFDQPTQGYQDGFEKQYVNYLQQNDRLYDLAVADNNSSYSQAMWVLGCVLLAVLVVIIAVWFGIKLSLIAPMNRLIASIRHIASGDLVKRIDVEGTNEMGQLAESLRHMQGELVRTVGDVRNGANAIYSGASEIAMGNNDLSSRTEQQAASLEETAASMEELTATVKQNAENARQASHLALSASETAQKGGKVVDNVVQTMRDIASSSQKIADIISVIDGIAFQTNILALNAAVEAARAGEQGRGFAVV…	554	Tsr sequences	linear
Citrobacter amalonaticus_WP_200112035_methyl-accepting chemotaxis protein [Citrobacter amalonaticus]	0	2	18.77%	11.73%	9.75%	21.48%	26.71%	50.36%	89.40%	89.40%	29.06%	WP_200112035	947.192	-15.54130721		nr	methyl-accepting chemotaxis protein [Citrobacter amalonaticus]	0	42400	TRUE	94.70%	554	1	4.684139251708984	554	2	554	Wed Apr 12 16:46:53 PDT 2023	59.80734948000006	AA	Citrobacter amalonaticus	HCJ6374625.1	100.00%	554	1	-1	0		MLKRIKIVTSLLLVLVLFGLLQLTSGGLFFNALKNDKENFTVLQTIRQQQSTLNGSWVALLQTRNTLNRAGIRYMMDQSNIGSGATVADLMQIASASLKQAEKNWADYEALPRDPRQSEAASAEIKRNYDIYHNALAELIQLLGAGKINEFFDQPTQGYQDGFEKQYVNYLQQNDRLYDLAVADNNSSYSQAMWVLGSVLLAVLVVIIAVWFGIKLSLIAPMNRLIASIRHIASGDLVKRIDVEGTNEMGQLAESLRHMQGELVRTVGDVRNGANAIYSGASEIAMGNNDLSSRTEQQAASLEETAASMEELTATVKQNAENARQASHLALSASETAQKGGKVVDNVVQTMRDIASSSQKIADIISVIDGIAFQTNILALNAAVEAARAGEQGRGFAVV…	554	Tsr sequences	linear
Citrobacter amalonaticus_WP_222167694_methyl-accepting chemotaxis protein [Citrobacter amalonaticus]	0	2	18.95%	12.09%	9.75%	21.84%	26.53%	50.00%	90.40%	90.40%	29.06%	WP_222167694	964.911	-16.63730724		nr	methyl-accepting chemotaxis protein [Citrobacter amalonaticus]	0	42400	TRUE	95.20%	554	1	4.618503570556641	554	2	554	Wed Apr 12 16:46:58 PDT 2023	60.00155498000006	AA	Citrobacter amalonaticus	HCJ6374625.1	100.00%	554	1	-1	0		MLKRIKIVTSLLLVLALFGLLQLTSGGLFFNALKNDKENFTVLQTIRQQQSTLNGSWVALLQTRNTLNRAGIRYMMDQNNIGSGATVAELMQIASASLKQAEKNWADYEALPRDPRQSEAASAEIKRNYDIYHNALAELIQLLGAGKINEFFDQPTQGYQDGFEKQYVNYLQQNDRMYDLAVEDNNSSYSQAMWVLGSVLLAVLVVIIAVWFGIKLSLIAPMNRLIASIRHIASGDLVKRIDVEGTNEMGQLAESLRHMQGELVRTVGDVRNGANAIYSGASEIAMGNNDLSSRTEQQAASLEETAASMEELTATVKQNAENARQASHLALSASETAQKGGKVVDNVVQTMRDIASSSQKIADIISVIDGIAFQTNILALNAAVEAARAGEQGRGFAVV…	554	Tsr sequences	linear
Citrobacter amalonaticus_WP_258441447_methyl-accepting chemotaxis protein [Citrobacter amalonaticus]	0	2	18.77%	11.73%	9.75%	21.48%	26.90%	50.36%	89.40%	89.40%	29.06%	WP_258441447	950.273	-15.60885724		nr	methyl-accepting chemotaxis protein [Citrobacter amalonaticus]	0	42400	TRUE	94.70%	554	1	4.684139251708984	554	2	554	Wed Apr 12 16:47:02 PDT 2023	59.795356280000064	AA	Citrobacter amalonaticus	HCJ6374625.1	100.00%	554	1	-1	0		MLKRIKIVTSLLLVLVLFGLLQLTSGGLFFNALKNDKENFTVLQTIRQQQSTLNGSWVALLQTRNTLNRAGIRYMMDQSNIGSGATVADLMQIASASLKQAEKNWADYEALPRDPRQSEAASAEIKRNYDIYHNALAELIQLLGAGKINEFFDQPTQGYQDGFEKQYVNYLQQNDRLYDLAVADNNSSYSQAMWVLGCVLLAVLVVIIAVWFGIKLSLIAPMNRLIASIRHIASGDLVKRIDVEGTNEMGQLAESLRHMQGELVRTVGDVRNGANAIYSGASEIAMGNNDLSSRTEQQAASLEETAASMEELTATVKQNAENARQASHLALSASETAQKGGKAVDNVVQTMRDIASSSQKIADIISVIDGIAFQTNILALNAAVEAARAGEQGRGFAVV…	554	Tsr sequences	linear
Citrobacter arsenatis_WP_133085729_methyl-accepting chemotaxis protein [Citrobacter arsenatis]	0	2	18.99%	12.12%	9.58%	21.70%	25.86%	49.73%	96.40%	96.40%	29.48%	WP_133085729	1083.55	-18.60672035		nr	methyl-accepting chemotaxis protein [Citrobacter arsenatis]	0	42400	TRUE	98.20%	553	1	4.570278167724609	554	2	553	Wed Apr 12 16:46:44 PDT 2023	60.084732780000074	AA	Citrobacter arsenatis	HCJ6374625.1	100.00%	554	1	-1	0		MLKRMKIVTSLLLVLALFGLLQLASGGLFFNSLKNDKENFTVLQTIRQQQSALNATWVELLQTRNTLNRAGIRYMMDQSNIGSGATVAELMQVASTALKLTEKNWAIYESLPRDPRQSETAFQEINRTYDIYHGALAELIQLLGDGKINAFFDQPTQSYQDGFEKQYMSYMQQNDRLYDIAVEDNNSSYSQAMWVLVCVLITVLAAIIAVWFGIKLTLISPMNRLIESIRHIASGDLVKRIEVEGSNEIGQLAESLRHMQGELMNTVGDVRNGANAIYSGASEIAMGNNDLSSRTEQQAASLEETAASMEQLTATVKQNAENARQASHLALSASETAQKGGKVVDNVVQTMRDIASSSQKIADIISVIDGIAFQTNILALNAAVEAARAGEQGRGFAVV…	554	Tsr sequences	linear
Citrobacter braakii_EGT0645065_methyl-accepting chemotaxis protein [Citrobacter braakii]	0	2	19.35%	11.93%	9.58%	21.52%	26.22%	50.09%	96.40%	96.40%	29.29%	EGT0645065	1081.24	-18.51020773		nr	methyl-accepting chemotaxis protein [Citrobacter braakii]	0	42400	TRUE	98.20%	553	1	4.592441558837891	554	2	553	Wed Apr 12 16:45:50 PDT 2023	59.89147158000008	AA	Citrobacter braakii	HCJ6374625.1	100.00%	554	1	-1	0		MLKRMKIVTSLLLVLALFGLLQLASGGLFFNSLKNDKENFTVLQTIRQQQSALNATWVELLQTRNTLNRAGIRYMMDQSNIGSGATVAELMQVASTALKLTEKNWAIYESLPRDPRQSEAAFQEINRTYDIYHGALAELIQLLGDGKINAFFDQPTQSYQDGFEKAYINYMQQNDHLYDIAVADNNSSYSQAMWVLVCVLITVLAAIIAVWFGIKLTLISPMNRLIDSIRHIASGDLVKRIEVEGSNEIGQLAESLRHMQGELMNTVGDVRNGANAIYSGASEIAMGNNDLSSRTEQQAASLEETAASMEQLTATVKQNAENARQASHLALSASETAQKGGKVVDNVVQTMRDIASSSQKIADIISVIDGIAFQTNILALNAAVEAARAGEQGRGFAVV…	554	Tsr sequences	linear
Citrobacter braakii_EHG7887602_methyl-accepting chemotaxis protein [Citrobacter braakii]	0	2	19.35%	11.93%	9.58%	21.52%	26.04%	50.09%	96.40%	96.40%	29.29%	EHG7887602	1029.62	-18.51020773		nr	methyl-accepting chemotaxis protein [Citrobacter braakii]	0	42400	TRUE	98.20%	553	1	4.592441558837891	554	2	553	Wed Apr 12 16:45:52 PDT 2023	59.959590080000076	AA	Citrobacter braakii	HCJ6374625.1	100.00%	554	1	-1	0		MLKRMKIVTSLLLVLALFGLLQLASGGLFFNSLKNDKENFTVLQTIRQQQSALNATWVELLQTRNTLNRAGIRYMMDQSNIGSGATVAELMQVASTALKLTEKNWAIYESLPRDPRQSEAAFQEINRTYDIYHGALAELIQLLGDGKINAFFDQPTQSYQDGFEKTYINYMQQNDHLYDIAVADNNSSYSQAMWVLVCVLITVLAAIIAVWFGIKLTLISPMNRLIDSIRHIASGDLVKRIEVEGSNEIGQLAESLRHMQGELMNTVGDVRNGANAIYSGASEIAMGNNDLSSRTEQQAASLEETAASMEQLTATVKQNAENARQASHLALSASETAQKGGKVVDNVVQTMRDIASSSQKIADIISVIDGIAFQTNILALNAAVEAARAGEQGRGFAVV…	554	Tsr sequences	linear
Citrobacter braakii_HAT7999149_methyl-accepting chemotaxis protein II [Citrobacter braakii]	0	2	19.71%	11.75%	9.76%	21.52%	26.04%	50.09%	96.40%	96.40%	29.29%	HAT7999149	1030.01	-16.51183202		nr	methyl-accepting chemotaxis protein II [Citrobacter braakii]	0	42400	TRUE	98.20%	553	1	4.669773101806641	554	2	553	Wed Apr 12 16:46:04 PDT 2023	59.97164748000007	AA	Citrobacter braakii	HCJ6374625.1	100.00%	554	1	-1	0		MLKRMKIVTSLLLVLALFGLLQLASGGLFFNSLKNDKENFTVLQTIRQQQSALNATWVELLQTRNTLNRAGIRYMMDQNNIGSGATVAELMQVASTALKLTEKNWAIYESLPRDPRQSEAAFQEINRTYDIYHGALAELIQLLGDGKINAFFDQPTQSYQDGFEKTYINYMQQNDHLYDIAVADNNSSYSQAMWVLVCVLITVLAAIIAVWFGIKLTLISPMNRLIDSIRHIASGDLVKRIEVKGSNEIGQLAESLRHMQGELMNTVGDVRNGANAIYSGASEIAMGNNDLSSRTEQQAASLEETAASMEQLTATVKQNAENARQASHLALSASETAQKGGKVVDNVVQTMRDIASSSQKIADIISVIDGIAFQTNILALNAAVEAARAGEQGRGFAVV…	554	Tsr sequences	linear
Citrobacter braakii_QYO50697_methyl-accepting chemotaxis protein [Citrobacter braakii]	0	2	19.53%	11.75%	9.58%	21.34%	26.22%	49.91%	96.20%	96.20%	29.66%	QYO50697	1026.93	-16.60954144		nr	methyl-accepting chemotaxis protein [Citrobacter braakii]	0	42400	TRUE	98.10%	553	1	4.632228851318359	554	2	553	Wed Apr 12 16:46:16 PDT 2023	59.96456928000007	AA	Citrobacter braakii	HCJ6374625.1	100.00%	554	1	-1	0		MLKRMKIVTSLLLVLALFGLLQLASGGLFFNSLKNDKENFTVLQTIRQQQSALNATWVELLQTRNTLNRAGIRYMMDQSNIGSGATVAELMQVASTALKLTEKNWAIYESLPRDPRQSEAAFQEINRTYDIYHGALAELIQLLGDGKINAFFDQPTQSYQDGFEKTYINYMQQNDRLYDNAVADNNSSYSQAMWVLVCVLITVLAAIIAVWFGIKLTLISPMNRLIDSIRHIASGDLVKRIEVEGSNEIGQLAESLRHMQGELMNTVGDVRNGANAIYSGASEIAMGNNDLSSRTEQQAASLEETAASMEQLTATVKQNAENARQASHLALSASETAQKGGKVVDNVVQTMRDIASSSQKIADIISVIDGIAFQTNILALNAAVEAARAGEQGRGFAVV…	554	Tsr sequences	linear
Citrobacter braakii_WP_047414526_methyl-accepting chemotaxis protein [Citrobacter braakii]	0	2	19.53%	11.75%	9.58%	21.34%	26.04%	50.09%	96.20%	96.20%	29.48%	WP_047414526	1028.08	-17.51072032		nr	methyl-accepting chemotaxis protein [Citrobacter braakii]	0	42400	TRUE	98.10%	553	1	4.630519866943359	554	2	553	Wed Apr 12 16:46:27 PDT 2023	59.94457848000007	AA	Citrobacter braakii	HCJ6374625.1	100.00%	554	1	-1	0		MLKRMKIVTSLLLVLALFGLLQLASGGLFFNSLKNDKENFTVLQTIRQQQSALNATWVELLQTRNTLNRAGIRYMMDQSNIGSGATVAELMQVASTALKLTEKNWAIYESLPRDPRQSEAAFQEINRTYDIYHGALAELIQLLGDGKINAFFDQPTQSYQDGFEKTYINYMQQNDHLYDIAVADNNSSYSQAMWVLVCVLITVLAAIIAVWFGIKLTLISPMNRLIDSIRHIASGDLVKRIEVEGSNEIGQLAESLRHMQGELMNTVGDVRNGANAIYSGASEIAMGNNDLSSRTEQQAASLEETAASMEQLTATVKQNAENARQASHLALSASETAQKGGKVVDNVVQTMRDIASSSQKIADIISVIDGIAFQTNILALNAAVEAARAGEQGRGFAVV…	554	Tsr sequences	linear
Citrobacter braakii_WP_047500764_methyl-accepting chemotaxis protein [Citrobacter braakii]	0	2	19.35%	11.93%	9.58%	21.52%	26.40%	50.27%	96.40%	96.40%	29.11%	WP_047500764	1021.15	-17.60902884		nr	methyl-accepting chemotaxis protein [Citrobacter braakii]	0	42400	TRUE	98.20%	553	1	4.593883514404297	554	2	553	Wed Apr 12 16:46:27 PDT 2023	59.948610280000075	AA	Citrobacter braakii	HCJ6374625.1	100.00%	554	1	-1	0		MLKRMKIVTSLLLVLALFGLLQLASGGLFFNSLKNDKENFTVLQTIRQQQSALNATWVELLQTRNTLNRAGIRYMMDQSNIGSGATVAELMQVASTALKLTEKNWAIYESLPRDPRQSEAAFQEINRTYDIYHGALAELIQLLGDGKINAFFDQPTQSYQDGFEKTYINYMQQNDRLYDIAVADNNSSYSQAMWVLVCVLITVLAAIIAVWFGIKLTLISPMNRLIDSIRHIASGDLVKRIEVEGSNEIGQLAESLRHMQGELMNTVGDVRNGANAIYSGASEIAMGNNDLSSRTEQQAASLEETAASMEQLTATVKQNAENARQASHLALSASETAQKGGKVVDNVVQTMRDIASSSQKIADIISVIDGIAFQTNILALNAAVEAARAGEQGRGFAVV…	554	Tsr sequences	linear
Citrobacter braakii_WP_094760952_methyl-accepting chemotaxis protein [Citrobacter braakii]	0	2	19.53%	11.93%	9.58%	21.52%	26.04%	49.91%	96.60%	96.60%	29.48%	WP_094760952	1033.09	-17.60902884		nr	methyl-accepting chemotaxis protein [Citrobacter braakii]	0	42400	TRUE	98.30%	553	1	4.593883514404297	554	2	553	Wed Apr 12 16:46:35 PDT 2023	60.00763468000007	AA	Citrobacter braakii	HCJ6374625.1	100.00%	554	1	-1	0		MLKRMKIVTSLLLVLALFGLLQLASGGLFFNSLKNDKENFTVLQTIRQQQSALNATWVELLQTRNTLNRAGIRYMMDQNNIGSGATVAELMQVASTALKLTEKNWAIYESLPRDPRQSEAAFQEINRTYDIYHGALAELIQLLGDGKINAFFDQPTQSYQDGFEKTYINYMQQNDRLYDIAVADNNSSYSQAMWVLVCVLITVLAAIIAVWFGIKLTLISPMNRLIDSIRHIASGDLVKRIEVEGSNEIGQLAESLRHMQGELMNTVGDVRNGANAIYSGASEIAMGNNDLSSRTEQQAASLEETAASMEQLTATVKQNAENARQASHLALSASETAQKGGKVVDNVVQTMRDIASSSQKIADIISVIDGIAFQTNILALNAAVEAARAGEQGRGFAVV…	554	Tsr sequences	linear
Citrobacter braakii_WP_131347562_methyl-accepting chemotaxis protein [Citrobacter braakii]	0	2	19.53%	11.93%	9.76%	21.70%	26.04%	50.09%	96.40%	96.40%	29.11%	WP_131347562	1083.17	-18.41139456		nr	methyl-accepting chemotaxis protein [Citrobacter braakii]	0	42400	TRUE	98.20%	553	1	4.633563995361328	554	2	553	Wed Apr 12 16:46:44 PDT 2023	59.981599280000076	AA	Citrobacter braakii	HCJ6374625.1	100.00%	554	1	-1	0		MLKRMKIVTSLLLVLALFGLLQLASGGLFFNSLKNDKENFTVLQTIRQQQSALNATWVELLQTRNTLNRAGIRYMMDQNNIGSGATVAELMQVASTALKLTEKNWAIYESLPRDPRQSEAAFQEINRTYDIYHGALAELIQLLGDGKINAFFDQPTQSYQDGFEKTYINYMQQNDHLYDIAVADNNSSYSQAMWVLVCVLITVLAAIIAVWFGIKLTLISPMNRLIDSIRHIASGDLVKRIEVEGSNEIGQLAESLRHMQGELMNTVGDVRNGANAIYSGASEIAMGNNDLSSRTEQQAASLEETAASMEQLTATVKQNAENARQASHLALSASETAQKGGKVVDNVVQTMRDIASSSQKIADIISVIDGIAFQTNILALNAAVEAARAGEQGRGFAVV…	554	Tsr sequences	linear
Citrobacter braakii_WP_142417978_methyl-accepting chemotaxis protein [Citrobacter braakii]	0	2	19.35%	11.93%	9.58%	21.52%	25.86%	49.73%	96.20%	96.20%	29.66%	WP_142417978	1026.93	-17.60902884		nr	methyl-accepting chemotaxis protein [Citrobacter braakii]	0	42400	TRUE	98.10%	553	1	4.593883514404297	554	2	553	Wed Apr 12 16:46:46 PDT 2023	60.02363418000007	AA	Citrobacter braakii	HCJ6374625.1	100.00%	554	1	-1	0		MLKRMKIVTSLLLVLALFGLLQLASGGLFFNSLKNDKENFTVLQTIRQQQSALNATWVELLQTRNTLNRAGIRYMMDQSNIGSGATVAELMQVASTALKLTEKNWAIYESLPRDPRQSEAAFQEINRTYDIYHGALAELIQLLGDGKINAFFDQPTQSYQDGFEKTYINYMQQNDRLYDNAVADNNSSYSQAMWVLVCVLITVLATIIAVWFGIKLTLISPMNRLIDSIRHIASGDLVKRIEVEGSNEIGQLAESLRHMQGELMNTVGDVRNGANAIYSGASEIAMGNNDLSSRTEQQAASLEETAASMEQLTATVKQNAENARQASHLALSASETAQKGGKVVDNVVQTMRDIASSSQKIADIISVIDGIAFQTNILALNAAVEAARAGEQGRGFAVV…	554	Tsr sequences	linear
Citrobacter braakii_WP_181546676_methyl-accepting chemotaxis protein [Citrobacter braakii]	0	2	19.53%	11.93%	9.58%	21.52%	25.86%	50.09%	96.40%	96.40%	29.29%	WP_181546676	1082.78	-18.51020773		nr	methyl-accepting chemotaxis protein [Citrobacter braakii]	0	42400	TRUE	98.20%	553	1	4.592441558837891	554	2	553	Wed Apr 12 16:46:50 PDT 2023	60.00064268000007	AA	Citrobacter braakii	HCJ6374625.1	100.00%	554	1	-1	0		MLKRMKIVTSLLLVLALFGLLQLASGGLFFNSLKNDKENFTVLQTIRQQQSALNATWVELLQTRNTLNRAGIRYMMDQNNIGSGATVAELMQVASTALKLTEKNWAIYESLPRDPRQSEAAFQEINRTYDIYHGALAELIQLLGDGKINAFFDQPTQSYQDGFEKTYINYMQQNDHLYDIAVADNNSSYSQAMWVLVCVLITVLAAIIAVWFGIKLTLISPMNRLIDSIRHIASGDLVKRIEVEGSNEIGQLAESLRHMQGELMNTVGDVRNGANAIYSGASEIAMGNNDLSSRTEQQAASLEETAASMEQLTATVKQNAENARQASHLALSASETAQKGGKVVDNVVQTMRDIASSSQKIADIISVIDGIAFQTNILALNAAVEAARAGEQGRGFAVV…	554	Tsr sequences	linear
Citrobacter braakii_WP_181626548_methyl-accepting chemotaxis protein [Citrobacter braakii]	0	2	19.35%	11.93%	9.58%	21.52%	26.04%	49.91%	96.40%	96.40%	29.48%	WP_181626548	1081.63	-18.51020773		nr	methyl-accepting chemotaxis protein [Citrobacter braakii]	0	42400	TRUE	98.20%	553	1	4.592441558837891	554	2	553	Wed Apr 12 16:46:50 PDT 2023	59.92149788000008	AA	Citrobacter braakii	HCJ6374625.1	100.00%	554	1	-1	0		MLKRMKIVTSLLLVLALFGLLQLASGGLFFNSLKNDKENFTVLQTIRQQQSALNATWVELLQTRNTLNRAGIRYMMDQSNIGSGATVAELMQVASTALKLTEKNWAIYESLPRDPRQSEAAFQEINRTYDIYHGALAELIQLLGDGKINAFFDQPTQSYQDGFEKTYINYMQQNDHLYDIAVADNNSSYSQAMWVLVCVLITVLAAIIAVWFGIKLTLISPMNRLIDSIRHIASGDLVKRIEVEGSNEIGQLAESLRHMQGELMNTVGDVRNGANAIYSGASEIAMGNNDLSSRTEQQAASLEETAASMEQLTATVKQNAENARQASHLALSASETAQKGGKVVDNVVQTMRDIASSSQKIADIISVIDGIAFQTNILALNAAVEAARAGEQGRGFAVV…	554	Tsr sequences	linear
Citrobacter braakii_WP_191220453_methyl-accepting chemotaxis protein [Citrobacter braakii]	0	2	19.35%	11.93%	9.58%	21.52%	26.04%	49.91%	96.00%	96.00%	29.48%	WP_191220453	1024.62	-18.51020773		nr	methyl-accepting chemotaxis protein [Citrobacter braakii]	0	42400	TRUE	98.00%	553	1	4.592441558837891	554	2	553	Wed Apr 12 16:46:51 PDT 2023	59.93248078000008	AA	Citrobacter braakii	HCJ6374625.1	100.00%	554	1	-1	0		MLKRMKIVTSLLLVLALFGLLQLASGGLFFNSLKNDKENFTVLQTIRQQQSALNATWVELLQTRNTLNRAGIRYMMDQSNIGSGATVAELMQVASTALKLTEKNWAIYESLPRDPRQSEAAFQEINRTYDIYHGALAELIQLLGDGKINAFFDQPTQSYQDGFEKTYINYMQQNDHLYDNAVADNNSSYSQAMWVLVCVLITVLAAIIAVWFGIKLTLISPMNRLIDSIRHIASGDLVKRIEVEGSNEIGQLAESLRHMQGELMNTVGDVRNGANAIYSGASEIAMGNNDLSSRTEQQAASLEETAASMEQLTATVKQNAENARQASHLALSASETAQKGGKVVDNVVQTMRDIASSSQKIADIISVIDGIAFQTNILALNAAVEAARAGEQGRGFAVV…	554	Tsr sequences	linear
Citrobacter braakii_WP_200048029_methyl-accepting chemotaxis protein [Citrobacter braakii]	0	2	19.35%	11.75%	9.58%	21.34%	26.22%	50.27%	96.20%	96.20%	29.29%	WP_200048029	1026.93	-17.51072032		nr	methyl-accepting chemotaxis protein [Citrobacter braakii]	0	42400	TRUE	98.10%	553	1	4.630519866943359	554	2	553	Wed Apr 12 16:46:53 PDT 2023	59.88752658000007	AA	Citrobacter braakii	HCJ6374625.1	100.00%	554	1	-1	0		MLKRMKIVTSLLLVLALFGLLQLASGGLFFNSLKNDKENFTVLQTIRQQQSALNATWVELLQTRNTLNRAGIRYMMDQSNIGSGATVAELMQVASTALKLTEKNWAIYESLPRDPRQSEAAFQEINRTYGIYHGALAELIQLLGDGKINAFFDQPTQSYQDGFEKTYINYMQQNDHLYDIAVADNNSSYSQAMWVLVCVLITVLAAIIAVWFGIKLTLISPMNRLIDSIRHIASGDLVKRIEVEGSNEIGQLAESLRHMQGELMNTVGDVRNGANAIYSGASEIAMGNNDLSSRTEQQAASLEETAASMEQLTATVKQNAENARQASHLALSASETAQKGGKVVDNVVQTMRDIASSSQKIADIISVIDGIAFQTNILALNAAVEAARAGEQGRGFAVV…	554	Tsr sequences	linear
Citrobacter braakii_WP_200080215_methyl-accepting chemotaxis protein [Citrobacter braakii]	0	2	19.53%	11.93%	9.58%	21.52%	26.22%	50.09%	96.80%	96.80%	29.29%	WP_200080215	1086.63	-18.51020773		nr	methyl-accepting chemotaxis protein [Citrobacter braakii]	0	42400	TRUE	98.40%	553	1	4.592441558837891	554	2	553	Wed Apr 12 16:46:53 PDT 2023	59.94453508000008	AA	Citrobacter braakii	HCJ6374625.1	100.00%	554	1	-1	0		MLKRMKIVTSLLLVLALFGLLQLASGGLFFNSLKNDKENFTVLQTIRQQQSALNATWVELLQTRNTLNRAGIRYMMDQNNIGSGATVAELMQVASTALKLTEKNWAIYESLPRDPRQSEAAFQEINRTYDIYHGALAELIQLLGDGKINAFFDQPTQSYQDGFEKTYINYMQQNDHLYDIAVADNNSSYSQAMWVLVCVLITVLAAIIAVWFGIKLTLISPMNRLIDSIRHIASGDLVKRIEVEGSNEIGQLAESLRHMQGELMNTVGDVRNGANAIYSGASEIAMGNNDLSSRTEQQAASLEETAASMEQLTATVKQNAENARQASHLALSASETAQKGGKVVDNVVQTMRDIASSSQKIADIISVIDGIAFQTNILALNAAVEAARAGEQGRGFAVV…	554	Tsr sequences	linear
Citrobacter braakii_WP_200108369_methyl-accepting chemotaxis protein [Citrobacter braakii]	0	2	19.35%	11.93%	9.58%	21.52%	26.22%	50.27%	96.40%	96.40%	29.11%	WP_200108369	1030.01	-18.51020773		nr	methyl-accepting chemotaxis protein [Citrobacter braakii]	0	42400	TRUE	98.20%	553	1	4.592441558837891	554	2	553	Wed Apr 12 16:46:53 PDT 2023	59.91553698000007	AA	Citrobacter braakii	HCJ6374625.1	100.00%	554	1	-1	0		MLKRMKIVTSLLLVLALFGLLQLASGGLFFNSLKNDKENFTVLQTIRQQQSALNATWVELLQTRNTLNRAGIRYMMDQSNIGSGATVAELMQVASTALKLTEKNWAIYESLPRDPRQSEAAFQEINRTYDIYHGALAELIQLLGDGKINAFFDQPTQSYQDGFEKAYINYMQQNDHLYDIAVADNNSSYSQAMWVLVCVLITVLAAIIAVWFGIKLTLISPMNRLIDSIRHIASGDLVKRIEVEGSNEIGQLAESLRHMQGELMNTVGDVRNGANAIYSGASEIAMGNNDLSSRTEQQAASLEETAASMEQLTATVKQNAENARQASHLALSASETAQKGGKVVDNVVQTMRDIASSSQKIADIISVIDGIAFQTNILALNAAVEAARAGEQGRGFAVV…	554	Tsr sequences	linear
Citrobacter braakii_WP_213239726_methyl-accepting chemotaxis protein [Citrobacter braakii]	0	2	19.35%	11.93%	9.58%	21.52%	26.22%	49.91%	96.40%	96.40%	29.48%	WP_213239726	1028.47	-17.60902884		nr	methyl-accepting chemotaxis protein [Citrobacter braakii]	0	42400	TRUE	98.20%	553	1	4.593883514404297	554	2	553	Wed Apr 12 16:46:56 PDT 2023	59.965554080000075	AA	Citrobacter braakii	HCJ6374625.1	100.00%	554	1	-1	0		MLKRMKIVTSLLLVLALFGLLQLASGGLFFNSLKNDKENFTVLQTIRQQQSALNATWVELLQTRNTLNRAGIRYMMDQSNIGSGATVAELMQVASTALKLTEKNWAIYESLPRDPRQSEAAFQEINRTYDIYHGALAELIQLLGDGKINAFFDQPTQSYQDGFEKTYINYMQQNDRLYDNAVADNNSSYSQAMWVLVCVLITVLAAIIAVWFGIKLTLISPMNRLIDSIRHIASGDLVKRIEVEGSNEIGQLAESLRHMQGELMNTVGDVRNGANAIYSGASEIAMGNNDLSSRTEQQAASLEETAASMEQLTATVKQNAENARQASHLALSASETAQKGGKVVDNVVQTMRDIASSSQKIADIISVIDGIAFQTNILALNAAVEAARAGEQGRGFAVV…	554	Tsr sequences	linear
Citrobacter cronae_WP_199951360_methyl-accepting chemotaxis protein [Citrobacter cronae]	0	2	18.99%	12.12%	9.58%	21.70%	26.22%	50.09%	96.40%	96.40%	29.11%	WP_199951360	1082.78	-18.60492446		nr	methyl-accepting chemotaxis protein [Citrobacter cronae]	0	42400	TRUE	98.20%	553	1	4.582401275634766	554	2	553	Wed Apr 12 16:46:53 PDT 2023	60.06573278000007	AA	Citrobacter cronae	HCJ6374625.1	100.00%	554	1	-1	0		MLKRMKIVTSLLLVLALFGLLQLASGGLFFNSLKNDKENFTVLQTIRQQQSALNATWVELLQTRNTLNRAGIRYMMDQSNIGSGATVAELMQVASNALKLTEKNWAIYESLPRDPRQSEAAFQEINRTYDIYHGALAELIQLLGEGKINAFFDQPTQSYQDGFEKQYMSYMQQNDRLYDIAVEDNNASYSQAMWVLVCVLITVLAAIVAVWFGIKLTLISPMNRLIESIRHIASGDLVKRIEVEGSNEIGQLAESLRHMQGELMNTVGDVRNGANAIYSGASEIAMGNNDLSSRTEQQAASLEETAASMEQLTATVKQNAENARQASHLALSASETAQKGGKVVDNVVQTMRDIASSSQKIADIISVIDGIAFQTNILALNAAVEAARAGEQGRGFAVV…	554	Tsr sequences	linear
Citrobacter cronae_WP_204564553_methyl-accepting chemotaxis protein [Citrobacter cronae]	0	2	18.99%	12.12%	9.58%	21.70%	26.04%	49.91%	96.40%	96.40%	29.29%	WP_204564553	1081.63	-18.6058224		nr	methyl-accepting chemotaxis protein [Citrobacter cronae]	0	42400	TRUE	98.20%	553	1	4.576366424560547	554	2	553	Wed Apr 12 16:46:54 PDT 2023	60.08173218000008	AA	Citrobacter cronae	HCJ6374625.1	100.00%	554	1	-1	0		MLKRMKIVTSLLLVLALFGLLQLASGGLFFNSLKNDKENFTVLQTIRQQQSALNATWVELLQTRNTLNRAGIRYMMDQSNIGSGATVAELMQVASNALKLTEKNWAIYESLPRDPRQSEAAFQEINRTYDIYHGALAELIQLLGEGKINAFFDQPTQSYQDGFEKQYMSYMQQNDRLYDIAVEDNNASYSQAMWVLVCVLITVLAAIVAVWFGIKLTLISPMNRLIESIRHIASGDLVKRIEVEGSNEIGQLAESLRHMQGELMNTVGDVRNGANAIYSGASEIAMGNNDLSSRTEQQAASLEETAASMEQLTATVKQNAENARQASHLALSASETAQKGGKVVDNVVQTMRDIASSSQKIADIISVIDGIAFQTNILALNAAVEAARAGEQGRGFAVV…	554	Tsr sequences	linear
Citrobacter cronae_WP_204578880_methyl-accepting chemotaxis protein [Citrobacter cronae]	0	2	18.99%	12.12%	9.58%	21.70%	26.04%	50.09%	96.60%	96.60%	29.11%	WP_204578880	1083.17	-18.6058224		nr	methyl-accepting chemotaxis protein [Citrobacter cronae]	0	42400	TRUE	98.30%	553	1	4.576366424560547	554	2	553	Wed Apr 12 16:46:54 PDT 2023	60.07975968000007	AA	Citrobacter cronae	HCJ6374625.1	100.00%	554	1	-1	0		MLKRMKIVTSLLLVLALFGLLQLASGGLFFNSLKNDKENFTVLQTIRQQQSALNATWVELLQTRNTLNRAGIRYMMDQSNIGSGATVAELMQVASNALKLTEKNWAIYESLPRDPRQSEAAFQEINRTYDIYHGALAELIQLLGEGKINAFFDQPTQSYQDGFEKQYMSYMQQNDRLYDIAVEDNNVSYSQAMWVLVCVLITVLAAIVAVWFGIKLTLISPMNRLIESIRHIASGDLVKRIEVEGSNEIGQLAESLRHMQGELMNTVGDVRNGANAIYSGASEIAMGNNDLSSRTEQQAASLEETAASMEQLTATVKQNAENARQASHLALSASETAQKGGKVVDNVVQTMRDIASSSQKIADIISVIDGIAFQTNILALNAAVEAARAGEQGRGFAVV…	554	Tsr sequences	linear
Citrobacter cronae_WP_262798020_methyl-accepting chemotaxis protein [Citrobacter cronae]	0	2	19.35%	12.12%	9.58%	21.70%	26.04%	49.91%	96.80%	96.80%	29.29%	WP_262798020	1085.86	-18.60672035		nr	methyl-accepting chemotaxis protein [Citrobacter cronae]	0	42400	TRUE	98.40%	553	1	4.570278167724609	554	2	553	Wed Apr 12 16:47:03 PDT 2023	60.08173198000008	AA	Citrobacter cronae	HCJ6374625.1	100.00%	554	1	-1	0		MLKRMKIVTSLLLVLALFGLLQLASGGLFFNSLKNDKENFTVLQTIRQQQSALNATWVELLQTRNTLNRAGIRYMMDQSNIGSGATVAELMQVASNALKLTEKNWAIYESLPRDPRQSEAAFQEINRTYDIYHGALAELIQLLGEGKINAFFDQPTQSYQDGFEKQYMSYMQQNDRLYDIAVEDNNSSYSQAMWVLICVLITVLAAIIAVWFGIKLTLISPMNRLIDSIRHIASGDLVKRIEVEGSNEIGQLAESLRHMQGELMNTVGDVRNGANAIYSGASEIAMGNNDLSSRTEQQAASLEETAASMEQLTATVKQNAENARQASHLALSASETAQKGGKVVDNVVQTMRDIASSSQKIADIISVIDGIAFQTNILALNAAVEAARAGEQGRGFAVV…	554	Tsr sequences	linear
Citrobacter europaeus_WP_087052213_methyl-accepting chemotaxis protein [Citrobacter europaeus]	0	2	19.17%	12.12%	9.58%	21.70%	26.04%	49.73%	96.60%	96.60%	29.48%	WP_087052213	1085.09	-18.6076183		nr	methyl-accepting chemotaxis protein [Citrobacter europaeus]	0	42400	TRUE	98.30%	553	1	4.564136505126953	554	2	553	Wed Apr 12 16:46:34 PDT 2023	60.05667888000007	AA	Citrobacter europaeus	HCJ6374625.1	100.00%	554	1	-1	0		MLKRMKIVTSLLLVLALFGLLQLASGGLFFNSLKNDKENFTVLQTIRQQQSALNATWVELLQTRNTLNRAGIRYMMDQSNIGSGATVAELMQVASTALKLTEKNWAIYESLPRDPRQSEAAFQEINRTYDIYHGALAELIQLLGDGKINAFFDQPTQSYQDGFEKQYMSYMQQNDRLYDIAVEDNNSSYSQAMWVLICVLITVLAAIIAVWFGIKLTLISPMNRLIDSIRHIASGDLVKRIEVEGSNEIGQLAESLRHMQGELMNTVGDVRNGANAIYSGASEIAMGNNDLSSRTEQQAASLEETAASMEQLTATVKQNAENARQASHLALSASETAQKGGKVVDNVVQTMRDITSSSQKIADIISVIDGIAFQTNILALNAAVEAARAGEQGRGFAVV…	554	Tsr sequences	linear
Citrobacter farmeri_EJM0999322_methyl-accepting chemotaxis protein [Citrobacter farmeri]	0	2	18.77%	11.73%	9.75%	21.48%	26.53%	50.18%	89.70%	89.70%	29.24%	EJM0999322	954.51	-15.60885724		nr	methyl-accepting chemotaxis protein [Citrobacter farmeri]	0	42400	TRUE	94.90%	554	1	4.684139251708984	554	2	554	Wed Apr 12 16:45:59 PDT 2023	59.85343638000006	AA	Citrobacter farmeri	HCJ6374625.1	100.00%	554	1	-1	0		MLKRIKIVTSLLLVLVLFGLLQLTSGGLFFNALKNDKENFTVLQTIRQQQSTLNGSWVALLQTRNTLNRAGIRYMMDQSNIGSGATVADLMQIASASLKQAEKNWADYEALPRDPRQSEAASAEIKRNYDIYHNALAELIQLLGAGKINEFFDQPTQGYQDGFEKQYVNYLQQNDRLYDLAVADNNSSYSQAMWVLGCVLLAVLVVIIAVWFGIKLSLIAPMNRLIASIRHIASGDLVKRIDVEGTNEMGQLAESLRHMQGELVRTVGDVRNGANAIYSGASEIAMGNNDLSSRTEQQAASLEETAASMEELTATVKQNAENARQASHLALSASETAQKGGKVVDNVVQTMRDIASSSQKIADIISVIDGIAFQTNILALNAAVEAARAGEQGRGFAVV…	554	Tsr sequences	linear
Citrobacter farmeri_WP_042321966_methyl-accepting chemotaxis protein [Citrobacter farmeri]	0	2	18.77%	11.73%	9.75%	21.48%	26.17%	50.00%	89.50%	89.50%	29.42%	WP_042321966	938.332	-15.60885724		nr	methyl-accepting chemotaxis protein [Citrobacter farmeri]	0	42400	TRUE	94.80%	554	1	4.684139251708984	554	2	554	Wed Apr 12 16:46:25 PDT 2023	59.89748958000006	AA	Citrobacter farmeri	HCJ6374625.1	100.00%	554	1	-1	0		MLKRIKIVTSLLLVLVLFGLLQLTSGGLFFNALKNDKENFTVLQTIRQQQSTLNGSWVALLQTRNTLNRAGIRYMMDQSNIGSGATVADLMQIASASLKQAEKNWADYEALPRDPRQSEAASAEIKRNYDIYHNALAELIQLLGAGKINEFFDQPTQGYQDGFEKQYVNYLQQNDRLYDLAVADNNSSYSQAMWVLGCVLLAVLVVIIAVWFGIKLSLIAPMNRLIASIRHIASGDLVKRIDVEGTNEMGQLAESLRHMQGELVRTVGDVRNGANAIYSGASEIAMGNNDLSSRTEQQAASLEETAASMEELTATVKQNAENARQASHLALSASETAQKGGKVVDNVVQTMRDIASSSQKIADIISVIDGIAFQTNILALNAAVEAARAGEQGRGFAVV…	554	Tsr sequences	linear
Citrobacter farmeri_WP_125369635_methyl-accepting chemotaxis protein [Citrobacter farmeri]	0	2	18.77%	11.73%	9.75%	21.48%	26.35%	50.18%	89.70%	89.70%	29.24%	WP_125369635	954.896	-15.60885724		nr	methyl-accepting chemotaxis protein [Citrobacter farmeri]	0	42400	TRUE	94.90%	554	1	4.684139251708984	554	2	554	Wed Apr 12 16:46:42 PDT 2023	59.88149018000006	AA	Citrobacter farmeri	HCJ6374625.1	100.00%	554	1	-1	0		MLKRIKIVTSLLLVLVLFGLLQLTSGGLFFNALKNDKENFTVLQTIRQQQSTLNGSWVALLQTRNTLNRAGIRYMMDQSNIGSGATVADLMQIASASLKQAEKNWADYEALPRDPRQSEAASAEIKRNYDIYHNALAELIQLLGAGKINEFFDQPTQGYQDGFEKQYVNYLQQNDRLYDLAVADNNSSYSQAMWVLGCVLLAVLVVIIAVWFGIKLSLIAPMNRLIASIRHIASGDLVKRIDVEGTNEMGQLAESLRHMQGELVRTVGDVRNGANAIYSGASEIAMGNNDLSSRTEQQAASLEETAASMEELTATVKQNAENARQASHLALSASETAQKGGKVVDNVVQTMRDIASSSQKIADIISVIDGIAFQTNILALNAAVEAARAGEQGRGFAVV…	554	Tsr sequences	linear
Citrobacter farmeri_WP_195296508_methyl-accepting chemotaxis protein [Citrobacter farmeri]	0	2	18.77%	11.73%	9.93%	21.66%	26.35%	50.00%	89.40%	89.40%	29.24%	WP_195296508	947.962	-14.54131516		nr	methyl-accepting chemotaxis protein [Citrobacter farmeri]	0	42400	TRUE	94.70%	554	1	4.732845306396484	554	2	554	Wed Apr 12 16:46:52 PDT 2023	59.96456518000006	AA	Citrobacter farmeri	HCJ6374625.1	100.00%	554	1	-1	0		MLKRIKIVTSLLLVLVLFGLLQLTSGGLFFNALKNDKENFTVLQTIRQQQSTLNGSWVALLQTRNTLNRAGIRYMMDQSNIGSGATVADLMQIASTSLKQAEKNWTDYEALPRDPRQSEAASAEIKRNYDIYHNALAELIQLLGAGKINEFFDQPTQGYQDGFEKQYVNYLQQNDRLYDLAVADNNRSYSQAMWVLGSVLLAVLVVIIAVWFGIKLSLIAPMNRLIASIRHIASGDLVKRIDVEGTNEMGQLAESLRHMQGELVRTVGDVRNGANAIYSGASEIAMGNNDLSSRTEQQAASLEETAASMEELTATVKQNAENARQASHLALSASETAQKGGKVVDNVVQTMRDIASSSQKIADIISVIDGIAFQTNILALNAAVEAARAGEQGRGFAVV…	554	Tsr sequences	linear
Citrobacter farmeri_WP_195504979_methyl-accepting chemotaxis protein [Citrobacter farmeri]	0	2	18.95%	11.55%	9.93%	21.48%	26.71%	50.54%	89.50%	89.50%	28.88%	WP_195504979	947.577	-13.54182776		nr	methyl-accepting chemotaxis protein [Citrobacter farmeri]	0	42400	TRUE	94.80%	554	1	4.780803680419922	554	2	554	Wed Apr 12 16:46:52 PDT 2023	59.95062748000005	AA	Citrobacter farmeri	HCJ6374625.1	100.00%	554	1	-1	0		MLKRIKIVTSLLLVLVLFGLLQLTSGGLFFNALKNDKENFTVLQTIRQQQSTLNGSWVALLQTRNTLNRAGIRYMMDQSNIGSGATVTELMQIASASLKQAEKNWADYEALPRDPRQSEAASAEIKRNYDIYHNALAELIQLLGAGKINAFFDQPTQGYQDGFEKQYVNYLQQNDRLYDLAVADNNRSYSQAMWVLGSVLLAVLVVIIAVWFGIKLSLIAPMNRLIASIRHIASGDLVKRIDVEGTNEMGQLAESLRHMQGELVRTVGDVRNGANAIYSGASEIAMGNNDLSSRTEQQAASLEETAASMEELTATVKQNAENARQASHLALSASETAQKGGKVVDNVVQTMRDIASSSQKIADIISVIDGIAFQTNILALNAAVEAARAGEQGRGFAVV…	554	Tsr sequences	linear
Citrobacter farmeri_WP_195619167_methyl-accepting chemotaxis protein [Citrobacter farmeri]	0	2	18.95%	11.55%	9.93%	21.48%	26.90%	50.54%	89.70%	89.70%	28.88%	WP_195619167	949.503	-13.54182776		nr	methyl-accepting chemotaxis protein [Citrobacter farmeri]	0	42400	TRUE	94.90%	554	1	4.780803680419922	554	2	554	Wed Apr 12 16:46:52 PDT 2023	59.88752838000005	AA	Citrobacter farmeri	HCJ6374625.1	100.00%	554	1	-1	0		MLKRIKIVTSLLLVLVLFGLLQLTSGGLFFNALKNDKENFTVLQTIRQQQSTLNGSWVALLQTRNTLNRAGIRYMMDQSNIGSGATVAELMQIASASLKQAEKNWADYEALPRDPRQSEAASAEIKRNYDIYHNALAELIQLLGAGKINAFFDQPTQGYQDGFEKQYVNYLQQNDRLYDLAVADNNRSYSQAMWVLGSVLLAVLVVIIAVWFGIKLSLIAPMNRLIASIRHIASGDLVKRIDVEGTNEMGQLAESLRHMQGELVRTVGDVRNGANAIYSGASEIAMGNNDLSSRTEQQAASLEETAASMEELTATVKQNAENARQASHLALSASETAQKGGKVVDNVVQTMRDIASSSQKIADIISVIDGIAFQTNILALNAAVEAARAGEQGRGFAVV…	554	Tsr sequences	linear
Citrobacter farmeri_WP_196013771_methyl-accepting chemotaxis protein [Citrobacter farmeri]	0	2	18.59%	11.55%	9.93%	21.48%	26.90%	50.54%	89.50%	89.50%	28.88%	WP_196013771	949.888	-13.54182776		nr	methyl-accepting chemotaxis protein [Citrobacter farmeri]	0	42400	TRUE	94.80%	554	1	4.780803680419922	554	2	554	Wed Apr 12 16:46:52 PDT 2023	59.87853598000006	AA	Citrobacter farmeri	HCJ6374625.1	100.00%	554	1	-1	0		MLKRIKIVTSLLLVLVLFGLLQLTSGGLFFNALKNDKENFTVLQTIRQQQSTLNGSWVALLQTRNTLNRAGIRYMMDQSNIGSGATVAELMQIASASLKQAEKNWADYEALPRDPRQSEAASAEIKRNYDIYHNALAELIQLLGAGKINAFFDQPTQGYQDGFEKQYVNYLQQNDRLYDLAVADNNRSYSQAMWVLGSVLLAVLVVIIAVWFGIKLSLIAPMNRLIASIRHIASGDLVKRIDVEGTNEMGQLAESLRHMQGELVRTVGDVRNGANAIYSGASEIAMGNNDLSSRTEQQAASLEETAASMEELTATVKQNAENARQASHLALSASETAQKGGKVVDNVVQTMRDIASSSQKIADIISVMDGIAFQTNILALNAAVEAARAGEQGRGFAVV…	554	Tsr sequences	linear
Citrobacter farmeri_WP_199997861_methyl-accepting chemotaxis protein [Citrobacter farmeri]	0	2	18.77%	11.55%	9.93%	21.48%	26.90%	50.54%	89.70%	89.70%	28.88%	WP_199997861	950.658	-13.54182776		nr	methyl-accepting chemotaxis protein [Citrobacter farmeri]	0	42400	TRUE	94.90%	554	1	4.780803680419922	554	2	554	Wed Apr 12 16:46:53 PDT 2023	59.860502780000054	AA	Citrobacter farmeri	HCJ6374625.1	100.00%	554	1	-1	0		MLKRIKIVTSLLLVLVLFGLLQLTSGGLFFNALKNDKENFTVLQTIRQQQSTLNGSWVALLQTRNTLNRAGIRYMMDQSNIGSGATVAELMQIASASLKQAEKNWADYEALPRDPRQSEAASAEIKRNYDIYHNALAELIQLLGAGKINAFFDQPTQGYQDGFEKQYVNYLQQNDRLYDLAVADNNRSYSQAMWVLGSVLLAVLVVIIAVWFGIKLSLIAPMNRLIASIRHIASGDLVKRIDVEGTNEMGQLAESLRHMQGELVRTVGDVRNGANAIYSGASEIAMGNNDLSSRTEQQAASLEETAASMEELTATVKQNAENARQASHLALSASETAQKGGKVVDNVVQTMRDIASSSQKIADIISVIDGIAFQTNILALNAAVEAARAGEQGRGFAVV…	554	Tsr sequences	linear
Citrobacter freundii_BDA94322_methyl-accepting chemotaxis protein [Citrobacter freundii]	0	2	19.17%	12.12%	9.58%	21.70%	26.04%	49.91%	96.60%	96.60%	29.29%	BDA94322	1083.55	-18.60841199		nr	methyl-accepting chemotaxis protein [Citrobacter freundii]	0	43890	TRUE	98.30%	553	1	4.564136505126953	554	2	553	Wed Apr 12 16:45:24 PDT 2023	60.10377858000007	AA	Citrobacter freundii	HCJ6374625.1	100.00%	554	1	-1	0		MLKRMKIVTSLLLVLALFGLLQLASGGLFFYSLKNDKENFTVLQTIRQQQSALNATWVELLQTRNTLNRAGIRYMMDQSNIGSGATVAELMQVASTALKLTEKNWAIYESLPRDPRQSEAAFQEINRTYDIYHGALAELIQLLGDGKINAFFDQPTQSYQDGFEKQYMSYMQQNDRLYDIAVEDNNSSYSQAMWVLICVLITVLAAIIAVWFGIKLTLISPMNRLIDSIRHIASGDLVKRIEVEGSNEIGQLAESLRHMQGELMNTVGDVRNGANAIYSGASEIAMGNNDLSSRTEQQAASLEETAASMEQLTATVKQNAENARQASHLALSASETAQKGGKVVDNVVQTMRDIASSSQKIADIISVIDGIAFQTNILALNAAVEAARAGEQGRGFAVV…	554	Tsr sequences	linear
Citrobacter freundii_EHL6944500_methyl-accepting chemotaxis protein [Citrobacter freundii]	0	2	19.35%	12.12%	9.58%	21.70%	26.04%	49.91%	96.60%	96.60%	29.29%	EHL6944500	1084.32	-18.60841199		nr	methyl-accepting chemotaxis protein [Citrobacter freundii]	0	43890	TRUE	98.30%	553	1	4.564136505126953	554	2	553	Wed Apr 12 16:45:53 PDT 2023	60.13080418000007	AA	Citrobacter freundii	HCJ6374625.1	100.00%	554	1	-1	0		MLKRMKIVTSLLLVLALFGLLQLASGGLFFNSLKNDKENFTVLQTIRQQQSALNATWVELLQTRNTLNRAGIRYMMDQSNIGSGATVAELMQVASTALKLTEKNWAIYESLPRDPRQSEAAFQEINRTYDIYHGALAELIQLLGDGKINAFFDQPTQSYQDGFEKQYMSYMQQNDRLYDIAVEDNNSSYSQAMWVLICVLITVLAAIIAVWFGIKLTLISPMNRLIDSIRHIASGDLVKRIEVEGYNEIGQLAESLRHMQGELMNTVGDVRNGANAIYSGASEIAMGNNDLSSRTEQQAASLEETAASMEQLTATVKQNAENARQASHLALSASETAQKGGKVVDNVVQTMRDIASSSQKIADIISVIDGIAFQTNILALNAAVEAARAGEQGRGFAVV…	554	Tsr sequences	linear
Citrobacter freundii_EHU7374791_methyl-accepting chemotaxis protein [Citrobacter freundii]	0	2	19.17%	12.12%	9.58%	21.70%	25.68%	49.73%	96.40%	96.40%	29.48%	EHU7374791	1083.17	-18.6076183		nr	methyl-accepting chemotaxis protein [Citrobacter freundii]	0	42400	TRUE	98.20%	553	1	4.564136505126953	554	2	553	Wed Apr 12 16:45:54 PDT 2023	60.11278648000006	AA	Citrobacter freundii	HCJ6374625.1	100.00%	554	1	-1	0		MLKRMKIVTSLLLVLALFGLLQLASGGLFFNSLKNDKENFTVLQTIRQQQSALNATWVELLQTRNTLNRAGIRYMMDQSNIGSGATVAELMQVASTALKLTEKNWAIYESLPRDPRQSEAAFQEINRTYDIYHGALAELIQLLGDGKINAFFDQPTQSYQDGFEKQYMSYMQQNDRLYDIAVEDNNSSYSQAMWVLICVLITVLAAIIAVWFGIKLTLISPMNRLIDSIRHIASGDLVKRIEVEGSNEIGQLAESLRHMQGELMNTVGDVRNGANAIYSGASEIAMGNNDLSSRTEQQAASLEETAASMEQLTATVKQNAENARQASHLVLSASETAQKGGKVVDNVVQTMRDIASSSQKIADIISVIDGIAFQTNILALNAAVEAARAGEQGRGFAVV…	554	Tsr sequences	linear
Citrobacter freundii_EIP1105765_methyl-accepting chemotaxis protein [Citrobacter freundii]	0	2	19.17%	12.12%	9.40%	21.52%	25.68%	49.73%	96.40%	96.40%	29.66%	EIP1105765	1081.24	-19.67516038		nr	methyl-accepting chemotaxis protein [Citrobacter freundii]	0	42525	TRUE	98.20%	553	1	4.525363922119141	554	2	553	Wed Apr 12 16:45:56 PDT 2023	60.03168398000007	AA	Citrobacter freundii	HCJ6374625.1	100.00%	554	1	-1	0		MLKRMKIVTSLLLVLALFGLLQLASGGLFFNSLKNDKENFTVLQTIRQQQSALNATWVELLQTRNTLNRAGIRYMMDQSNIGSGATVAELMQVASTALKLTEKNWAIYESLPRDPRQSEAAFQEINRTYDIYHGALAELIQLLGDGKINAFFDQPTQSYQDGFEKQYMSYMQQNDRLYDIAVEDNNSSYSQAMWVLICVLITVLAAIIAVWFGIKLTLISPMNCLIDSIRHIASGDLVKRIEVEGSNEIGQLAESLRHMQGELMNTVGDVRNGANAIYSGASEIAMGNNDLSSRTEQQAASLEETAASMEQLTATVKQNAENARQASHLALSASETAQKGGKVVDNVVQTMRDIASSSQKIADIISVIDGIAFQTNILALNAAVEAARAGEQGRGFAVV…	554	Tsr sequences	linear
Citrobacter freundii_HAT2171289_methyl-accepting chemotaxis protein [Citrobacter freundii]	0	2	19.03%	12.03%	9.52%	21.54%	26.75%	50.45%	95.90%	95.90%	28.90%	HAT2171289	1079.32	-18.6076183		nr	methyl-accepting chemotaxis protein [Citrobacter freundii]	0	42400	TRUE	97.90%	557	1	4.564136505126953	557	2	554	Wed Apr 12 16:46:04 PDT 2023	60.30899528000008	AA	Citrobacter freundii	HCJ6374625.1	100.00%	554	1	-1	0		MLKRMKIVTSLLLVLALFGLLQLASGGLFFNSLKNDKENFTVLQTIRQQQSALNATWVELLQTRNTLNRAGIRYMMDQSNIGSGATVAELMQVASTALKLTEKNWAIYESLPRDPRQSEAAFQEINRTYDIYHGALAELIQLLGDGKINAFFDQPTQSYQDGFEKQYMSYMQQNDRLYDIAVEDNNSSYSQAMWVLICVLITVLAAIIAVWFGIKLTLISPMNRLIDSIRHIASGDLVKRIEVEGSNEIGQLAESLRHMQGELMNTVGDVRNGANAIYSGASEIAMGNNDLSSRTEQQAASLEETAASMEQLTATVKQNAENARQASHLALSASETAQKGGKVVDNVVQTMRDIASSSQKIADIISVIDGIAFQTNILALNAAVEAARAGEQGRGFAVV…	558	Tsr sequences	linear
Citrobacter freundii_HAT2198757_methyl-accepting chemotaxis protein [Citrobacter freundii]	0	2	19.35%	12.12%	9.58%	21.70%	26.40%	50.27%	96.20%	96.20%	28.93%	HAT2198757	1080.47	-18.6076183		nr	methyl-accepting chemotaxis protein [Citrobacter freundii]	0	42400	TRUE	98.10%	553	1	4.564136505126953	554	2	553	Wed Apr 12 16:46:04 PDT 2023	59.993666080000075	AA	Citrobacter freundii	HCJ6374625.1	100.00%	554	1	-1	0		MLKRMKIVTSLLLVLALFGLLQLASGGLFFNSLKNDKENFTVLQTIRQPQSALNATWVELLQTRNTLNRAGIRYMMDQSNIGSGATVAELMQVASTALKLTEKNWAIYESIPRDPRQSEAAFQEINRTYDIYHGALAELIQLLGDGKINAFFDQPTQSYQDGFEKQYMSYMQQNDRLYDIAVEDNNSSYSQAMWVLICVLITVLAAIIAVWFGIKLTLISPMNRLIDSIRHIASGDLVKRIEVEGSNEIGQLAESLRHMQGELMNTVGDVRNGANAIYSGASEIAMGNNDLSSRTEQQAASLEETAASMEQLTATVKQNAENARQASHLALSASETAQKGGKVVDNVVQTMRDIASSSQKIADIISVIDGIAFQTNILALNAAVEAARAGEQGRGFAVV…	554	Tsr sequences	linear
Citrobacter freundii_HAT2257307_methyl-accepting chemotaxis protein [Citrobacter freundii]	0	2	19.35%	12.12%	9.58%	21.70%	26.04%	50.09%	96.60%	96.60%	29.11%	HAT2257307	1084.32	-18.6076183		nr	methyl-accepting chemotaxis protein [Citrobacter freundii]	0	42400	TRUE	98.30%	553	1	4.564136505126953	554	2	553	Wed Apr 12 16:46:04 PDT 2023	60.11480478000007	AA	Citrobacter freundii	HCJ6374625.1	100.00%	554	1	-1	0		MLKRMKIVTSLLLVLALFGLLQLASGGLFFNSLKNDKENFTVLQTIRQQQFALNATWVELLQTRNTLNRAGIRYMMDQSNIGSGATVAELMQVASTALKLTEKNWAIYESLPRDPRQSEAAFQEINRTYDIYHGALAELIQLLGDGKINAFFDQPTQSYQDGFEKQYMSYMQQNDRLYDIAVEDNNSSYSQAMWVLICVLITVLAAIIAVWFGIKLTLISPMNRLIDSIRHIASGDLVKRIEVEGSNEIGQLAESLRHMQGELMNTVGDVRNGANAIYSGASEIAMGNNDLSSRTEQQAASLEETAASMEQLTATVKQNAENARQASHLALSASETAQKGGKVVDNVVQTMRDIASSSQKIADIISVIDGIAFQTNILALNAAVEAARAGEQGRGFAVV…	554	Tsr sequences	linear
Citrobacter freundii_HAT3639402_methyl-accepting chemotaxis protein [Citrobacter freundii]	0	2	19.35%	11.93%	9.58%	21.52%	26.22%	50.09%	96.80%	96.80%	29.29%	HAT3639402	1086.63	-17.60902884		nr	methyl-accepting chemotaxis protein [Citrobacter freundii]	0	42400	TRUE	98.40%	553	1	4.593883514404297	554	2	553	Wed Apr 12 16:46:04 PDT 2023	60.00566208000007	AA	Citrobacter freundii	HCJ6374625.1	100.00%	554	1	-1	0		MLKRMKIVTSLLLVLALFGLLQLASGGLFFNSLKNDKENFTVLQTIRQQQSALNATWVELLQTRNTLNRAGIRYMMDQSNIGSGATVAELMQVASTALKLTEKNWAIYESLPRDPRQSEAAFQEINRTYDIYHGALAELIQLLGDGKINAFFDQPTQSYQDGFEKQYINYMQQNDRLYDIAVADNNSSYSQAMWVLVCVLITVLAAIIAVWFGIKLTLISPMNRLIDSIRHIASGDLVKRIEVEGSNEIGQLAESLRHMQGELMNTVGDVRNGANAIYSGASEIAMGNNDLSSRTEQQAASLEETAASMEQLTATVKQNAENARQASHLALSASETAQKGGKVVDNVVQTMRDIASSSQKIADIISVIDGIAFQTNILALNAAVEAARAGEQGRGFAVV…	554	Tsr sequences	linear
Citrobacter freundii_HAT7497961_methyl-accepting chemotaxis protein [Citrobacter freundii]	0	2	19.35%	12.12%	9.40%	21.52%	26.04%	49.91%	96.60%	96.60%	29.48%	HAT7497961	1084.32	-18.70722516		nr	methyl-accepting chemotaxis protein [Citrobacter freundii]	0	43890	TRUE	98.30%	553	1	4.526485443115234	554	2	553	Wed Apr 12 16:46:04 PDT 2023	60.08074128000007	AA	Citrobacter freundii	HCJ6374625.1	100.00%	554	1	-1	0		MLKRMKIVTSLLLVLALFGLLQLASGGLFFNSLKNDKENFTVLQTIRQQQSALNATWVELLQTRNTLNRAGIRYMMDQSNIGSGATVAELMQVASTALKLTEKNWAIYESLPRDPRQSEAAFQEINRTYDIYHGALAELIQLLGDGKINAFFDQPTQSYQDGFEKQYMSYMQQNDRLYDIAVEDNNSSYSQAMWVLICVLITVLAAIIAVWFGIKLTLISPMNRLIDSIRYIASGDLVKRIEVEGSNEIGQLAESLRHMQGELMNTVGDVRNGANAIYSGASEIAMGNNDLSSRTEQQAASLEETAASMEQLTATVKQNAENARQASHLALSASETAQKGGKVVDNVVQTMRDIASSSQKIADIISVIDGIAFQTNILALNAAVEAARAGEQGRGFAVV…	554	Tsr sequences	linear
Citrobacter freundii_HAU5805288_methyl-accepting chemotaxis protein [Citrobacter freundii]	0	2	19.17%	12.30%	9.58%	21.88%	26.04%	49.91%	96.40%	96.40%	29.11%	HAU5805288	1082.4	-19.60620775		nr	methyl-accepting chemotaxis protein [Citrobacter freundii]	0	42400	TRUE	98.20%	553	1	4.536472320556641	554	2	553	Wed Apr 12 16:46:04 PDT 2023	60.08271678000008	AA	Citrobacter freundii	HCJ6374625.1	100.00%	554	1	-1	0		MLKRMKIVTSLLLVLALFGLLQLASGGLFFNSLKNDKENFTVLQTIRQQQSALNATWVELLQTRNTLNRAGIRYMMDQSNIGSGATVAELMQVASTALKLTEKNWAIYESLPRDPRQSEAAFQEINRTYDIYHGALAELIQLLGDGKINEFFDQPTQSYQDGFEKQYMSYMQQNDRLYDIAVEDNNSSYSQAMWVLICVLITVLAAIIAVWFGIKLTLISPMNRLIDSIRHIASGDLVKRIEVEGSNEIGQLAESLRHMQGELMNTVGDVRNGANAIYSGASEIAMGNNDLSSRTEQQAASLEETAASMEQLTATVKQNAENARQASHLALSASETAQKGGKVVDNVVQTMRDIASSSQKIADIISVIDGIAFQTNILALNAAVEAARAGEQGRGFAVV…	554	Tsr sequences	linear
Citrobacter freundii_HBN2690217_methyl-accepting chemotaxis protein [Citrobacter freundii]	0	2	20.50%	12.01%	9.32%	21.33%	24.64%	50.10%	97.90%	97.90%	29.40%	HBN2690217	964.526	-16.71506737		nr	methyl-accepting chemotaxis protein [Citrobacter freundii]	0	36900	TRUE	92.60%	483	1	4.526111602783203	483	2	483	Wed Apr 12 16:46:08 PDT 2023	52.58049908000003	AA	Citrobacter freundii	HCJ6374625.1	87.18%	483	1	-1	0		MLKRMKIVTSLLLVLALFGLLQLASGGLFFNSLKNDKENFTVLQTIRQQQSALNATWVELLQTRNTLNRAGIRYMMDQSNIGSGATVAELMQVASTALKLTEKNWAIYESLPRDPRQSEAAFQEINRTYDIYHGALAELIQLLGDGKINAFFDQPTQSYQDGFEKQYMSYMQQNDRLYDIAVEDNNSSYSQAMWVLICVLITVLAAIIAVWFGIKLTLISPMNRLIDSIRHIASGDLVKRIEVEGSNEIGQLAESLRHMQGELMNTVGDVRNGANAIYSGASEIAMGNNDLSSRTEQQAASLEETAASMEQLTATVKQNAENARQASHLALSASETAQKGGKVVDNVVQTMRDIASSSQKIADIISVIDGIAFQTNILALNAAVEAARAGEQGRGFAVV…	483	Tsr sequences	linear
Citrobacter freundii_HBV7854667_methyl-accepting chemotaxis protein [Citrobacter freundii]	0	2	19.73%	12.11%	8.98%	21.09%	25.20%	50.00%	98.20%	98.20%	29.69%	HBV7854667	1018.84	-19.70943313		nr	methyl-accepting chemotaxis protein [Citrobacter freundii]	0	36900	TRUE	95.30%	512	1	4.455402374267578	512	2	512	Wed Apr 12 16:46:09 PDT 2023	55.51563818000007	AA	Citrobacter freundii	HCJ6374625.1	92.42%	512	1	-1	0		MLKRMKIVTSLLLVLALFGLLQLASGGLFFNSLKNDKENFTVLQTIRQQQSALNATWVELLQTRNTLNRAGIRYMMDQSNIGSGATVAELMQVASTALKLTEKNWAIYESLPRDPRQSEAAFQEINRTYDIYHGALAELIQLLGDGKINAFFDQPTQSYQDGFEKQYINYMQQNDRLYDIAVEDNNSSYSQAMWVLVCVLITVLAAIIAVWFGIKLTLISPMNRLIDSIRHIASGDLVKRIEVEGSNEIGQLAESLRHMQGELMNTVGDVRNGANAIYSGASEIAMGNNDLSSRTEQQAASLEETAASMEQLTATVKQNAENARQASHLALSASETAQKGGKVVDNVVQTMRDIASSSQKIADIISVIDGIAFQTNILALNAAVEAARAGEQGRGFAVV…	512	Tsr sequences	linear
Citrobacter freundii_HCB1448666_methyl-accepting chemotaxis protein [Citrobacter freundii]	0	2	19.35%	12.30%	9.58%	21.88%	26.04%	49.91%	96.60%	96.60%	29.11%	HCB1448666	1085.48	-19.60620775		nr	methyl-accepting chemotaxis protein [Citrobacter freundii]	0	42400	TRUE	98.30%	553	1	4.536472320556641	554	2	553	Wed Apr 12 16:46:09 PDT 2023	60.07768238000008	AA	Citrobacter freundii	HCJ6374625.1	100.00%	554	1	-1	0		MLKRMKIVTSLLLVLALFGLLQLASGGLFFNSLKNDKENFTVLQTIRQQQSALNATWVELLQTRNTLNRAGIRYMMDQSNIGSGATVAELMQVASTALKLTEKNWAIYESLPRDPRQSEAAFQEINRTYDIYHGALAELIQLLGDGKINAFFDQPTQSYQDGFEKQYINYMQQNDRLYDIAVEDNNSSYSQEMWVLVCVLITVLAAIIAVWFGIKLTLISPMNRLIDSIRHIASGDLVKRIEVEGSNEIGQLAESLRHMQGELMNTVGDVRNGANAIYSGASEIAMGNNDLSSRTEQQAASLEETAASMEQLTATVKQNAENARQASHLALSASETAQKGGKVVDNVVQTMRDIASSSQKIADIISVIDGIAFQTNILALNAAVEAARAGEQGRGFAVV…	554	Tsr sequences	linear
Citrobacter freundii_HCC5904685_methyl-accepting chemotaxis protein [Citrobacter freundii]	0	2	19.35%	12.12%	9.58%	21.70%	26.22%	50.09%	96.40%	96.40%	29.11%	HCC5904685	1083.94	-18.6076183		nr	methyl-accepting chemotaxis protein [Citrobacter freundii]	0	42400	TRUE	98.20%	553	1	4.564136505126953	554	2	553	Wed Apr 12 16:46:09 PDT 2023	60.03870688000007	AA	Citrobacter freundii	HCJ6374625.1	100.00%	554	1	-1	0		MLKRMKIVTSLLLVLALFGLLQLASGGLFFNSLKNDKENFTVLQTIRQQQSALNATWVELLQTRNTLNRAGIRYMMDQSNIGSGATVAELMQVASTALKLTEKNWAIYESLPRDPRQSEAAFQEINRTYDIYHGALAELIQLLGDGKINAFFDQPTQSYQDGFEKQYMSYMQQNDRLYDIAVEDNNSSYSQAMWVLICVLITVLAAIIAVWFGIKLTLISPMNRLIDSIRHIASGDLVKRIEVEGSNEIGQLAESLRHMQGELMNTVGDVRNGANAIYSGASEIAMGNNDLSSRTEQQAASLEETAASMEQLTATVKQNAENARQASHLALSASETAQKGGKVVDNVVQTMRDIASSSQKIADIISVIDGIAFQTNILALNAAVEAARAGEQGRGFAVV…	554	Tsr sequences	linear
Citrobacter freundii_HCD1145350_methyl-accepting chemotaxis protein [Citrobacter freundii]	0	2	19.35%	12.12%	9.58%	21.70%	26.22%	50.09%	96.20%	96.20%	29.11%	HCD1145350	1080.86	-18.6076183		nr	methyl-accepting chemotaxis protein [Citrobacter freundii]	0	42400	TRUE	98.10%	553	1	4.564136505126953	554	2	553	Wed Apr 12 16:46:09 PDT 2023	60.050717980000066	AA	Citrobacter freundii	HCJ6374625.1	100.00%	554	1	-1	0		MLKRMKIVTSLLLVLALFGLLQLASGGLFFNSLKNDKENFTVLQTIRQQQSALNATWVELLQTRNTLNRAGIRYMMDQSNIGSGATVAELMQVASTALKLTEKNWAIYESIPRDPRQSEAAFQEINRTYDIYHGALAELIQLLGDGKINAFFDQPTQSYQDGFEKQYMSYMQQNDRLYDIAVEDNNSSYSQAMWVLICVLITVLAAIIAVWFGIKLTLISPMNRLIDSIRHIASGDLVKRIEVEGSNEIGQLAESLRHMQGELMNTVGDVRNGANAIYSGASEIAMGNNDLSSRTEQQAASLEETAASMEQLTATVKQNAENARQASHLALSASETAQKGGKVVDNVVQTMRDIASSSQKIPDIISVIDGIAFQTNILALNAAVEAARAGEQGRGFAVV…	554	Tsr sequences	linear
Citrobacter freundii_HCJ7427317_methyl-accepting chemotaxis protein [Citrobacter freundii]	0	2	19.51%	12.12%	9.47%	21.59%	25.57%	49.81%	98.10%	98.10%	29.36%	HCJ7427317	1051.2	-18.60961859		nr	methyl-accepting chemotaxis protein [Citrobacter freundii]	0	36900	TRUE	96.70%	528	1	4.542827606201172	528	2	528	Wed Apr 12 16:46:10 PDT 2023	57.407748680000076	AA	Citrobacter freundii	HCJ6374625.1	95.31%	528	1	-1	0		MLKRMKIVTSLLLVLALFGLLQLASGGLFFNSLKNDKENFTVLQTIRQQQSALNATWVELLQTRNTLNRAGIRYMMDQSNIGSGATVAELMQVASTALKLTEKNWAIYESLPRDPRQSEAAFQEINRTYDIYHGALAELIQLLGDGKINAFFDQPTQSYQDGFEKQYINYMQQNDRLYDIAVEDNNSSYSQAMWVLVCVLITVLAAIIAVWFGIKLTLISPMNRLIDSIRHIASGDLVKRIEVEGSNEIGQLAESLRHMQGELMNTVGDVRNGANAIYSGASEIAMGNNDLSSRTEQQAASLEETAASMEQLTATVKQNAENARQASHLALSASETAQKGGKVVDNVVQTMRDIASSSQKIADIISVIDGIAFQTNILALNAAVEAARAGEQGRGFAVV…	528	Tsr sequences	linear
Citrobacter freundii_HCJ7775513_methyl-accepting chemotaxis protein [Citrobacter freundii]	0	2	19.25%	12.52%	9.35%	21.87%	26.73%	49.35%	96.60%	96.60%	29.72%	HCJ7775513	1051.97	-21.60718285		nr	methyl-accepting chemotaxis protein [Citrobacter freundii]	0	42400	TRUE	96.70%	535	1	4.452411651611328	536	2	535	Wed Apr 12 16:46:10 PDT 2023	57.94790508000006	AA	Citrobacter freundii	HCJ6374625.1	96.75%	554	19	-1	0		GLLQLASGGLFFNSLKNDKENFTVLQTIRQQQSALNATWVELLQTRNTLNRAGIRYMMDQSNIGSGATVAELMQVASTALKLTEKNWAIYESLPRDPRQSEAAFQEINRTYDIYHGALAELIQLLGDGKINAFFDQPTQSYQDGFEKQYINYMQQNDRLYDIAVEDNNSSYSQAMWVLVCVLITVLAAIIAVWFGIKLTLISPMNRLIDSIRHIASGDLVKRIEVEGSNEIGQLAESLRHMQGELMNTVGDVRNGANAIYSGASEIAMGNNDLSSRTEQQAASLEETAASMEQLTATVKQNAENARQASHLALSASETAQKGGKVVDNVVQTMRDIASSSQKIADIISVIDGIAFQTNILALNAAVEAARAGEQGRGFAVVAGEVRNLAQRSAQAAREI…	536	Tsr sequences	linear
Citrobacter freundii_KWZ88223_methyl-accepting chemotaxis protein I [Citrobacter freundii]	0	2	18.99%	12.12%	9.58%	21.70%	26.22%	50.09%	96.60%	96.60%	29.11%	KWZ88223	1083.55	-18.6076183		nr	methyl-accepting chemotaxis protein I [Citrobacter freundii]	0	42400	TRUE	98.30%	593	41	4.564136505126953	554	2	553	Wed Apr 12 16:46:11 PDT 2023	60.01065328000008	AA	Citrobacter freundii	HCJ6374625.1	100.00%	554	1	-1	0		MLKRMKIVTSLLLVLALFGLLQLASGGLFFNSLKNDKENFTVLQTIRQQQSALNATWVELLQTRNTLNRAGIRYMMDQSNIGSGATVAELMQVASTALKLTEKNWAIYESLPRDPRQSEAAFQEINRTYDIYHGALAELIQLLGDGKINAFFDQPTQSYQDGFEKQYMSYMQQNDRLYDIAVEDNNSSYSQAMWVLVCVLITVLAAIIAVWFGIKLTLISPMNRLIDSIRHIASGDLVKRIEVEGSNEIGQLAESLRHMQGELMNTVGDVRNGANAIYSGASEIAMGNNDLSSRTEQQAASLEETAASMEQLTATVKQNAENARQASHLALSASETAQKGGKVVDNVVQTMRDIASSSQKIADIISVIDGIAFQTNILALNAAVEAARAGEQGRGFAVV…	554	Tsr sequences	linear
Citrobacter freundii_MBJ9194095_methyl-accepting chemotaxis protein [Citrobacter freundii]	0	2	19.17%	12.12%	9.58%	21.70%	26.40%	50.27%	96.40%	96.40%	28.93%	MBJ9194095	1082.01	-18.6076183		nr	methyl-accepting chemotaxis protein [Citrobacter freundii]	0	42400	TRUE	98.20%	553	1	4.564136505126953	554	2	553	Wed Apr 12 16:46:12 PDT 2023	60.02069168000007	AA	Citrobacter freundii	HCJ6374625.1	100.00%	554	1	-1	0		MLKRMKIVTSLLLVLALFGLLQLASGGLFFNSLKNDKENFTVLQTIRQQQSALNATWVELLQTRNTLNRAGIRYMMDQSNIGSGATVAELMQVASTALKLTEKNWAIYESLPRDPRQSEAAFQEINRTYDIYHGALAELIQLLGDGKINAFFDQPTQSYQDGFEKQYMSYMQQNDRLYDIAVEDNNSSYSQAMWVLICVLITVLAAIIAVWFGIKLTLISPMNRLIDSIRHIASGDLVKRIEVEGSNEIGQLAESLRHMQGELMNTVGDVRNGANAIYSGASEIAMGNNDLSSRTEQQAASLEETAASMEQLTATVKQNAENARQASHLALSASETAQKGGKVVDNVVQTMRDIASSSQKIADIISVIDGIAFQTNILALNAAVEAARAGEQGRGFAVV…	554	Tsr sequences	linear
Citrobacter freundii_MBJ9212660_methyl-accepting chemotaxis protein [Citrobacter freundii]	0	2	19.17%	12.12%	9.58%	21.70%	26.04%	49.91%	96.80%	96.80%	29.29%	MBJ9212660	1085.48	-18.6076183		nr	methyl-accepting chemotaxis protein [Citrobacter freundii]	0	42400	TRUE	98.40%	553	1	4.564136505126953	554	2	553	Wed Apr 12 16:46:12 PDT 2023	60.068733180000066	AA	Citrobacter freundii	HCJ6374625.1	100.00%	554	1	-1	0		MLKRMKIVTSLLLVLALFGLLQLASGGLFFNSLKNDKENFTVLQTIRQQQSALNATWVELLQTRNTLNRAGIRYMMDQSNIGSGATVAELMQVASTALKLTEKNWAIYESLPRDPRQSEAAFQEINRTYDIYHGALAELIQLLGDGKINAFFDQPTQSYQDGFEKQYMSYMQQNDRLYDIAVEDNNSSYSQAMWVLICVLITVLAAIIAVWFGIKLTLISPMNRLIDSIRHIASGDLVKRIEVEGSNEIGQLAESLRHMQGELMNTVGDVRNGANAIYSGASEIAMGNNDLSSRTEQQAASLEETAASMEQLTATVKQNAENARQASHLALSASETAQKGGKVVDNVVQTMRDIASSSQKIADIISVIDGIAFQTNILALNAAVEAARAGEQGRGFAVV…	554	Tsr sequences	linear
Citrobacter freundii_MBS6112971_methyl-accepting chemotaxis protein [Citrobacter freundii]	0	2	19.53%	12.12%	9.58%	21.70%	26.04%	49.91%	96.40%	96.40%	29.29%	MBS6112971	1083.55	-18.6076183		nr	methyl-accepting chemotaxis protein [Citrobacter freundii]	0	42400	TRUE	98.20%	553	1	4.564136505126953	554	2	553	Wed Apr 12 16:46:13 PDT 2023	60.07669758000007	AA	Citrobacter freundii	HCJ6374625.1	100.00%	554	1	-1	0		MLKRMKIVTSLLLVLALFGLLQLASGGLFFNSLKNDKENFTVLQTIRQQQSALNATWVELLQTRNTLNRAGIRYMMDQSNIGSGATVAELMQVASTALKLTEKNWAIYESLPRDPRQSEAAFQEINRTYDIYHGALAELIQLLGDGKINAFFDQPTQSYQDGFEKQYINYMQQNDRLYDIAVEDNNSSYSQAMWVLVCVLITVLAAIIAVWFGIKLTLISPMNRLIDSIRHIASGDLVKRIEVEGSNEIGQLAESLRHMQSELMNTVGDVRNGANAIYSGASEIAMGNNDLSSRTEQQAASLEETAASMEQLTATVKQNAENARQASHLALSASETAQKGGKVVDNVVQTMRDIASSSQKIADIISVIDGIAFQTNILALNAAVEAARAGEQGRGFAVV…	554	Tsr sequences	linear
Citrobacter freundii_MBS6487097_methyl-accepting chemotaxis protein [Citrobacter freundii]	0	2	19.17%	12.12%	9.58%	21.70%	26.40%	50.09%	96.60%	96.60%	29.11%	MBS6487097	1083.94	-18.6076183		nr	methyl-accepting chemotaxis protein [Citrobacter freundii]	0	42400	TRUE	98.30%	553	1	4.564136505126953	554	2	553	Wed Apr 12 16:46:13 PDT 2023	59.99662628000008	AA	Citrobacter freundii	HCJ6374625.1	100.00%	554	1	-1	0		MLKRMKIVTSLLLVLALFGLLQLASGGLFFNSLKNDKENFTVLQTIRQQQSALNATWVELLQTRNTLNRAGIRYMMDQSNIGSGATVAELMQVASTALKLTEKNWAIYESLPRDPRQSEAAFQEINRTYDIYHGALAELIQLLGDGKINAFFDQPTQSYQDGFEKQYMSYMQQNDRLYDIAVEDNNSSYSQAMWVLICVLITVLAAIIAVWFGIKLTLISPMNRLIDSIRHIASGDLVKRIEVEGSNEIGQLAESLRHMQGELMNTVGDVRNGANAIYSGASEIAMGNNDLSSRTEQQAASLEETAASMEQLTATVKQNAENARQASHLALSASETAQKGGKVVDNVVQTMRDIASSSQKIADIISVIDGIAFQTNILALNAAVEAARAGEQGRGFAVV…	554	Tsr sequences	linear
Citrobacter freundii_UDR01162_methyl-accepting chemotaxis protein [Citrobacter freundii]	0	2	19.35%	12.12%	9.58%	21.70%	26.04%	49.91%	96.60%	96.60%	29.29%	UDR01162	1084.71	-18.6076183		nr	methyl-accepting chemotaxis protein [Citrobacter freundii]	0	42400	TRUE	98.30%	553	1	4.564136505126953	554	2	553	Wed Apr 12 16:46:17 PDT 2023	60.10275038000007	AA	Citrobacter freundii	HCJ6374625.1	100.00%	554	1	-1	0		MLKRMKIVTSLLLVLALFGLLQLASGGLFFNSLKNDKENFTVLQTIRQQQSALNATWVELLQTRNTLNRAGIRYMMDQSNIGSGATVAELMQVASTALKLTEKNWAIYESLPRDPRQSEAAFQEINRTYDIYHGALAELIQLLGDGKINAFFDQPTQSYQDGFEKQYMSYMQQNDRLYDIAVEDNNSSYSQAMWVLICVLITVLAAIIAVWFGIKLTLISPMNRLIDSIRHIASGDLVKRIEVEGSNEIGQLAESLRHMQGELMNTVGDVRNGANAIYSGASEIAMGNNDLSSRTEQQAASLEETAASMEQLTATVKQNAENARQASHLALSASETAQKGGKVVDNVVQTMRDIASSSQKIADIISVIDGIAFQTNILALNAAVEAARAGEQGRGFAVV…	554	Tsr sequences	linear
Citrobacter freundii_WP_003830031_MULTISPECIES: methyl-accepting chemotaxis protein [Citrobacter freundii complex]	0	2	19.35%	12.12%	9.58%	21.70%	25.86%	49.73%	96.40%	96.40%	29.48%	WP_003830031	1082.4	-18.6076183		nr	MULTISPECIES: methyl-accepting chemotaxis protein [Citrobacter freundii complex]	0	42400	TRUE	98.20%	553	1	4.564136505126953	554	2	553	Wed Apr 12 16:46:20 PDT 2023	60.111758280000075	AA	Citrobacter freundii	HCJ6374625.1	100.00%	554	1	-1	0		MLKRMKIVTSLLLVLALFGLLQLASGGLFFNSLKNDKENFTVLQTIRQQQSALNATWVELLQTRNTLNRAGIRYMMDQSNIGSGATVAELMQVASTALKLTEKNWAIYESLPRDPRQSEAAFQEINRTYDIYHGALAELIQLLGDGKINAFFDQPTQSYQDGFEKQYMSYMQQNDRLYDIAVEDNNNSYSQAMWVLICVLITVLAAIIAVWFGIKLTLISPMNRLIDSIRHIASGDLVKRIEVEGSNEIGQLAESLRHMQGELMNTVGDVRNGANAIYSGASEIAMGNNDLSSRTEQQAASLEETAASMEQLTATVKQNAENARQASHLALSASETAQKGGKVVDNVVQTMRDIASSSQKIADIISVIDGIAFQTNILALNAAVEAARAGEQGRGFAVV…	554	Tsr sequences	linear
Citrobacter freundii_WP_008786110_MULTISPECIES: methyl-accepting chemotaxis protein [Citrobacter freundii complex]	0	2	19.35%	11.93%	9.58%	21.52%	26.22%	50.09%	96.80%	96.80%	29.29%	WP_008786110	1087.4	-17.60902884		nr	MULTISPECIES: methyl-accepting chemotaxis protein [Citrobacter freundii complex]	0	42400	TRUE	98.40%	553	1	4.593883514404297	554	2	553	Wed Apr 12 16:46:20 PDT 2023	59.991635280000075	AA	Citrobacter freundii	HCJ6374625.1	100.00%	554	1	-1	0		MLKRMKIVTSLLLVLALFGLLQLASGGLFFNSLKNDKENFTVLQTIRQQQSALNATWVELLQTRNTLNRAGIRYMMDQSNIGSGATVAELMQVASTALKLTEKNWAIYESLPRDPRQSEAAFQEINRTYDIYHGALAELIQLLGDGKINAFFDQPTQSYQDGFEKQYINYMQQNDRLYDIAVADNNSSYSQAMWVLVCVLITVLAAIIAVWFGIKLTLISPMNRLIDSIRHIASGDLVKRIEVEGSNEIGQLAESLRHMQGELMNTVGDVRNGANAIYSGASEIAMGNNDLSSRTEQQAASLEETAASMEQLTATVKQNAENARQASHLALSASETAQKGGKVVDNVVQTMRDIASSSQKIADIISVIDGIAFQTNILALNAAVEAARAGEQGRGFAVV…	554	Tsr sequences	linear
Citrobacter freundii_WP_048215009_methyl-accepting chemotaxis protein [Citrobacter freundii]	0	2	19.17%	12.12%	9.58%	21.70%	25.86%	49.91%	96.60%	96.60%	29.29%	WP_048215009	1084.32	-18.6076183		nr	methyl-accepting chemotaxis protein [Citrobacter freundii]	0	42400	TRUE	98.30%	553	1	4.564136505126953	554	2	553	Wed Apr 12 16:46:27 PDT 2023	60.08276018000008	AA	Citrobacter freundii	HCJ6374625.1	100.00%	554	1	-1	0		MLKRMKIVTSLLLVLALFGLLQLASGGLFFNSLKNDKENFTVLQTIRQQQSALNATWVELLQTRNTLNRAGIRYMMDQSNIGSGATVVELMQVASTALKLTEKNWAIYESLPRDPRQSEAAFQEINRTYDIYHGALAELIQLLGDGKINAFFDQPTQSYQDGFEKQYMSYMQQNDRLYDIAVEDNNSSYSQAMWVLICVLITVLAAIIAVWFGIKLTLISPMNRLIDSIRHIASGDLVKRIEVEGSNEIGQLAESLRHMQGELMNTVGDVRNGANAIYSGASEIAMGNNDLSSRTEQQAASLEETAASMEQLTATVKQNAENARQASHLALSASETAQKGGKVVDNVVQTMRDIASSSQKIADIISVIDGIAFQTNILALNAAVEAARAGEQGRGFAVV…	554	Tsr sequences	linear
Citrobacter freundii_WP_057067035_MULTISPECIES: methyl-accepting chemotaxis protein [Citrobacter freundii complex]	0	2	19.35%	12.12%	9.58%	21.70%	26.04%	49.91%	96.90%	96.90%	29.29%	WP_057067035	1089.72	-18.6076183		nr	MULTISPECIES: methyl-accepting chemotaxis protein [Citrobacter freundii complex]	0	42400	TRUE	98.50%	553	1	4.564136505126953	554	2	553	Wed Apr 12 16:46:29 PDT 2023	60.04967198000008	AA	Citrobacter freundii	HCJ6374625.1	100.00%	554	1	-1	0		MLKRMKIVTSLLLVLALFGLLQLASGGLFFNSLKNDKENFTVLQTIRQQQSALNATWVELLQTRNTLNRAGIRYMMDQSNIGSGATVAELMQVASTALKLTEKNWAIYESLPRDPRQSEAAFQEINRTYDIYHGALAELIQLLGDGKINAFFDQPTQSYQDGFEKQYINYMQQNDRLYDIAVEDNNSSYSQAMWVLVCVLITVLAAIIAVWFGIKLTLISPMNRLIDSIRHIASGDLVKRIEVEGSNEIGQLAESLRHMQGELMNTVGDVRNGANAIYSGASEIAMGNNDLSSRTEQQAASLEETAASMEQLTATVKQNAENARQASHLALSASETAQKGGKVVDNVVQTMRDIASSSQKIADIISVIDGIAFQTNILALNAAVEAARAGEQGRGFAVV…	554	Tsr sequences	linear
Citrobacter freundii_WP_060855431_methyl-accepting chemotaxis protein [Citrobacter freundii]	0	2	18.99%	12.12%	9.58%	21.70%	26.22%	50.09%	96.60%	96.60%	29.11%	WP_060855431	1085.09	-18.6076183		nr	methyl-accepting chemotaxis protein [Citrobacter freundii]	0	42400	TRUE	98.30%	553	1	4.564136505126953	554	2	553	Wed Apr 12 16:46:30 PDT 2023	60.01065328000008	AA	Citrobacter freundii	HCJ6374625.1	100.00%	554	1	-1	0		MLKRMKIVTSLLLVLALFGLLQLASGGLFFNSLKNDKENFTVLQTIRQQQSALNATWVELLQTRNTLNRAGIRYMMDQSNIGSGATVAELMQVASTALKLTEKNWAIYESLPRDPRQSEAAFQEINRTYDIYHGALAELIQLLGDGKINAFFDQPTQSYQDGFEKQYMSYMQQNDRLYDIAVEDNNSSYSQAMWVLVCVLITVLAAIIAVWFGIKLTLISPMNRLIDSIRHIASGDLVKRIEVEGSNEIGQLAESLRHMQGELMNTVGDVRNGANAIYSGASEIAMGNNDLSSRTEQQAASLEETAASMEQLTATVKQNAENARQASHLALSASETAQKGGKVVDNVVQTMRDIASSSQKIADIISVIDGIAFQTNILALNAAVEAARAGEQGRGFAVV…	554	Tsr sequences	linear
Citrobacter freundii_WP_063941063_MULTISPECIES: methyl-accepting chemotaxis protein [Citrobacter freundii complex]	0	2	19.17%	12.12%	9.58%	21.70%	25.86%	49.73%	96.60%	96.60%	29.48%	WP_063941063	1084.71	-18.6076183		nr	MULTISPECIES: methyl-accepting chemotaxis protein [Citrobacter freundii complex]	0	42400	TRUE	98.30%	553	1	4.564136505126953	554	2	553	Wed Apr 12 16:46:31 PDT 2023	60.084732680000066	AA	Citrobacter freundii	HCJ6374625.1	100.00%	554	1	-1	0		MLKRMKIVTSLLLVLALFGLLQLASGGLFFNSLKNDKENFTVLQTIRQQQSALNATWVELLQTRNTLNRAGIRYMMDQSNIGSGATVAELMQVASTALKLTEKNWAIYESLPRDPRQSEAAFQEINRTYDIYHGALAELIQLLGDGKINAFFDQPTQSYQDGFEKQYMSYMQQNDRLYDIAVEDNNSSYSQAMWVLICVLITVLAAIIAVWFGIKLTLISPMNRLIDSIRHIASGDLVKRIEVEGSNEIGQLAESLRHMQGELMNTVGDVRNGANAIYSGASEIAMGNNDLSSRTEQQAASLEETAASMEQLTATVKQNAENARQASHLALSASETAQKGGKVVDNVVQTMRDIASSSQKIADIISVIDGIAFQTNILALNAAVEAARAGEQGRGFAVV…	554	Tsr sequences	linear
Citrobacter freundii_WP_069219328_methyl-accepting chemotaxis protein [Citrobacter freundii]	0	2	19.10%	12.07%	9.55%	21.62%	26.49%	50.27%	96.20%	96.20%	29.01%	WP_069219328	1079.7	-18.6076183		nr	methyl-accepting chemotaxis protein [Citrobacter freundii]	0	42400	TRUE	98.10%	555	1	4.564136505126953	555	2	554	Wed Apr 12 16:46:32 PDT 2023	60.16683768000008	AA	Citrobacter freundii	HCJ6374625.1	100.00%	554	1	-1	0		MLKRMKIVTSLLLVLALFGLLQLASGGLFFNSLKNDKENFTVLQTIRQQQSALNATWVELLQTRNTLNRAGIRYMMDQSNIGSGATVAELMQVASTALKLTEKNWAIYESLPRDPRQSEAAFQEINRTYDIYHGALAELIQLLGDGKINAFFDQPTQSYQDGFEKQYMSYMQQNDRLYDIAVEDNNSSYSQAMWVLICVLITVLAAIIAVWFGIKLTLISPMNRLIDSIRHIASGDLVKRIEVEGSNEIGQLAESLRHMQGELMNTVGDVRNGANAIYSGASEIAMGNNDLSSRTEQQAASLEETAASMEQLTATVKQNAENARQASHLALSASETAQKGGKVVDNVVQTMRDIASSSQKIADIISVIDGIAFQTNILALNAAVEAARAGEQGRGFAVV…	556	Tsr sequences	linear
Citrobacter freundii_WP_075145246_methyl-accepting chemotaxis protein [Citrobacter freundii]	0	2	19.17%	12.12%	9.76%	21.88%	26.22%	49.91%	96.60%	96.60%	29.11%	WP_075145246	1084.32	-17.60783205		nr	methyl-accepting chemotaxis protein [Citrobacter freundii]	0	42400	TRUE	98.30%	553	1	4.604831695556641	554	2	553	Wed Apr 12 16:46:32 PDT 2023	60.04072288000008	AA	Citrobacter freundii	HCJ6374625.1	100.00%	554	1	-1	0		MLKRMKIVTSLLLVLALFGLLQLASGGLFFNSLKNDKENFTVLQTIRQQQSALNATWVELLQTRNTLNRAGIRYMMDQSNIGSGATVAELMQVASTALKLTEKNWAIYESLPRDPRQSEAAFQEINRTYDIYHGALAELIQLLGDGKINAFFDQPTQSYQDGFEKQYMSYMQQNDRLYDIAVEDNKSSYSQAMWVLICVLITVLAAIIAVWFGIKLTLISPMNRLIDSIRHIASGDLVKRIEVEGSNEIGQLAESLRHMQGELMNTVGDVRNGANAIYSGASEIAMGNNDLSSRTEQQAASLEETAASMEQLTATVKQNAENARQASHLALSASETAQKGGKVVDNVVQTMRDIASSSQKIADIISVIDGIAFQTNILALNAAVEAARAGEQGRGFAVV…	554	Tsr sequences	linear
Citrobacter freundii_WP_079937176_MULTISPECIES: methyl-accepting chemotaxis protein [Citrobacter freundii complex]	0	2	19.35%	12.12%	9.58%	21.70%	25.86%	49.91%	97.10%	97.10%	29.29%	WP_079937176	1091.64	-18.6076183		nr	MULTISPECIES: methyl-accepting chemotaxis protein [Citrobacter freundii complex]	0	42400	TRUE	98.60%	553	1	4.564136505126953	554	2	553	Wed Apr 12 16:46:33 PDT 2023	60.07772578000007	AA	Citrobacter freundii	HCJ6374625.1	100.00%	554	1	-1	0		MLKRMKIVTSLLLVLALFGLLQLASGGLFFNSLKNDKENFTVLQTIRQQQSALNATWVELLQTRNTLNRAGIRYMMDQSNIGSGATVAELMQVASTALKLTEKNWAIYESLPRDPRQSEAAFQEINRTYDIYHGALAELIQLLGDGKINAFFDQPTQSYQDGFEKQYINYMQQNDRLYDIAVEDNNSSYSQAMWVLVCVLITVLAAIIAVWFGIKLTLISPMNRLIDSIRHIASGDLVKRIEVEGSNEIGQLAESLRHMQGELMNTVGDVRNGANAIYSGASEIAMGNNDLSSRTEQQAASLEETAASMEQLTATVKQNAENARQASHLALSASETAQKGGKVVDNVVQTMRDIASSSQKIADIISVIDGIAFQTNILALNAAVEAARAGEQGRGFAVV…	554	Tsr sequences	linear
Citrobacter freundii_WP_086504861_methyl-accepting chemotaxis protein [Citrobacter freundii]	0	2	19.35%	12.12%	9.58%	21.70%	26.04%	50.09%	96.60%	96.60%	29.11%	WP_086504861	1086.25	-18.6076183		nr	methyl-accepting chemotaxis protein [Citrobacter freundii]	0	42400	TRUE	98.30%	553	1	4.564136505126953	554	2	553	Wed Apr 12 16:46:34 PDT 2023	60.04769948000008	AA	Citrobacter freundii	HCJ6374625.1	100.00%	554	1	-1	0		MLKRMKIVTSLLLVLALFGLLQLASGGLFFNSLKNDKENFTVLQTIRQQQSALNATWVELLQTRNTLNRAGIRYMMDQSNIGSGATVAELMQVASTALKLTEKNWAIYESLPRDPRQSEAAFQEINRTYDIYHGALAELIQLLGDGKINAFFDQPTQSYQDGFEKQYINYMQQNDRLYDIAVEDNNSSYSQAMWVLVCVLITVLAAIIAVWFGIKLTLISPMNRLIDSIRHIASGDLVKRIEVEGSNEIGQLAESLRHMQGELMNTVGDVRNGANAIYSGASEIAMGNNDLSSRTEQQAASLEETAASMEQLTATVKQNAENARQASHLALSASETAQKGGKVVDNVVQTMRDIASSSQKIADIISVIDGIAFQTNILALNAAVEAARAGEQGRGFAVV…	554	Tsr sequences	linear
Citrobacter freundii_WP_086550803_methyl-accepting chemotaxis protein [Citrobacter freundii]	0	2	19.17%	12.12%	9.58%	21.70%	26.04%	50.09%	96.60%	96.60%	29.11%	WP_086550803	1084.71	-18.6076183		nr	methyl-accepting chemotaxis protein [Citrobacter freundii]	0	42400	TRUE	98.30%	553	1	4.564136505126953	554	2	553	Wed Apr 12 16:46:34 PDT 2023	60.013682280000076	AA	Citrobacter freundii	HCJ6374625.1	100.00%	554	1	-1	0		MLKRMKIVTSLLLVLALFGLLQLASGGLFFNSLKNDKENLTVLQTIRQQQSALNATWVELLQTRNTLNRAGIRYMMDQSNIGSGATVAELMQVASTALKLTEKNWAIYESLPRDPRQSEAAFQEINRTYDIYHGALAELIQLLGDGKINAFFDQPTQSYQDGFEKQYINYMQQNDRLYDIAVEDNNSSYSQAMWVLVCVLITVLAAIIAVWFGIKLTLISPMNRLIDSIRHIASGDLVKRIEVEGSNEIGQLAESLRHMQGELMNTVGDVRNGANAIYSGASEIAMGNNDLSSRTEQQAASLEETAASMEQLTATVKQNAENARQASHLALSASETAQKGGKVVDNVVQTMRDIASSSQKIADIISVIDGIAFQTNILALNAAVEAARAGEQGRGFAVV…	554	Tsr sequences	linear
Citrobacter freundii_WP_103768490_methyl-accepting chemotaxis protein [Citrobacter freundii]	0	2	18.99%	12.12%	9.58%	21.70%	26.04%	49.91%	96.60%	96.60%	29.29%	WP_103768490	1085.48	-18.60672035		nr	methyl-accepting chemotaxis protein [Citrobacter freundii]	0	42400	TRUE	98.30%	553	1	4.570278167724609	554	2	553	Wed Apr 12 16:46:38 PDT 2023	60.05470648000007	AA	Citrobacter freundii	HCJ6374625.1	100.00%	554	1	-1	0		MLKRMKIVTSLLLVLALFGLLQLASGGLFFNSLKNDKENFTVLQTIRQQQSALNATWVELLQTRNTLNRAGIRYMMDQSNIGSGATVAELMQVASTALKLTEKNWAIYESLPRDPRQSEAAFQEINRTYDIYHGALAELIQLLGDGKINAFFDQPTQSYQDGFEKQYMSYMQQNDRLYDIAVEDNNSSYSQAMWVLVCVLITVLAAIIAVWFGIKLTLISPMNRLIESIRHIASGDLVKRIEVEGSNEIGQLAESLRHMQGELMNTVGDVRNGANAIYSGASEIAMGNNDLSSRTEQQAASLEETAASMEQLTATVKQNAENARQASHLALSASETAQKGGKVVDNVVQTMRDIASSSQKIADIISVIDGIAFQTNILALNAAVEAARAGEQGRGFAVV…	554	Tsr sequences	linear
Citrobacter freundii_WP_114683348_MULTISPECIES: methyl-accepting chemotaxis protein [Citrobacter freundii complex]	0	2	19.17%	11.93%	9.95%	21.88%	26.22%	50.09%	96.00%	96.00%	28.93%	WP_114683348	1026.16	-16.51042942		nr	MULTISPECIES: methyl-accepting chemotaxis protein [Citrobacter freundii complex]	0	42400	TRUE	98.00%	553	1	4.680561065673828	554	2	553	Wed Apr 12 16:46:40 PDT 2023	60.001717180000064	AA	Citrobacter freundii	HCJ6374625.1	100.00%	554	1	-1	0		MLKRMKIVTSLLLVLALFGLLQLASGGLFFNSLKNDKEHFTVLQTIRQQQSALNATWVELLQTRNTLNRAGIRYMMDQSNIGSGATVAELMQLASTALKLTEKNWAIYESLPRDPRQSEAAFQEIKRTYDIYHGALAELIQLLGDGKINAFFDQPTQSYQDGFEKTYINYMQQNDRLYDIAVADNNSSYSQAMWVLVCVLITVLAAIIAVWFGIKLTLISPMNRLIDSIRHIASGDLVKRIEVEGSNEIGQLAESLRHMQGELMNTVGDVRNGANAIYSGASEIAMGNNDLSSRTEQQAASLEETAASMEQLTATVKQNAENARQASHLALSASETAQKGGKVVDNVVQTMRDIASSSQKIADIISVIDGIAFQTNILALNAAVEAARAGEQGRGFAVV…	554	Tsr sequences	linear
Citrobacter freundii_WP_131334057_methyl-accepting chemotaxis protein [Citrobacter freundii]	0	2	19.35%	12.12%	9.58%	21.70%	26.04%	50.09%	96.60%	96.60%	29.11%	WP_131334057	1084.32	-18.6076183		nr	methyl-accepting chemotaxis protein [Citrobacter freundii]	0	42400	TRUE	98.30%	553	1	4.564136505126953	554	2	553	Wed Apr 12 16:46:44 PDT 2023	60.061726380000074	AA	Citrobacter freundii	HCJ6374625.1	100.00%	554	1	-1	0		MLKRMKIVTSLLLVLALFGLLQLASGGLFFNSLKNDKENFTVLQTIRQQQSALNATWVELLQTRNTLNRAGIRYMMDQSNIGSGATVAELMQVASTALKLTEKNWAIYESLPRDPRQSEAAFQEINRTYDIYHGALAELIQLLGDVKINAFFDQPTQSYQDGFEKQYINYMQQNDRLYDIAVEDNNSSYSQAMWVLVCVLITVLAAIIAVWFGIKLTLISPMNRLIDSIRHIASGDLVKRIEVEGSNEIGQLAESLRHMQGELMNTVGDVRNGANAIYSGASEIAMGNNDLSSRTEQQAASLEETAASMEQLTATVKQNAENARQASHLALSASETAQKGGKVVDNVVQTMRDIASSSQKIADIISVIDGIAFQTNILALNAAVEAARAGEQGRGFAVV…	554	Tsr sequences	linear
Citrobacter freundii_WP_134216242_methyl-accepting chemotaxis protein [Citrobacter freundii]	0	2	19.13%	12.20%	9.65%	21.86%	26.59%	50.09%	95.80%	95.80%	28.96%	WP_134216242	1070.84	-18.6076183		nr	methyl-accepting chemotaxis protein [Citrobacter freundii]	0	42400	TRUE	97.90%	549	1	4.564136505126953	554	2	549	Wed Apr 12 16:46:44 PDT 2023	59.59413528000007	AA	Citrobacter freundii	HCJ6374625.1	100.00%	554	1	-1	0		MLKRMKIVTSLLLVLALFGLLQLASGGLFFNSLKNDKENFTVLQTIRQQQSALNATWVELLQTRNTLNRAGIRYMMDQSNIGSGATVAELMQVASTALKLTEKNWAIYESLPRDPRQSEAAFQEINRTYDIYHGALAELIQLLGDGKINAFFDQPTQSYQDGFEKQYMSYMQQNDRLYDIAVEDNNSSYSQAMWVLICVLITVLAAIIAVWFGIKPPMNRLIDSIRHIASGDLVKRIEVEGSNEIGQLAESLRHMQGELMNTVGDVRNGANAIYSGASEIAMGNNDLSSRTEQQAASLEETAASMEQLTATVKQNAENARQASHLALSASETAQKGGKVVDNVVQTMRDIASSSQKIADIISVIDGIAFQTNILALNAAVEAARAGEQGRGFAVVAGEV…	554	Tsr sequences	linear
Citrobacter freundii_WP_165460597_methyl-accepting chemotaxis protein [Citrobacter freundii]	0	2	18.02%	11.35%	9.55%	20.90%	26.49%	50.81%	54.30%	54.30%	29.19%	WP_165460597	541.576	-18.141166		nr	methyl-accepting chemotaxis protein [Citrobacter freundii]	0	42400	TRUE	77.20%	555	1	4.755809783935547	568	2	555	Wed Apr 12 16:46:48 PDT 2023	59.42100338000004	AA	Citrobacter freundii	WP_268566262.1	100.00%	568	1	-1	0		MLNRIKVVTSLLIVLGLFGLLQLTSGGLFFNALKNDKENFTLLQTIRQQQSTLNASWVELIQTRNTLNRAGIRYMMDSNQMGSGATVAQLMEIAQTSLKQAEVQWAAYEAEPRDARQSEETAKEVKRTYDIYHNALAELIQLLGSGKINAFFDQPTQSYQDGMQKAYNTYLAENDHLYELAVNGSNESYSMALWIAGGVLITVLAVMVLVWLGINKALIHPLQRLLENIRHIASGDLVTGIDVHGTNEMGQLAASLRHMQEELAKTVGDVRTGANAIYSGASEIAVGNNDLSSRTEQQAASLEETAASMEQLTATVKQNAENARQASHLALSASETAQKGGKVVSNVVQTMHEIAGSSQKIADITSVIDGIAFQTNILALNAAVEAARAGEQGRGFAVV…	569	Tsr sequences	linear
Citrobacter freundii_WP_181509590_MULTISPECIES: methyl-accepting chemotaxis protein [Citrobacter freundii complex]	0	2	19.17%	12.12%	9.58%	21.70%	26.04%	49.91%	97.10%	97.10%	29.29%	WP_181509590	1090.87	-18.6076183		nr	MULTISPECIES: methyl-accepting chemotaxis protein [Citrobacter freundii complex]	0	42400	TRUE	98.60%	553	1	4.564136505126953	554	2	553	Wed Apr 12 16:46:50 PDT 2023	60.035645180000074	AA	Citrobacter freundii	HCJ6374625.1	100.00%	554	1	-1	0		MLKRMKIVTSLLLVLALFGLLQLASGGLFFNSLKNDKENFTVLQTIRQQQSALNATWVELLQTRNTLNRAGIRYMMDQSNIGSGATVAELMQVASTALKLTEKNWAVYESLPRDPRQSEAAFQEINRTYDIYHGALAELIQLLGDGKINAFFDQPTQSYQDGFEKQYINYMQQNDRLYDIAVEDNNSSYSQAMWVLVCVLITVLAAIIAVWFGIKLTLISPMNRLIDSIRHIASGDLVKRIEVEGSNEIGQLAESLRHMQGELMNTVGDVRNGANAIYSGASEIAMGNNDLSSRTEQQAASLEETAASMEQLTATVKQNAENARQASHLALSASETAQKGGKVVDNVVQTMRDIASSSQKIADIISVIDGIAFQTNILALNAAVEAARAGEQGRGFAVV…	554	Tsr sequences	linear
Citrobacter freundii_WP_181595912_methyl-accepting chemotaxis protein [Citrobacter freundii]	0	2	19.31%	12.27%	9.75%	22.02%	26.35%	49.64%	97.70%	97.70%	29.24%	WP_181595912	1103.2	-18.6064215		nr	methyl-accepting chemotaxis protein [Citrobacter freundii]	0	42400	TRUE	98.80%	554	1	4.575084686279297	554	2	554	Wed Apr 12 16:46:50 PDT 2023	60.16573798000006	AA	Citrobacter freundii	HCJ6374625.1	100.00%	554	1	-1	0		MLKRMKIVTSLLLVLALFGLLQLASGGLFFNSLKNDKENFTVLQNIRQQQSALNATWVELLQTRNTLNRAGIRYMMDQSNIGSGATVAELMQVASTALKMTEKNWATYESLPRDPRQSEAAFQEINRTYDIYHGALAELIQLLGDGKINAFFDQPTQSYQDGFEKQYMNYMQQNDRLYDIAVEDNNSSYSQAMWVLACVLITVLAAIIAVWFGIKFSLIAPMNRLIDSIRHIASGDLVKRIDVEGSNEIGQLAESLRHMQGELMSTVGDVRNGANAIYSGASEIAMGNNDLSSRTEQQAASLEETAASMEELTATVKQNAENARQASHLALSASETAQKGGKVVDNVVQTMRDIASSSQKIADIISVIDGIAFQTNILALNAAVEAARAGEQGRGFAVV…	554	Tsr sequences	linear
Citrobacter freundii_WP_181618568_methyl-accepting chemotaxis protein [Citrobacter freundii]	0	2	19.49%	12.27%	9.75%	22.02%	26.17%	49.64%	97.50%	97.50%	29.24%	WP_181618568	1102.04	-18.6064215		nr	methyl-accepting chemotaxis protein [Citrobacter freundii]	0	42400	TRUE	98.70%	554	1	4.575084686279297	554	2	554	Wed Apr 12 16:46:50 PDT 2023	60.20781858000006	AA	Citrobacter freundii	HCJ6374625.1	100.00%	554	1	-1	0		MLKRMKIVTSLLLVLALFGLLQLASGGLFFNSLKNDKENFTVLQNIRQQQSALNATWVELLQTRNTLNRAGIRYMMDQSNIGSGATVAELMQVASTALKMTEKNWAIYESLPRDPRQSEAAFQEINRTYDIYHGALAELIQLLGDGKINAFFDQPTQSYQDGFEKQYMNYMQQNDRLYDIAVEDNNSSYSQAMWVLACVLITVLAAIIAVWFGIKFSLIAPMNRLIDSIRHIASGDLVKRIDVEGSNEIGQLAESLRHMQSELMSTVGDVRNGANAIYSGASEIAMGNNDLSSRTEQQAASLEETAASMEELTATVKQNAENARQASHLALSASETAQKGGKVVDNVVQTMRDIASSSQKIADIISVIDGIAFQTNILALNAAVEAARAGEQGRGFAVV…	554	Tsr sequences	linear
Citrobacter freundii_WP_181631597_methyl-accepting chemotaxis protein [Citrobacter freundii]	0	2	19.13%	12.27%	9.75%	22.02%	26.35%	49.46%	97.50%	97.50%	29.42%	WP_181631597	1101.66	-18.6064215		nr	methyl-accepting chemotaxis protein [Citrobacter freundii]	0	42400	TRUE	98.70%	554	1	4.575084686279297	554	2	554	Wed Apr 12 16:46:50 PDT 2023	60.15471178000006	AA	Citrobacter freundii	HCJ6374625.1	100.00%	554	1	-1	0		MLKRMKIVTSLLLVLALFGLLQLASGGLFFNSLKNDKENFTVLQTIRQQQSALNATWVELLQTRNTLNRAGIRYMMDQSNIGSGATVAELMQVASTALKMTEKNWATYESLPRDPRQSEAAFQEINRTYDIYHGALAELIQLLGDGKINAFFDQPTQSYQDGFEKQYMNYMQQNDRLYDIAVEDNNSSYSQAMWVLACVLITVLAAIIAVWFGIKFSLIAPMNRLIDSIRHIASGDLVKRIDVEGSNEIGQLAESLRHMQSELMSTVGDVRNGANAIYSGASEIAMGNNDLSSRTEQQAASLEETAASMEELTATVKQNAENARQASHLALSASETAQKGGKVVDNVVQTMRDIASSSQKIADIISVIDGIAFQTNILALNAAVEAARAGEQGRGFAVV…	554	Tsr sequences	linear
Citrobacter freundii_WP_182270487_methyl-accepting chemotaxis protein [Citrobacter freundii]	0	2	19.31%	12.27%	9.75%	22.02%	26.17%	49.46%	97.50%	97.50%	29.42%	WP_182270487	1101.66	-18.6064215		nr	methyl-accepting chemotaxis protein [Citrobacter freundii]	0	42400	TRUE	98.70%	554	1	4.575084686279297	554	2	554	Wed Apr 12 16:46:50 PDT 2023	60.19576428000006	AA	Citrobacter freundii	HCJ6374625.1	100.00%	554	1	-1	0		MLKRMKIVTSLLLVLALFGLLQLASGGLFFNSLKNDKENFTVLQNIRQQQSALNATWVELLQTRNTLNRAGIRYMMDQSNIGSGATVAELMQVASTALKMTEKNWATYESLPRDPRQSEAAFQEINRTYDIYHGALAELIQLLGDGKINAFFDQPTQSYQDGFEKQYMNYMQQNDRLYDIAVEDNNSSYSQAMWVLACVLITVLAAIIAVWFGIKFSLIAPMNRLIDSIRHIASGDLVKRIDVEGSNEIGQLAESLRHMQSELMSTVGDVRNGANAIYSGASEIAMGNNDLSSRTEQQAASLEETAASMEELTATVKQNAENARQASHLALSASETAQKGGKVVDNVVQTMRDIASSSQKIADIISVIDGIAFQTNILALNAAVEAARAGEQGRGFAVV…	554	Tsr sequences	linear
Citrobacter freundii_WP_182296718_methyl-accepting chemotaxis protein [Citrobacter freundii]	0	2	19.13%	12.27%	9.75%	22.02%	25.99%	49.46%	97.50%	97.50%	29.42%	WP_182296718	1101.66	-18.6064215		nr	methyl-accepting chemotaxis protein [Citrobacter freundii]	0	42400	TRUE	98.70%	554	1	4.575084686279297	554	2	554	Wed Apr 12 16:46:50 PDT 2023	60.21081938000006	AA	Citrobacter freundii	HCJ6374625.1	100.00%	554	1	-1	0		MLKRMKIVTSLLLVLALFGLLQLASGGLFFNSLKNDKENFTVLQTIRQQQSALNATWVELLQTRNTLNRAGIRYMMDQSNIGSGATVAELMQVASTVLKMTEKNWATYESLPRDPRQSEAAFQEINRTYDIYHGALAELIQLLGDGKINAFFDQPTQSYQDGFEKQYMNYMQQNDRLYDIAVEDNNSSYSQAMWVLACVLITVLAAIIAVWFGIKFSLIAPMNRLIDSIRHIASGDLVKRIDVEGSNEIGQLAESLRHMQSELMSTVGDVRNGANAIYSGASEIAMGNNDLSSRTEQQAASLEETAASMEELTATVKQNAENARQASHLALSASETAQKGGKVVDNVVQTMRDIASSSQKIADIISVIDGIAFQTNILALNAAVEAARAGEQGRGFAVV…	554	Tsr sequences	linear
Citrobacter freundii_WP_191213456_methyl-accepting chemotaxis protein [Citrobacter freundii]	0	2	19.35%	12.12%	9.58%	21.70%	26.04%	49.91%	97.10%	97.10%	29.29%	WP_191213456	1091.26	-18.6076183		nr	methyl-accepting chemotaxis protein [Citrobacter freundii]	0	42400	TRUE	98.60%	553	1	4.564136505126953	554	2	553	Wed Apr 12 16:46:51 PDT 2023	60.04967198000008	AA	Citrobacter freundii	HCJ6374625.1	100.00%	554	1	-1	0		MLKRMKIVTSLLLVLALFGLLQLASGGLFFNSLKNDKENFTVLQTIRQQQSALNATWVELLQTRNTLNRAGIRYMMDQSNIGSGATVAELMQVASTALKLTEKNWAIYESLPRDPRQSEAAFQEINRTYDIYHGALAELIQLLGDGKINAFFDQPTQSYQDGFEKQYINYMQQNDRLYDIAVEDNNSSYSQAMWVLVCVLITVLAAIIAVWFGIKLTLISPMNRLIDSIRHIASGDLVKRIEVEGSNEIGQLAESLRHMQGELMNTVGDVRNGANAIYSGASEIAMGNNDLSSRTEQQAASLEETAASMEQLTATVKQNAENARQASHLALSASETAQKGGKVVDNVVQTMRDIASSSQKIADIISVIDGIAFQTNILALNAAVEAARAGEQGRGFAVV…	554	Tsr sequences	linear
Citrobacter freundii_WP_191221863_methyl-accepting chemotaxis protein [Citrobacter freundii]	0	2	18.99%	12.12%	9.40%	21.52%	26.04%	49.91%	96.60%	96.60%	29.48%	WP_191221863	1084.32	-19.60740454		nr	methyl-accepting chemotaxis protein [Citrobacter freundii]	0	42400	TRUE	98.30%	553	1	4.525363922119141	554	2	553	Wed Apr 12 16:46:51 PDT 2023	60.02763738000007	AA	Citrobacter freundii	HCJ6374625.1	100.00%	554	1	-1	0		MLKRMKIVTSLLLVLALFGLLQLASGGLFFNSLKNDKENFTVLQTIRQQQSALNATWVELLQTRNTLNRAGIRYMMDQSNIGSGATVAELMQVASTALKLTEKNWAIYESLPRDPRQSEAAFQEINRTYDIYHGALAELIQLLGDGKINAFFDQPTQSYQDGFEKQYMSYMQQNDRLYDIAVEDNNSSYSQAMWVLICVLITVLAAIIAVWFGIKLTLISPMNRLIDSIRHIASGDLVKRIEVEGSNEIGQLAESLRHMQGELMNTVGDVRNGANAIYSGASEIAMGNNDLSSRTEQQAASLEETAASMEQLTATVKQNAENARQASHLALSASETAQKGGKVVDNVVQTMRDIASSSQKIADIISVIDGIAFQTNILALNAAVEAARAGEQGRGFAVV…	554	Tsr sequences	linear
Citrobacter freundii_WP_192474586_methyl-accepting chemotaxis protein [Citrobacter freundii]	0	2	19.35%	12.12%	9.58%	21.70%	26.04%	50.09%	96.80%	96.80%	29.11%	WP_192474586	1087.4	-18.6076183		nr	methyl-accepting chemotaxis protein [Citrobacter freundii]	0	42400	TRUE	98.40%	553	1	4.564136505126953	554	2	553	Wed Apr 12 16:46:52 PDT 2023	60.04769948000008	AA	Citrobacter freundii	HCJ6374625.1	100.00%	554	1	-1	0		MLKRMKIVTSLLLVLALFGLLQLASGGLFFNSLKNDKENFTVLQTIRQQQSALNATWVELLQTRNTLNRAGIRYMMDQSNIGSGATVAELMQVASTALKLTEKNWAIYESLPRDPRQSEAAFQEINRTYDIYHGALAELIQLLGDGKINAFFDQPTQSYQDGFEKQYINYMQQNDRLYDIAVEDNNSSYSQAMWVLVCVLITVLAAIIAVWFGIKLTLISPMNRLIDSIRHIASGDLVKRIEVEGSNEIGQLAESLRHMQGELMNTVGDVRNGANAIYSGASEIAMGNNDLSSRTEQQAASLEETAASMEQLTATVKQNAENARQASHLALSASETAQKGGKVVDNVVQTMRDIASSSQKIADIISVIDGIAFQTNILALNAAVEAARAGEQGRGFAVV…	554	Tsr sequences	linear
Citrobacter freundii_WP_199999010_methyl-accepting chemotaxis protein [Citrobacter freundii]	0	2	19.17%	12.12%	9.58%	21.70%	26.04%	49.91%	96.40%	96.40%	29.29%	WP_199999010	1083.55	-18.6076183		nr	methyl-accepting chemotaxis protein [Citrobacter freundii]	0	42400	TRUE	98.20%	553	1	4.564136505126953	554	2	553	Wed Apr 12 16:46:53 PDT 2023	60.04067948000007	AA	Citrobacter freundii	HCJ6374625.1	100.00%	554	1	-1	0		MLKRMKIVTSLLLVLALFGLLQLASGGLFFNSLKNDKENFTVLQTIRQQQSALNATWVELLQTRNTLNRAGIRYMMDQSNIGSGATVAELMQVASTALKLTEKNWAIYESLPRDPRQSESAFQEINRTYDIYHGALAELIQLLGDGKINAFFDQPTQSYQDGFEKQYMSYMQQNDRLYDIAVEDNNSSYSQAMWVLICVLITVLAAIIAVWFGIKLTLISPMNRLIDSIRHIASGDLVKRIEVEGSNEIGQLAESLRHMQGELMNTVGDVRNGANAIYSGASEIAMGNNDLSSRTEQQAASLEETAASMEQLTATVKQNAENARQASHLALSASETAQKGGKVVDNVVQTMRDIASSSQKIADIISVIDGIAFQTNILALNAAVEAARAGEQGRGFAVV…	554	Tsr sequences	linear
Citrobacter freundii_WP_200011718_methyl-accepting chemotaxis protein [Citrobacter freundii]	0	2	19.17%	12.12%	9.58%	21.70%	26.04%	49.91%	96.60%	96.60%	29.29%	WP_200011718	1083.94	-18.6076183		nr	methyl-accepting chemotaxis protein [Citrobacter freundii]	0	42400	TRUE	98.30%	553	1	4.564136505126953	554	2	553	Wed Apr 12 16:46:53 PDT 2023	60.04067948000007	AA	Citrobacter freundii	HCJ6374625.1	100.00%	554	1	-1	0		MLKRMKIVTSLLLVLALFGLLQLASGGLFFNSLKNDKENFTVLQTIRQQQSALNATWVELLQTRNTLNRAGIRYMMDQSNIGSGATVAELMQVASTALKLTEKNWAIYESLPRDPRQSEAAFQEINRTYDIYHGALAELIQLLGDGKINAFFDQPTQSYQDGFEKQYMSYMQQNDRLYDIAVEDNNSSYSQAMWVLICVLITVLAAIIAVWFGIKLTLISPMNRLIDSIRHIASGDLVKRIEVEGSNEIGQLAESLRHMQGELMNTVGDVRNGANAIYSGASEIAMGNNDLSSRTEQQAASLEETAASMEQLTATVKQNAENARQASHLALSASETAQKGGKVVDNVVQTMRDIASSSQKIADIISVIDGIAFQTNILALNAAVEAARAGEQGRGFAVV…	554	Tsr sequences	linear
Citrobacter freundii_WP_200103334_methyl-accepting chemotaxis protein [Citrobacter freundii]	0	2	19.17%	11.93%	9.22%	21.16%	26.76%	50.63%	95.70%	95.70%	29.11%	WP_200103334	1017.68	-19.60770339		nr	methyl-accepting chemotaxis protein [Citrobacter freundii]	0	42400	TRUE	97.80%	553	1	4.520290374755859	554	2	553	Wed Apr 12 16:46:53 PDT 2023	59.917527280000066	AA	Citrobacter freundii	HCJ6374625.1	100.00%	554	1	-1	0		MLKRMKIVTSLLLVLALFGLLQLASGGLFFNSLKNDKENFTVLQTIRQQQSALNATWVELLQTRNTLNRAGIRYMMDQSNIGSGATVAELMQVASTALKLTEKNWAIYESLPRDPRQSEAAFQEINRTYDIYHGALAELIQLLGDGKINAFFDQPTQSYQDGFEKQYMSYMQQNDRLYDIAVEDNNSSYSQAMWVLICVLITVLAAIIAVWFGIKLTLISPMNRLIDSIRHIASGDLVKRIEVEGSNEIGQLAESLRHMQGELMNTVGDVRNGANAIYSGASEIAMGNNDLSSRTEQQAASLEETAASMEQLTATVKQNAENARQASHLALSASETAQKGGKVVDNVVQTMRDIASSSQKIADIISVIDGIAFQTNILALNAAVEAARAGEQGRGFAVV…	554	Tsr sequences	linear
Citrobacter freundii_WP_252474820_methyl-accepting chemotaxis protein [Citrobacter freundii]	0	2	19.35%	12.12%	9.58%	21.70%	26.04%	49.91%	96.60%	96.60%	29.29%	WP_252474820	1085.09	-18.67516832		nr	methyl-accepting chemotaxis protein [Citrobacter freundii]	0	42525	TRUE	98.30%	553	1	4.564136505126953	554	2	553	Wed Apr 12 16:47:01 PDT 2023	60.06573258000007	AA	Citrobacter freundii	HCJ6374625.1	100.00%	554	1	-1	0		MLKRMKIVTSLLLVLALFGLLQLASGGLFFNSLKNDKENFTVLQTIRQQQSALNATWVELLQTRNTLNRACIRYMMDQSNIGSGATVAELMQVASTALKLTEKNWAIYESLPRDPRQSEAAFQEINRTYDIYHGALAELIQLLGDGKINAFFDQPTQSYQDGFEKQYINYMQQNDRLYDIAVEDNNSSYSQAMWVLVCVLITVLAAIIAVWFGIKLTLISPMNRLIDSIRHIASGDLVKRIEVEGSNEIGQLAESLRHMQGELMNTVGDVRNGANAIYSGASEIAMGNNDLSSRTEQQAASLEETAASMEQLTATVKQNAENARQASHLALSASETAQKGGKVVDNVVQTMRDIASSSQKIADIISVIDGIAFQTNILALNAAVEAARAGEQGRGFAVV…	554	Tsr sequences	linear
Citrobacter freundii_WP_257679653_methyl-accepting chemotaxis protein [Citrobacter freundii]	0	2	19.53%	12.12%	9.58%	21.70%	26.22%	50.09%	96.80%	96.80%	29.11%	WP_257679653	1087.02	-18.6076183		nr	methyl-accepting chemotaxis protein [Citrobacter freundii]	0	42400	TRUE	98.40%	553	1	4.564136505126953	554	2	553	Wed Apr 12 16:47:02 PDT 2023	60.03367248000007	AA	Citrobacter freundii	HCJ6374625.1	100.00%	554	1	-1	0		MLKRMKIVTSLLLVLALFGLLQLASGGLFFNSLKNDKENFTVLQTIRQQQSALNATWVELLQTRNTLNRAGIRYMMDQSNIGSGATVAELMQVASTALKLTEKNWAIYESLPRDPRQSEAAFQEINRTYDIYHGALAELIQLLGDGKINAFFDQPTQSYQDGFEKQYINYMQQNDRLYDIAVEDNNSSYSQAMWVLICVLITVLAAIIAVWFGIKLTLISPMNRLIDSIRHIASGDLVKRIEVEGSNEIGQLAESLRHMQGELMNTVGDVRNGANAIYSGASEIAMGNNDLSSRTEQQAASLEETAASMEQLTATVKQNAENARQASHLALSASETAQKGGKVVDNVVQTMRDIASSSQKIADIISVIDGIAFQTNILALNAAVEAARAGEQGRGFAVV…	554	Tsr sequences	linear
Citrobacter freundii_WP_275192518_methyl-accepting chemotaxis protein [Citrobacter freundii]	0	2	19.35%	12.12%	9.58%	21.70%	26.22%	50.09%	96.20%	96.20%	29.11%	WP_275192518	1080.86	-18.6076183		nr	methyl-accepting chemotaxis protein [Citrobacter freundii]	0	42400	TRUE	98.10%	553	1	4.564136505126953	554	2	553	Wed Apr 12 16:47:05 PDT 2023	59.990662880000066	AA	Citrobacter freundii	HCJ6374625.1	100.00%	554	1	-1	0		MLKRMKIVTSLLLVLALFGLLQLASGGLIFNSLKNDKENFTVLQTIRQQQSALNATWVELLQTRNTLNRAGIRYMMDQSNIGSGATVAELMQVASTALKLTEKNWAIYESIPRDPRQSEAAFQEINRTYDIYHGALAELIQLLGDGKINAFFDQPTQSYQDGFEKQYMSYMQQNDRLYDIAVEDNNSSYSQAMWVLICVLITVLAAIIAVWFGIKLTLISPMNRLIDSIRHIASGDLVKRIEVEGSNEIGQLAESLRHMQGELMNTVGDVRNGANAIYSGASEIAMGNNDLSSRTEQQAASLEETAASMEQLTATVKQNAENARQASHLALSASETAQKGGKVVDNVVQTMRDIASSSQKIADIISVIDGIAFQTNILALNAAVEAARAGEQGRGFAVV…	554	Tsr sequences	linear
Citrobacter freundii_WP_275218834_methyl-accepting chemotaxis protein [Citrobacter freundii]	0	2	19.17%	12.12%	9.58%	21.70%	26.04%	50.09%	96.40%	96.40%	29.11%	WP_275218834	1082.4	-18.6076183		nr	methyl-accepting chemotaxis protein [Citrobacter freundii]	0	42400	TRUE	98.20%	553	1	4.564136505126953	554	2	553	Wed Apr 12 16:47:05 PDT 2023	60.05273388000006	AA	Citrobacter freundii	HCJ6374625.1	100.00%	554	1	-1	0		MLKRMKIVTSLLLVLALFGLLQLASGGLFFNSLKNDKENFTVLQTIRQQQSALNATWVELLQTRNTLNRAGIRYMMDQSNIGSGATVAELMQVASTALKLTEKNWAIYESLPRDPRQSEAAFQEINRTYDIYHGALAELIQLLGDGKINAFFDQPTQSYQDGFEKQYMSYMQQNDRLYDIAVEDNNSSYSQAMWVLICVLITVLAAIIAVWFGIKLTLISPMNRLIDSIRHIASGDLVKRIEVEGSNEIGQLAESLRHMQGELMNTVGDVRNGANAIYSGASEIAMGNNDLSSRTEQQAVSLEETAASMEQLTATVKQNAENARQASHLALSASETAQKGGKVVDNVVQTMRDIASSSQKIADIISVIDGIAFQTNILALNAAVEAARAGEQGRGFAVV…	554	Tsr sequences	linear
Citrobacter freundii_WP_275262746_methyl-accepting chemotaxis protein [Citrobacter freundii]	0	2	19.17%	12.12%	9.58%	21.70%	26.04%	49.91%	96.40%	96.40%	29.29%	WP_275262746	1083.17	-18.6076183		nr	methyl-accepting chemotaxis protein [Citrobacter freundii]	0	42400	TRUE	98.20%	553	1	4.564136505126953	554	2	553	Wed Apr 12 16:47:05 PDT 2023	60.05470638000008	AA	Citrobacter freundii	HCJ6374625.1	100.00%	554	1	-1	0		MLKRMKIVTSLLLVLALFGLLQLASGGLFFNSLKNDKENFTVLQTIRQQQSALNATWVELLQTRNTLNRAGIRYMMDQSNIGSGATVAELMQVASTALKLTEKNWAIYESLPRDPRQSEAAFQEINRTYDIYHGALAELIQLLGDGKINAFFDQPTQSYQDGFEKQYMSYMQQNDRLYDIAVEDNNSSYSQAMWVLICVLITVLATIIAVWFGIKLTLISPMNRLIDSIRHIASGDLVKRIEVEGSNEIGQLAESLRHMQGELMNTVGDVRNGANAIYSGASEIAMGNNDLSSRTEQQAASLEETAASMEQLTATVKQNAENARQASHLALSASETAQKGGKVVDNVVQTMRDIASSSQKIADIISVIDGIAFQTNILALNAAVEAARAGEQGRGFAVV…	554	Tsr sequences	linear
Citrobacter koseri_WP_058668530_methyl-accepting chemotaxis protein [Citrobacter koseri]	0	2	19.31%	12.27%	10.11%	22.38%	26.35%	50.00%	90.60%	90.60%	28.52%	WP_058668530	963.755	-16.53888736		nr	methyl-accepting chemotaxis protein [Citrobacter koseri]	0	42400	TRUE	95.30%	554	1	4.658184051513672	554	2	554	Wed Apr 12 16:46:29 PDT 2023	60.23191108000008	AA	Citrobacter koseri	HCJ6374625.1	100.00%	554	1	-1	0		MLKRIKIVTSLLLVLAIFGLLQLTSGGLFFNSLKNDKENFTVLQTIRQQQSTLNASWVALLQTRNTLNRAGIRYMMDQNNIGSGATVTDLMQIATTSLKLAEKHWAEYEALPRDPRQSETAAVEIKRNYDIYHNALAELIQLLGAGKINDFFDQPTQGYQDGFEKQYVNYMQQNDRLYDIAVEDNNRSYSQAMWVLASVLIVVLLVIVAVWFGIKLSLIAPMNRLIESIRHIANGDLVKRIDVEGSNEMGQLAQSLRHMQGELVRTVGDVRNGANAIYSGASEIAMGNNDLSSRTEQQAASLEETAASMEELTATVKQNAENARQASHLALSESETAQKGGKVVDNVVQTMRDIASSSQKIADIISVIDGIAFQTNILALNAAVEAARAGEQGRGFAVV…	554	Tsr sequences	linear
Citrobacter koseri_WP_198447337_methyl-accepting chemotaxis protein [Citrobacter koseri]	0	2	19.31%	12.09%	10.11%	22.20%	26.35%	50.18%	90.60%	90.60%	28.52%	WP_198447337	964.14	-15.5402979		nr	methyl-accepting chemotaxis protein [Citrobacter koseri]	0	42400	TRUE	95.30%	554	1	4.693058013916016	554	2	554	Wed Apr 12 16:46:53 PDT 2023	60.201928180000074	AA	Citrobacter koseri	HCJ6374625.1	100.00%	554	1	-1	0		MLKRIKIVTSLLLVLAIFGLLQLTSGGLFFNSLKNDKENFTVLQTIRQQQSTLNASWVALLQTRNTLNRAGIRYMMDQNNIGSGATVTDLMQIATTSLKLAEKHWAEYEALPRDPRQSETAAVEIKRNYDIYHNALAELIQLLGAGKINDFFDQPTQGYQDGFEKQYVNYMQQNDRLYDIAVEDNNRSYSQAMWVLASVLIVVLLVIVAVWFGIKLSLIAPMNRLIESIRHIANGDLVKRIDVEGSNEMGQLAQSLRHMQGELVRTVGDVRNGANAIYSGASEIAMGNNDLSSRTEQQAASLEETAASMEELTATVKQNAENARQASHLALSASETAQKGGKVVDNVVQTMRDIASSSQKIADIISVIDGIAFQTNILALNAAVEAARAGEQGRGFAVV…	554	Tsr sequences	linear
Citrobacter koseri_WP_200028950_methyl-accepting chemotaxis protein [Citrobacter koseri]	0	2	19.31%	12.09%	10.11%	22.20%	26.35%	50.00%	90.60%	90.60%	28.70%	WP_200028950	963.755	-15.5402979		nr	methyl-accepting chemotaxis protein [Citrobacter koseri]	0	42400	TRUE	95.30%	554	1	4.693058013916016	554	2	554	Wed Apr 12 16:46:53 PDT 2023	60.20390068000008	AA	Citrobacter koseri	HCJ6374625.1	100.00%	554	1	-1	0		MLKRIKIVTSLLLVLAIFGLLQLTSGGLFFNSLKNDKENFTVLQTIRQQQSTLNASWVALLQTRNTLNRAGIRYMMDQNNIGSGATVTDLMQIATTSLKLAEKHWAEYEALPRDPRQSETAAVEIKRNYDIYHNALAELIQLLGAGKINDFFDQPTQGYQDGFEKQYVNYMQQNDRLYDIAVEDNNRSYSQAMWVLASVLIVVLLVIVAVWFGIKLSLIAPMNRLIESIRHIANGDLVKRIDVEGSNEMGQLAQSLRHMQGELVRTVGDVRNGANAIYSGASEIAMGNNDLSSRTEQQAASLEETAASMEELTATVKQNAENARQASHLALSASETAQKGGKVVDNVVQTMRDIASSSQKIADIISVIDGIAFQTNILALNAAVEAARAGEQGRGFAVV…	554	Tsr sequences	linear
Citrobacter koseri_WP_200053698_methyl-accepting chemotaxis protein [Citrobacter koseri]	0	2	19.31%	12.09%	10.11%	22.20%	26.71%	50.18%	90.80%	90.80%	28.52%	WP_200053698	965.296	-15.5402979		nr	methyl-accepting chemotaxis protein [Citrobacter koseri]	0	42400	TRUE	95.40%	554	1	4.693058013916016	554	2	554	Wed Apr 12 16:46:53 PDT 2023	60.13179368000008	AA	Citrobacter koseri	HCJ6374625.1	100.00%	554	1	-1	0		MLKRIKIVTSLLLVLAIFGLLQLTSGGLFFNSLKNDKENFTVLQTIRQQQSTLNASWVALLQTRNTLNRAGIRYMMDQNNIGSGATVTDLMQIATTSLKLAEKHWAEYEALPRDPRQSETAAVEIKRNYDIYHNALAELIQLLGAGKINDFFDQPTQGYQDGFEKQYVNYMQQNDRLYDIAVEDNNRSYSQAMWVLASVLIVVLLVIVAVWFGIKLSLIAPMNRLIESIRHIANGDLVKRIDVEGSNEMGQLAQSLRHMQGELVRTVGDVRNGANAIYSGASEIAMGNNDLSSRTEQQAASLEETAASMEELTATVKQNAENARQASHLALSASETAQKGGKVVDNVVQTMRDIASSSQKIADIISVIDGIAFQTNILALNAAVEAARAGEQGRGFAVV…	554	Tsr sequences	linear
Citrobacter koseri_WP_200074014_methyl-accepting chemotaxis protein [Citrobacter koseri]	0	2	19.31%	12.09%	9.93%	22.02%	26.35%	50.18%	90.60%	90.60%	28.70%	WP_200074014	962.6	-16.54028996		nr	methyl-accepting chemotaxis protein [Citrobacter koseri]	0	42400	TRUE	95.30%	554	1	4.647663116455078	554	2	554	Wed Apr 12 16:46:53 PDT 2023	60.104765080000085	AA	Citrobacter koseri	HCJ6374625.1	100.00%	554	1	-1	0		MLKRIKIVTSLLLVLAIFGLLQLTSGGLFFNSLKNDKENFTVLQTIRQQQSTLNASWVALLQTRNTLNRAGIRYMMDQNNIGSGATVTDLMQIATTSLKLAEKHWAEYEALPRDPRQSETAAVEIKRNYDIYHNALAELIQLLGAGKINDFFDQPTQGYQDGFEKQYVNYMQQNDRLYDIAVEDNNRSYSQAMWVLASVLIVVLLVIVAVWFGIKLSLIAPMNRLIESIRHIANGDLVKRIDVEGSNEMGQLAQSLRHMQGELVRTVGDVRNGANAIYSGASEIAMGNNDLSSRTEQQAASLEETAASMEELTATVKQNAENARQASHLALSASETAQKGGKVVDNVVQTMRDIASSSQKIADIISVIDGIAFQTNILALNAAVEAARAGEQGRGFAVV…	554	Tsr sequences	linear
Citrobacter koseri_WP_200091311_methyl-accepting chemotaxis protein [Citrobacter koseri]	0	2	19.24%	12.05%	10.07%	22.12%	26.80%	50.36%	90.50%	90.50%	28.42%	WP_200091311	978.008	-15.5402979		nr	methyl-accepting chemotaxis protein [Citrobacter koseri]	0	42400	TRUE	95.20%	556	1	4.693058013916016	556	2	554	Wed Apr 12 16:46:53 PDT 2023	60.31603198000009	AA	Citrobacter koseri	HCJ6374625.1	100.00%	554	1	-1	0		MLKRIKIVTSLLLVLAIFGLLQLTSGGLFFNSLKNDKENFTVLQTIRQQQSTLNASWVALLQTRNTLNRAGIRYMMDQNNIGSGATVTDLMQIATTSLKLAEKHWAEYEALPRDPRQSETAAVEIKRNYDIYHNALAELIQLLGAGKINDFFDQPTQGYQDGFEKQYVNYMQQNDRLYDIAVEDNNRSYSQAMWVLASVLIVVLLVIVAVWFGIKLSLIAPMNRLIESIRHIANGDLVKRIDVEGSNEMGQLAQSLRHMQGELVRTVGDVRNGANAIYSGASEIAMGNNDLSSRTEQQAASLEETAASMEELTATVKQNAENARQASHLALSASETAQKGGKVVDNVVQTMRDIASSSQKIADIISVIDGIAFQTNILALNAAVEAARAGEQGRGFAVV…	556	Tsr sequences	linear
Citrobacter koseri_WP_230032290_methyl-accepting chemotaxis protein [Citrobacter koseri]	0	2	19.31%	12.09%	10.11%	22.20%	26.35%	50.18%	90.60%	90.60%	28.52%	WP_230032290	964.911	-15.5402979		nr	methyl-accepting chemotaxis protein [Citrobacter koseri]	0	42400	TRUE	95.30%	554	1	4.693058013916016	554	2	554	Wed Apr 12 16:46:59 PDT 2023	60.20192818000008	AA	Citrobacter koseri	HCJ6374625.1	100.00%	554	1	-1	0		MLKRIKIVTSLLLVLAIFGLLQLTSGGLFFNSLKNDKENFTVLQTIRQQQSTLNASWVALLQTRNTLNRAGIRYMMDQNNIGSGATVTDLMQIATTSLKLAEKHWAEYEALPRDPRQSETAAVEIKRNYDIYHNALAELIQLLGAGKINDFFDQPTQGYQDGFEKQYVNYMQQNDRLYDIAVEDNNRSYSQAMWVLVSVLIVVLLVIVAVWFGIKLSLIAPMNRLIESIRHIANGDLVKRIDVEGSNEMGQLAQSLRHMQGELVRTVGDVRNGANAIYSGASEIAMGNNDLSSRTEQQAASLEETAASMEELTATVKQNAENARQASHLALSASETAQKGGKVVDNVVQTMRDIASSSQKIADIISVIDGIAFQTNILALNAAVEAARAGEQGRGFAVV…	554	Tsr sequences	linear
Citrobacter koseri_WP_275149322_methyl-accepting chemotaxis protein, partial [Citrobacter koseri]	0	2	21.01%	11.76%	10.08%	21.85%	24.79%	50.00%	92.20%	92.20%	28.99%	WP_275149322	860.522	-12.55174695		nr	methyl-accepting chemotaxis protein, partial [Citrobacter koseri]	0	36900	TRUE	91.90%	476	1	4.755542755126953	476	2	476	Wed Apr 12 16:47:05 PDT 2023	51.89372248000004	AA	Citrobacter koseri	tr|A0A755Z2B3|A0A755Z2B3_SALER	91.54%	476	1	-1	0		MLKRIKIVTSLLLVLAIFGLLQLTSGGLFFNSLKNDKENFTVLQTIRQQQSTLNASWVALLQTRNTLNRAGIRYMMDQNNIGSGATVTDLMQIATTSLKLAEKHWAEYEALPRDPRQSETAAVEIKRNYDIYHNALAELIQLLGAGKINDFFDQPTQGYQDGFEKQYVNYMQQNDRLYDIAVEDNNRSYSQAMWVLASVLIVVLLVIVAVWFGIKLSLIAPMNRLIESIRHIANGDLVKRIDVEGSNEMGQLAQSLRHMQGELVRTVGDVRNGANAIYSGASEIAMGNNDLSSRTEQQAASLEETAASMEELTATVKQNAENARQASHLALSASETAQKGGKVVDNVVQTMRDIASSSQKIADIISVIDGIAFQTNILALNAAVEAARAGEQGRGFAVV…	476	Tsr sequences	linear
Citrobacter koseri_WP_275157467_methyl-accepting chemotaxis protein, partial [Citrobacter koseri]	0	2	19.43%	12.08%	10.00%	22.08%	26.04%	50.00%	92.10%	92.10%	28.68%	WP_275157467	928.317	-15.5422982		nr	methyl-accepting chemotaxis protein, partial [Citrobacter koseri]	0	36900	TRUE	93.90%	530	1	4.673351287841797	530	2	530	Wed Apr 12 16:47:05 PDT 2023	57.674108780000076	AA	Citrobacter koseri	HCJ6374625.1	95.67%	530	1	-1	0		MLKRIKIVTSLLLVLAIFGLLQLTSGGLFFNSLKNDKENFTVLQTIRQQQSTLNASWVALLQTRNTLNRAGIRYMMDQNNIGSGATVTDLMQIATTSLKLAEKHWAEYEALPRDPRQSETAAVEIKRNYDIYHNALAELIQLLGAGKINDFFDQPTQGYQDGFEKQYVNYMQQNDRLYDIAVEDNNRSYSQAMWVLASVLIVVLLVIVAVWFGIKLSLIAPMNRLIESIRHIANGDLVKRIDVEGSNEMGQLAQSLRHMQGELVRTVGDVRNGANAIYSGASEIAMGNNDLSSRTEQQAASLEETAASMEELTATVKQNAENARQASHLALSASETAQKGGKVVDNVVQTMRDIASSSQKIADIISVIDGIAFQTNILALNAAVEAARAGEQGRGFAVV…	530	Tsr sequences	linear
Citrobacter portucalensis_KAA0543988_methyl-accepting chemotaxis protein [Citrobacter portucalensis]	0	2	19.17%	12.12%	9.58%	21.70%	25.68%	49.73%	96.40%	96.40%	29.48%	KAA0543988	1083.17	-18.6076183		nr	methyl-accepting chemotaxis protein [Citrobacter portucalensis]	0	42400	TRUE	98.20%	553	1	4.564136505126953	554	2	553	Wed Apr 12 16:46:11 PDT 2023	60.11278648000007	AA	Citrobacter portucalensis	HCJ6374625.1	100.00%	554	1	-1	0		MLKRMKIVTSLLLVLVLFGLLQLASGGLFFNSLKNDKENFTVLQTIRQQQSALNATWVELLQTRNTLNRAGIRYMMDQSNIGSGATVAELMQVASTALKLTEKNWAIYESLPRDPRQSEAAFQEINRTYDIYHGALAELIQLLGDGKINAFFDQPTQSYQDGFEKQYMSYMQQNDRLYDIAVEDNNSSYSQAMWVLICVLITVLAAIIAVWFGIKLTLISPMNRLIDSIRHIASGDLVKRIEVEGSNEIGQLAESLRHMQGELMNTVGDVRNGANAIYSGASEIAMGNNDLSSRTEQQAASLEETAASMEQLTATVKQNAENARQASHLALSASETAQKGGKVVDNVVQTMRDIASSSQKIADIISVIDGIAFQTNILALNAAVEAARAGEQGRGFAVV…	554	Tsr sequences	linear
Citrobacter portucalensis_WP_071446789_methyl-accepting chemotaxis protein [Citrobacter portucalensis]	0	2	19.35%	11.93%	9.58%	21.52%	26.04%	49.91%	96.60%	96.60%	29.48%	WP_071446789	1085.48	-17.60902884		nr	methyl-accepting chemotaxis protein [Citrobacter portucalensis]	0	42400	TRUE	98.30%	553	1	4.593883514404297	554	2	553	Wed Apr 12 16:46:32 PDT 2023	60.02166158000007	AA	Citrobacter portucalensis	HCJ6374625.1	100.00%	554	1	-1	0		MLKRMKIVTSLLLVLALFGLLQLASGGLFFNSLKNDKENFTVLQTIRQQQSALNATWVELLQTRNTLNRAGIRYMMDQSNIGSGATVAELMQVASTALKLTEKNWAIYESLPRDPRQSEAAFQEINRTYDIYHSALAELIQLLGDGKINAFFDQPTQSYQDGFEKQYINYMQQNDRLYDIAVADNNSSYSQAMWVLVCVLITVLAAIIAVWFGIKLTLISPMNRLIDSIRHIASGDLVKRIEVEGSNEIGQLAESLRHMQGELMNTVGDVRNGANAIYSGASEIAMGNNDLSSRTEQQAASLEETAASMEQLTATVKQNAENARQASHLALSASETAQKGGKVVDNVVQTMRDIASSSQKIADIISVIDGIAFQTNILALNAAVEAARAGEQGRGFAVV…	554	Tsr sequences	linear
Citrobacter portucalensis_WP_128612221_methyl-accepting chemotaxis protein [Citrobacter portucalensis]	0	2	19.35%	11.93%	9.58%	21.52%	26.04%	49.91%	96.60%	96.60%	29.48%	WP_128612221	1083.55	-17.60902884		nr	methyl-accepting chemotaxis protein [Citrobacter portucalensis]	0	42400	TRUE	98.30%	553	1	4.593883514404297	554	2	553	Wed Apr 12 16:46:43 PDT 2023	60.02264928000008	AA	Citrobacter portucalensis	HCJ6374625.1	100.00%	554	1	-1	0		MLKRMKIVTSLLLVLALFGLLQLASGGLFFNSLKNDKENFTVLQTIRQQQSALNATWVELLQTRNTLNRAGIRYMMDQSNIGSGATVAELMQVASTALKLTEKNWAIYESLPRDPRQSEAAFQEINRTYDIYHGALAELIQLLGDGKINAFFDQPTQSYQDGFEKQYINYMQQNDRLYDIAVADNNSSYSQAMWVLVCVLITVLAAIIAVWFGIKLTLISPMNRLIDSIRHIASGDLVKRIEVEGSNEIGQLAESLRHMQGELMNTVGDVRNGANAIYSGASEIAMGNNDLSSRTEQQAASLEETAASMEQLTATVKQNAENARQASHLALSASETAQKGGKVVDNVVQTMRDIASSSQKIADIISVIDGIAFQTNILALNAAVEAARAGEQGRGFAVV…	554	Tsr sequences	linear
Citrobacter portucalensis_WP_149335430_methyl-accepting chemotaxis protein [Citrobacter portucalensis]	0	2	19.17%	12.30%	9.58%	21.88%	25.50%	49.37%	96.20%	96.20%	29.66%	WP_149335430	1027.31	-19.6071057		nr	methyl-accepting chemotaxis protein [Citrobacter portucalensis]	0	42400	TRUE	98.10%	553	1	4.530330657958984	554	2	553	Wed Apr 12 16:46:47 PDT 2023	60.172795680000064	AA	Citrobacter portucalensis	HCJ6374625.1	100.00%	554	1	-1	0		MLKRMKIVTSLLLVLALFGLLQLASGGLFFNSLKNDKENFTVLQTIRQQQSALNATWVELLQTRNTLNRAGIRYMMDQSNIGSGATVAELMQVASTALKLTEKNWAIYESLPRDPRQSEAAFQEINRTYDIYHDALAELIQLLGDGKINAFFDQPTQSYQDGFEKQYMSYMQQNDRLYDIAVEDNNSSYSQAMWVLICVLITVLAAIIAVWFGIKLTLISPMNRLIDSIRHIASGDLVKRIEVEGSNEIGQLAESLRHMQGELMNTVGDVRNGANAIYSGASEIAMGNNDLSSRTEQQAASLEETAASMEQLTATVKQNAENARQASHLALSASETAQKGGKVVDNVVQTMRDIASSSQKIADIISVIDGIAFQTNILALNAAVEAARAGEQGRGFAVV…	554	Tsr sequences	linear
Citrobacter portucalensis_WP_198579528_methyl-accepting chemotaxis protein [Citrobacter portucalensis]	0	2	19.17%	12.12%	9.58%	21.70%	25.68%	49.55%	96.40%	96.40%	29.66%	WP_198579528	1030.39	-18.6076183		nr	methyl-accepting chemotaxis protein [Citrobacter portucalensis]	0	42400	TRUE	98.20%	553	1	4.564136505126953	554	2	553	Wed Apr 12 16:46:53 PDT 2023	60.100732080000064	AA	Citrobacter portucalensis	HCJ6374625.1	100.00%	554	1	-1	0		MLKRMKIVTSLLLVLALFGLLQLASGGLFFNSLKNDKENFTVLQTIRQQQSALNATWVELLQTRNTLNRAGIRYMMDQSNIGSGATVAELMQVASTALKLTEKNWAIYESLPRDPRQSEAAFQEINRTYDIYHGALAELIQLLGDGKINAFFDQPTQSYQDGFEKQYMSYMQQNDRLYDIAVEDNNSSYSQAMWVLICVLITVLAAIIAVWFGIKLTLISPMNRLIDSIRHIASGDLVKRIEVEGSNEIGQLAESLRHMQGELMNTVGDVRNGANAIYSGASEIAMGNNDLSSRTEQQAASLEETAASMEQLTATVKQNAENARQASHLALSASETAQKGGKVVDNVVQTMRDIASSSQKIADIISVIDGIAFQTNILALNAAVEAARAGEQGRGFAVV…	554	Tsr sequences	linear
Citrobacter portucalensis_WP_200920834_methyl-accepting chemotaxis protein [Citrobacter portucalensis]	0	2	18.99%	12.12%	9.40%	21.52%	25.86%	49.73%	96.40%	96.40%	29.66%	WP_200920834	1082.4	-19.60740454		nr	methyl-accepting chemotaxis protein [Citrobacter portucalensis]	0	42400	TRUE	98.20%	553	1	4.525363922119141	554	2	553	Wed Apr 12 16:46:54 PDT 2023	60.05766368000007	AA	Citrobacter portucalensis	HCJ6374625.1	100.00%	554	1	-1	0		MLKRMKIVTSLLLVLALFGLLQLASGGLFFNSLKNDKENFTVLQTIRQQQSALNATWVELLQTRNTLNRAGIRYMMDQSNIGSGATVAELMQVASTALKLTEKNWAIYESLPRDPRQSEAAFQEINRTYDIYHGALAELIQLLGDGKINAFFDQPTQSYQDGFEKQYMSYMQQNDRLYDIAVEDNNSSYSQAMWVLICVLITVLAAIIAVWFGIKLTLISPMNRLIDSIRHIASGDLVKRIEVEGSNEIGQLAESLRHMQGELMNTVGDVRNGANAIYSGASEIAMGNNDLSSRTEQQAASLEETAASMEQLTATVKQNAENARQASHLALSASETAQKGGKVVDNVVQTMRDIASSSQKIADIISVIDGIAFQTNILALNAAVEAARAGEQGRGFAVV…	554	Tsr sequences	linear
Citrobacter portucalensis_WP_208744728_methyl-accepting chemotaxis protein [Citrobacter portucalensis]	0	2	19.35%	11.93%	9.58%	21.52%	26.22%	50.27%	96.60%	96.60%	29.11%	WP_208744728	1085.86	-17.60823514		nr	methyl-accepting chemotaxis protein [Citrobacter portucalensis]	0	40910	TRUE	98.30%	553	1	4.593883514404297	554	2	553	Wed Apr 12 16:46:55 PDT 2023	59.97563588000008	AA	Citrobacter portucalensis	HCJ6374625.1	100.00%	554	1	-1	0		MLKRMKIVTSLLLVLALFGLLQLASGGLFFNSLKNDKENFTVLQTIRQQQSALNATWVELLQTRNTLNRAGIRYMMDQSNIGSGATVAELMQVASTALKLTEKNWAIYESLPRDPRQSEAAFQEINRTYDIYHGALAELIQLLGDGKINAFFDQPTQSFQDGFEKQYINYMQQNDRLYDIAVADNNSSYSQAMWVLVCVLITVLAAIIAVWFGIKLTLISPMNRLIDSIRHIASGDLVKRIEVEGSNEIGQLAESLRHMQGELMNTVGDVRNGANAIYSGASEIAMGNNDLSSRTEQQAASLEETAASMEQLTATVKQNAENARQASHLALSASETAQKGGKVVDNVVQTMRDIASSSQKIADIISVIDGIAFQTNILALNAAVEAARAGEQGRGFAVV…	554	Tsr sequences	linear
Citrobacter portucalensis_WP_212024380_methyl-accepting chemotaxis protein [Citrobacter portucalensis]	0	2	18.99%	12.12%	9.58%	21.70%	26.04%	49.91%	96.60%	96.60%	29.29%	WP_212024380	1085.86	-18.6076183		nr	methyl-accepting chemotaxis protein [Citrobacter portucalensis]	0	42400	TRUE	98.30%	553	1	4.564136505126953	554	2	553	Wed Apr 12 16:46:56 PDT 2023	60.040679580000074	AA	Citrobacter portucalensis	HCJ6374625.1	100.00%	554	1	-1	0		MLKRMKIVTSLLLVLALFGLLQLASGGLFFNSLKNDKENFTVLQTIRQQQSALNATWVELLQTRNTLNRAGIRYMMDQSNIGSGATVAELMQVASTALKLTEKNWAIYESLPRDPRQSEAAFQEINRTYDIYHGALAELIQLLGDGKINAFFDQPTQSYQDGFEKQYMSYMQQNDRLYDIAVEDNNSSYSQAMWVLICVLITVLAAVIAVWFGIKLTLISPMNRLIDSIRHIASGDLVKRIEVEGSNEIGQLAESLRHMQGELMNTVGDVRNGANAIYSGASEIAMGNNDLSSRTEQQAASLEETAASMEQLTATVKQNAENARQASHLALSASETAQKGGKVVDNVVQTMRDIASSSQKIADIISVIDGIAFQTNILALNAAVEAARAGEQGRGFAVV…	554	Tsr sequences	linear
Citrobacter portucalensis_WP_256433670_methyl-accepting chemotaxis protein [Citrobacter portucalensis]	0	2	19.35%	11.93%	9.58%	21.52%	26.22%	49.91%	96.40%	96.40%	29.48%	WP_256433670	1082.78	-17.60902884		nr	methyl-accepting chemotaxis protein [Citrobacter portucalensis]	0	42400	TRUE	98.20%	553	1	4.593883514404297	554	2	553	Wed Apr 12 16:47:02 PDT 2023	59.994595480000086	AA	Citrobacter portucalensis	HCJ6374625.1	100.00%	554	1	-1	0		MLKRMKIVTSLLLVLALFGLLQLASGGLFFNSLKNDKENFTVLQTIRQQQSALNATWVELLQTRNTLNRAGIRYMMDQSNIGSGATVAELMQVASTALKLTEKNWAIYESLPRDPRQSEAAFQEINRTYDIYHGALAELIQLLGDGKINAFFDQPTQSYQDGFEKQYINYMQQNDRLYDIAVADNNSSYSQAMWVLVCVLITVLAAIIAVWFGIKLTLISPMNRLIDSIRHIASGDLVKRIEVEGSNEIGQLAESLRHMQGELMNTVGDVRNGANAIYSGASEIAMGNNDLSSRTEQQAASLEETAASMEQLTATVKQNAENARQASHLALSASETAQKGGKVVDNVVQTMRDIASSSQKIADIISVIDGIAFQTNILALNAAVEAARAGEQGRGFAVV…	554	Tsr sequences	linear
Citrobacter portucalensis_WP_267446234_methyl-accepting chemotaxis protein [Citrobacter portucalensis]	0	2	19.17%	12.12%	9.76%	21.88%	26.22%	49.91%	96.60%	96.60%	29.11%	WP_267446234	1084.71	-17.60762624		nr	methyl-accepting chemotaxis protein [Citrobacter portucalensis]	0	42400	TRUE	98.30%	553	1	4.604831695556641	554	2	553	Wed Apr 12 16:47:04 PDT 2023	60.123815680000064	AA	Citrobacter portucalensis	HCJ6374625.1	100.00%	554	1	-1	0		MLKRMKIVTSLLLVLALFGLLQLASGGLFFNSLKNDKENFTVLQTIRQQQSALNATWVELLQTRNTLNRAGIRYMMDQSNIGSGATVAELMQVASTALKLTEKNWAIYESLPRDPRQSEAAFQEINRTYDIYHGALAELIQLLGDGKINAFFDQPTQSYQDGFEKQYMSYMQQNDRLYDIAVEDNNSSYSQAMWVLICVLITVLAAIIAVWFGIKLTLISPMNRLIDSIRHIASGDLVKRIEVEGSNEIGQLAESLRHMQGELMNTVGDVRNGANAIYSGASEIAMGNNDLSSRTEQQAASLEETAASMEQLTATVKQNAENARQASHLALSASETAQKGGKVVDNVVQTMRDIASSSQKIADIIRVIDGIAFQTNILALNAAVEAARAGEQGRGFAVV…	554	Tsr sequences	linear
Citrobacter portucalensis_WP_267454145_methyl-accepting chemotaxis protein [Citrobacter portucalensis]	0	2	19.17%	12.12%	9.58%	21.70%	26.04%	49.91%	96.90%	96.90%	29.29%	WP_267454145	1088.56	-18.60672035		nr	methyl-accepting chemotaxis protein [Citrobacter portucalensis]	0	42400	TRUE	98.50%	553	1	4.570278167724609	554	2	553	Wed Apr 12 16:47:04 PDT 2023	60.068733280000075	AA	Citrobacter portucalensis	HCJ6374625.1	100.00%	554	1	-1	0		MLKRMKIVTSLLLVLALFGLLQLASGGLFFNSLKNDKENFTVLQTIRQQQSALNATWVELLQTRNTLNRAGIRYMMDQSNIGSGATVAELMQVASTALKLTEKNWAIYESLPRDPRQSEAAFQEINRTYDIYHGALAELIQLLGEGKINAFFDQPTQSYQDGFEKQYMSYMQQNDRLYDIAVEDNNSSYSQAMWVLICVLITVLAAIIAVWFGIKLTLISPMNRLIDSIRHIASGDLVKRIEVEGSNEIGQLAESLRHMQGELMNTVGDVRNGANAIYSGASEIAMGNNDLSSRTEQQAASLEETAASMEQLTATVKQNAENARQASHLALSASETAQKGGKVVDNVVQTMRDIASSSQKIADIISVIDGIAFQTNILALNAAVEAARAGEQGRGFAVV…	554	Tsr sequences	linear
Citrobacter portucalensis_WP_270422609_methyl-accepting chemotaxis protein [Citrobacter portucalensis]	0	2	18.99%	12.12%	9.58%	21.70%	26.04%	49.91%	96.80%	96.80%	29.29%	WP_270422609	1087.02	-18.6076183		nr	methyl-accepting chemotaxis protein [Citrobacter portucalensis]	0	42400	TRUE	98.40%	553	1	4.564136505126953	554	2	553	Wed Apr 12 16:47:04 PDT 2023	60.040679580000074	AA	Citrobacter portucalensis	HCJ6374625.1	100.00%	554	1	-1	0		MLKRMKIVTSLLLVLALFGLLQLASGGLFFNSLKNDKENFTVLQTIRQQQSALNATWVELLQTRNTLNRAGIRYMMDQSNIGSGATVAELMQVASTALKLTEKNWAIYESLPRDPRQSEAAFQEINRTYDIYHGALAELIQLLGDGKINAFFDQPTQSYQDGFEKQYMSYMQQNDRLYDIAVEDNNSSYSQAMWVLVCVLITVLAAIIAVWFGIKLTLISPMNRLIDSIRHIASGDLVKRIEVEGSNEIGQLAESLRHMQGELMNTVGDVRNGANAIYSGASEIAMGNNDLSSRTEQQAASLEETAASMEQLTATVKQNAENARQASHLALSASETAQKGGKVVDNVVQTMRDIASSSQKIADIISVIDGIAFQTNILALNAAVEAARAGEQGRGFAVV…	554	Tsr sequences	linear
Citrobacter sedlakii_WP_200035498_methyl-accepting chemotaxis protein [Citrobacter sedlakii]	0	2	19.13%	12.09%	9.75%	21.84%	26.90%	50.18%	89.40%	89.40%	28.88%	WP_200035498	953.74	-16.70485727		nr	methyl-accepting chemotaxis protein [Citrobacter sedlakii]	0	42400	TRUE	94.70%	554	1	4.618450164794922	554	2	554	Wed Apr 12 16:46:53 PDT 2023	60.04762938000005	AA	Citrobacter sedlakii	HCJ6374625.1	100.00%	554	1	-1	0		MLKRIKIVTSLLLVLALFGLLQLTSGGLFFNALKNDKENLTVLQTIRQQQSTLNGSWVALLQTRNTLNRAGIRYMMDQNNIGSGATVADLMQIATASLKQAEKNWADYEALPRDPRQSEAASAEIKRNYDIYHNALAELIQLLGAGNINAFFDQPTQGYQDAFEKQYVSYLEQNDRLYDQAVKDNNNSYNQAMWVLGCVLLAVLVVIFAVWFGIKLSLIAPMNRLIESIRHIASGDLVKRIDVEGSNEMGQLAESLRHMQGELVRTVGDVRNGANAIYSGASEIAMGNNDLSSRTEQQAASLEETAASMEELTATVKQNAENARQASHLALSASETAQKGGKVVDNVVQTMRDIASSSQKIADIISVIDGIAFQTNILALNAAVEAARAGEQGRGFAVV…	554	Tsr sequences	linear
Citrobacter sp._KLV79734_methyl-accepting chemotaxis protein I [Citrobacter sp. MGH109]	0	2	19.17%	12.12%	9.58%	21.70%	26.22%	50.09%	96.60%	96.60%	29.11%	KLV79734	1082.01	-18.6076183		nr	methyl-accepting chemotaxis protein I [Citrobacter sp. MGH109]	0	42400	TRUE	98.30%	603	51	4.564136505126953	554	2	553	Wed Apr 12 16:46:11 PDT 2023	60.024680080000074	AA	Citrobacter sp.	HCJ6374625.1	100.00%	554	1	-1	0		MLKRMKIVTSLLLVLALFGLLQLASGGLFFNSLKNDKENFTVLQTIRQQQSALNATWVELLQTRNTLNRAGIRYMMDQSNIGSGATVAELMQVASTALKLTEKNWAIYESLPRDPRQSEAAFQEINRTYDIYHGALAELIQLLGDGKINAFFDQPTQSYQDGFEKQYMSYMQQNDRLYDIAVEDNNSSYSQAMWVLICVLITVLAAIIAVWFGIKLTLISPMNRLIDSIRHIASGDLVKRIEVEGSNEIGQLAESLRHMQGELMNTVGDVRNGANAIYSGASEIAMGNNDLSSRTEQQAASLEETAASMEQLTATVKQNAENARQASHLALSASETAQKGGKVVDNVVQTMRDIASSSQKIADIISVIDGIAFQTNILALNAAVEAARAGEQGRGFAVV…	554	Tsr sequences	linear
Citrobacter sp._MBA7969088_methyl-accepting chemotaxis protein [Citrobacter sp. RHBSTW-00671]	0	2	18.95%	12.09%	9.57%	21.66%	26.17%	49.64%	100.00%	100.00%	29.60%	MBA7969088	1122.07	-18.60672035		nr	methyl-accepting chemotaxis protein [Citrobacter sp. RHBSTW-00671]	0	42400	TRUE	100.00%	554	1	4.570278167724609	554	2	554	Wed Apr 12 16:46:12 PDT 2023	60.121652080000075	AA	Citrobacter sp.	HCJ6374625.1	100.00%	554	1	-1	0		MLKRMKIVTSLLLVLALFGVLQLASGGLFFNSLKNDKENFTVLQTIRQQQSALNATWVELLQTRNTLNRAGIRYMMDQNNIGSGATVAELMQVASTALKLTEKNWAVYESLPRDPRQSEAAFQEINRTYDIYHGALAELIQLLGEGKINAFFDQPTQSYQDGFEKQYVNYMQQNDRLYDIAVEDNNSSYSQAMWVLACVLITVLAAIVAVWFGIKLSLISPMNRLIDSIRHIASGDLVKRIDVEGSNEIGQLAESLRHMQGELMNTVGDVRNGANAIYSGASEIAMGNNDLSSRTEQQAASLEETAASMEQLTATVKQNAENARQASHLALSASETAQKGGKVVDNVVQTMRDIASSSQKIADIISVIDGIAFQTNILALNAAVEAARAGEQGRGFAVV…	554	Tsr sequences	linear
Citrobacter sp._WP_045449429_methyl-accepting chemotaxis protein [Citrobacter sp. S-77]	0	2	18.77%	12.27%	9.57%	21.84%	26.35%	50.00%	96.80%	96.80%	29.06%	WP_045449429	1092.41	-19.60620775		nr	methyl-accepting chemotaxis protein [Citrobacter sp. S-77]	0	42400	TRUE	98.40%	554	1	4.536472320556641	554	2	554	Wed Apr 12 16:46:26 PDT 2023	60.03963058000007	AA	Citrobacter sp.	HCJ6374625.1	100.00%	554	1	-1	0		MLKRMKIVTSLLLVLALFGLLQLASGGLFFNSLKNDKENFTVLQTIRQQQSALNATWVELLQTRNTLNRAGIRYMMDQSNIGSGATVAELMQVASTALKLTEKNWAIYESLPRDPRQSEAAFQEINRTYDIYHGALAELIQLLGDGKINAFFDQPTQSYQDGFEKQYMSYMQQNDRLYDIAVEDNNSSYSQALWVLVCVLITVLAAIIAVWFGIKLSLIAPMNRLIDSIRHIASGDLVKRIDVEGSNEIGQLAESLRHMQGELMSTVGDVRNGANAIYSGASEIAMGNNDLSSRTEQQAASLEETAASMEELTATVKQNAENARQASHLALSASETAQKGGKVVDNVVQTMRDIASSSQKIADIISVIDGIAFQTNILALNAAVEAARAGEQGRGFAVV…	554	Tsr sequences	linear
Citrobacter sp._WP_137364947_methyl-accepting chemotaxis protein [Citrobacter sp. wls716]	0	2	18.99%	12.12%	9.58%	21.70%	26.40%	50.09%	98.20%	98.20%	29.11%	WP_137364947	1097.42	-18.60851624		nr	methyl-accepting chemotaxis protein [Citrobacter sp. wls716]	0	42400	TRUE	99.10%	553	1	4.557941436767578	554	2	553	Wed Apr 12 16:46:45 PDT 2023	59.93445648000007	AA	Citrobacter sp.	HCJ6374625.1	100.00%	554	1	-1	0		MLKRMKIVTSLLLVLALFGVLQLASGGLFFNSLKNDKENFTVLQTIRQQQSALNATWVELLQTRNTLNRAGIRYMMDQNNIGSGATVAELMQVASTALKLTEKNWAVYESLPRDPRQSDAAFQEINRTYDIYHGALAELIQLLGEGKINAFFDQPTQSYQDGFEKQYVNYMQQNDRLYDIAVEDNNSSYSQAMWVLACVLITVLAAIVAVWFGIKLSLISPMNRLIDSIRHIASGDLVKRIDVEGSNEIGQLAESLRHMQGELMNTVGDVRNGANAIYSGASEIAMGNNDLSSRTEQQAASLEETAASMEQLTATVKQNAENARQASHLALSASETAQKGGKVVDNVVQTMRDIASSSQKIADIISVIDGIAFQTNILALNAAVEAARAGEQGRGFAVV…	554	Tsr sequences	linear
Citrobacter sp._WP_137380000_methyl-accepting chemotaxis protein, partial [Citrobacter sp. wls826]	0	2	19.12%	11.58%	9.74%	21.32%	26.29%	50.18%	96.90%	96.90%	29.23%	WP_137380000	1066.99	-14.61146458		nr	methyl-accepting chemotaxis protein, partial [Citrobacter sp. wls826]	0	36900	TRUE	97.60%	544	1	4.711429595947266	545	2	544	Wed Apr 12 16:46:45 PDT 2023	58.91456078000007	AA	Citrobacter sp.	HCJ6374625.1	98.38%	545	1	-1	0		MLKRMKIVTSLLLVLALFGLLQLASGGLFFNSLKNDKENFTVLQTIRQQQSALNATWVELLQTRNTLNRAGIRYMMDQSNIGSGATVAELMQVASTALKLTEKNWAIYESLPRDPRQSEAAFQEINRTYDIYHGALAELIQLLGDGKINAFFDQPTQSYQDGFEKTYINYMQQNDRLYDIAVADNNSSYSQAMWVLVCVLITVLAAIVAVWFGIKLTLISPMNRLIDSIRHIASGDLVKRIEVEGSNEIGQLAESLRHMQGELMNTVGDVRNGANAIYSGASEIAMGNNDLSSRTEQQAASLEETAASMEQLTATVKQNAENARQASHLALSASETAQKGGKVVDNVVQTMRDIASSSQKIADIISVIDGIAFQTNILALNAAVEAARAGEQGRGFAVV…	545	Tsr sequences	linear
Citrobacter sp._WP_137383827_methyl-accepting chemotaxis protein [Citrobacter sp. wls619]	0	2	18.95%	12.09%	9.57%	21.66%	26.53%	50.00%	98.40%	98.40%	29.24%	WP_137383827	1103.2	-18.6076183		nr	methyl-accepting chemotaxis protein [Citrobacter sp. wls619]	0	42400	TRUE	99.20%	554	1	4.564136505126953	554	2	554	Wed Apr 12 16:46:45 PDT 2023	60.02153468000008	AA	Citrobacter sp.	HCJ6374625.1	100.00%	554	1	-1	0		MLKRMKIVTSLLLVLALFGVLQLASGGLFFNSLKNDKENFTVLQTIRQQQSALNAAWVELLQTRNTLNRAGIRYMMDQNNIGSGATVAELMQVASTALKLTEKNWAVYESLPRDPRQSEAAFQEINRTYDIYHGALAELIQLLGEGKINAFFDQPTQSYQDGFEKQYVNYMQQNDRLYDIAVEDNNSSYSQAMWVLACVLITVLAAIVAVWFGIKLSLISPMNRLIDSIRHIASGDLVKRIDVEGSNEIGQLAESLRHMQGELMNTVGDVRNGANAIYSGASEIAMGNNDLSSRTEQQAASLEETAASMEQLTATVKQNAENARQASHLALSASETAQKGGKVVDNVVQTMRDIASSSQKIADIISVIDGIAFQTNILALNAAVEAARAGEQGRGFAVV…	554	Tsr sequences	linear
Citrobacter sp._WP_162380770_methyl-accepting chemotaxis protein [Citrobacter sp. NCU1]	0	2	18.95%	12.45%	9.93%	22.38%	25.99%	50.18%	90.10%	90.10%	28.34%	WP_162380770	978.778	-19.43774981		nr	methyl-accepting chemotaxis protein [Citrobacter sp. NCU1]	0	42400	TRUE	95.00%	554	1	4.590305328369141	554	2	554	Wed Apr 12 16:46:48 PDT 2023	60.109768280000054	AA	Citrobacter sp.	HCJ6374625.1	100.00%	554	1	-1	0		MLKRIKIVTSLLLVLAIFGLLQLTSGGLFFNSLKNDKENFTVLQTIRQQQSTLNSSWVALLQTRNTLNRAGIRYMMDQNNIGSGATVVDLMQIASTSLKQAEKHWADYEALPRDPRQSEAAAVEIKRSYDIYHNALAELIQLLGAGKINEFFDQPTQGYQDGFEKPYMAYMQQNDHLYDIAVEDNNSSYSQAMWVLVSVLIAVMLVIVAVWFGIKLSLIEPMNRLIESIRHIAGGDLVKRIDVEGSNEMGQLAESLRHMQGELVRTVGDVRNGANAIYSGASEIAMGNNDLSSRTEQQAASLEETAASMEELTATVKQNAENARQASHLALSASETAQKGGKVVDNVVQTMRDIASSSQKIADIISVIDGIAFQTNILALNAAVEAARAGEQGRGFAVV…	554	Tsr sequences	linear
Citrobacter sp._WP_172742320_methyl-accepting chemotaxis protein [Citrobacter sp. FDAARGOS_156]	0	2	18.99%	12.12%	9.58%	21.70%	26.22%	49.91%	98.60%	98.60%	29.29%	WP_172742320	1101.27	-18.6076183		nr	methyl-accepting chemotaxis protein [Citrobacter sp. FDAARGOS_156]	0	42400	TRUE	99.30%	553	1	4.564136505126953	554	2	553	Wed Apr 12 16:46:49 PDT 2023	59.97850968000007	AA	Citrobacter sp.	HCJ6374625.1	100.00%	554	1	-1	0		MLKRMKIVTSLLLVLALFGVLQLASGGLFFNSLKNDKENFTVLQTIRQQQSALNATWVELLQTRNTLNRAGIRYMMDQNNIGSGATVAELMQVASTALKLTEKNWAVYESLPRDPRQSEAAFQEINRTYDIYHGALAELIQLLGEGKINAFFDQPTQSYQDGFEKQYVNYMQQNDRLYDIAVEDNNSSYSQAMWVLACVLITVLAAIVAVWFGIKLSLISPMNRLIDSIRHIASGDLVKRIDVEGSNEIGQLAESLRHMQGELMNTVGDVRNGANAIYSGASEIAMGNNDLSSRTEQQAASLEETAASMEQLTATVKQNAENARQASHLALSASETAQKGGKVVDNVVQTMRDIASSSQKIADIISVIDGIAFQTNILALNAAVEAARAGEQGRGFAVV…	554	Tsr sequences	linear
Citrobacter sp._WP_181545566_methyl-accepting chemotaxis protein [Citrobacter sp. RHBSTW-00017]	0	2	19.53%	11.75%	9.40%	21.16%	26.04%	50.09%	96.20%	96.20%	29.66%	WP_181545566	1026.93	-17.67708352		nr	methyl-accepting chemotaxis protein [Citrobacter sp. RHBSTW-00017]	0	42525	TRUE	98.10%	553	1	4.588970184326172	554	2	553	Wed Apr 12 16:46:50 PDT 2023	59.91057618000007	AA	Citrobacter sp.	HCJ6374625.1	100.00%	554	1	-1	0		MLKRMKIVTSLLLVLALFGLLQLASGGLFFNSLKNDKENFTVLQTIRQQQSALNATWVELLQTRNTLNRAGIRYMMDQSNIGSGATVAELMQVASTALKLTEKNWAIYESLPRDPRQSEAAFQEINRTYDIYHGALAELIQLLGDGKINAFFDQPTQSYQDGFEKTYINYMQQNDRLYDIAVADNNSSYSQAMWVLVCVLITVLAAIIAVWFGIKLTLISPMNRLIDSIRHIASGDLVKRIEVEGSNEIGQLAESLRHMQGELMNTVGDVRNGANAIYSGASEIAMGNNDLSSRTEQQAASLEETAASMEQLTATVKQNAENARQASHLALSASETAQKGGKVVDNVVQTMRDIASSSQKIADIISVIDGIAFQTNILALNAAVEAARAGEQGRGFAVV…	554	Tsr sequences	linear
Citrobacter sp._WP_181632942_methyl-accepting chemotaxis protein [Citrobacter sp. RHB35-C21]	0	2	19.35%	11.93%	9.76%	21.70%	26.22%	50.09%	96.40%	96.40%	29.11%	WP_181632942	1083.17	-17.51021567		nr	methyl-accepting chemotaxis protein [Citrobacter sp. RHB35-C21]	0	42400	TRUE	98.20%	553	1	4.635272979736328	554	2	553	Wed Apr 12 16:46:50 PDT 2023	59.973620080000074	AA	Citrobacter sp.	HCJ6374625.1	100.00%	554	1	-1	0		MLKRMKIVTSLLLVLALFGLLQLASGGLFFNSLKNDKENFTVLQTIRQQQSALNATWVELLQTRNTLNRAGIRYMMDQSNIGSGATVAELMQVASTALKLTEKNWAIYESLPRDPRQSEAAFQEINRTYDIYHGALAELIQLLGDGKINAFFDQPTQSYQDGFEKTYINYMQQNDRLYDIAVADNNSSYSQAMWVLVCVLITVLAAIIAVWFGIKLTLISPMNRLIDSIRHIASGDLVKRIEVEGSNEIGQLAESLRHMQGELMNTVGDVRNGANAIYSGASEIAMGNNDLSSRTEQQAASLEETAASMEQLTATVKQNAENARQASHLALSASETAQKGGKVVDNVVQTMRDIASSSQKIADIISVIDGIAFQTNILALNAAVEAARAGEQGRGFAVV…	554	Tsr sequences	linear
Citrobacter sp._WP_181635981_methyl-accepting chemotaxis protein [Citrobacter sp. RHBSTW-00986]	0	2	19.53%	11.93%	9.58%	21.52%	26.22%	50.09%	96.80%	96.80%	29.29%	WP_181635981	1087.02	-17.60902884		nr	methyl-accepting chemotaxis protein [Citrobacter sp. RHBSTW-00986]	0	42400	TRUE	98.40%	553	1	4.593883514404297	554	2	553	Wed Apr 12 16:46:50 PDT 2023	59.991635280000075	AA	Citrobacter sp.	HCJ6374625.1	100.00%	554	1	-1	0		MLKRMKIVTSLLLVLALFGLLQLASGGLFFNSLKNDKENFTVLQTIRQQQSALNATWVELLQTRNTLNRAGIRYMMDQNNIGSGATVAELMQVASTALKLTEKNWAIYESLPRDPRQSEAAFQEINRTYDIYHGALAELIQLLGDGKINAFFDQPTQSYQDGFEKTYINYMQQNDRLYDIAVADNNSSYSQAMWVLVCVLITVLAAIIAVWFGIKLTLISPMNRLIDSIRHIASGDLVKRIEVEGSNEIGQLAESLRHMQGELMNTVGDVRNGANAIYSGASEIAMGNNDLSSRTEQQAASLEETAASMEQLTATVKQNAENARQASHLALSASETAQKGGKVVDNVVQTMRDIASSSQKIADIISVIDGIAFQTNILALNAAVEAARAGEQGRGFAVV…	554	Tsr sequences	linear
Citrobacter sp._WP_181681744_methyl-accepting chemotaxis protein [Citrobacter sp. RHB25-C09]	0	2	18.95%	12.09%	9.75%	21.84%	26.35%	50.18%	89.50%	89.50%	28.88%	WP_181681744	961.059	-16.63910313		nr	methyl-accepting chemotaxis protein [Citrobacter sp. RHB25-C09]	0	42400	TRUE	94.80%	554	1	4.606327056884766	554	2	554	Wed Apr 12 16:46:50 PDT 2023	60.15181138000006	AA	Citrobacter sp.	HCJ6374625.1	100.00%	554	1	-1	0		MLKRIKIVTSLMLVLALFGLLQLASGGLFFNALKNDKENFTVLQTIRQQQSTLNGSWVALLQTRNTLNRAGIRYMMDQNNIGSGATVADLMQIASVSLKQAEKNWADYEALPRDPRQSEAASAEIKRNYDIYHNALAELIQLLGAGKINEFFDQPTQGYQDGFEKQYVNYLQQNDRLYDIAVADNVSSYSQAMWILGSVLFAVLVVIVVVWSGIKLTLLAPMNRLIDSIRHIASGDLVKRIDVEGTNEMGQLAESLRHMQSELMRTVGDVRNGANAIYSGASEIAMGNNDLSSRTEQQAASLEETAASMEELTATVKQNAENARQASHLALSASETAQKGGKVVDNVVQTMRDIASSSQKIADIISVIDGIAFQTNILALNAAVEAARAGEQGRGFAVV…	554	Tsr sequences	linear
Citrobacter sp._WP_196207841_methyl-accepting chemotaxis protein [Citrobacter sp. Res13-Sevr-PEB04-36]	0	2	18.95%	12.09%	9.75%	21.84%	26.17%	49.64%	96.80%	96.80%	29.42%	WP_196207841	1092.8	-17.6069341		nr	methyl-accepting chemotaxis protein [Citrobacter sp. Res13-Sevr-PEB04-36]	0	42400	TRUE	98.40%	554	1	4.610919952392578	554	2	554	Wed Apr 12 16:46:52 PDT 2023	60.12674478000006	AA	Citrobacter sp.	HCJ6374625.1	100.00%	554	1	-1	0		MLKRMKIVTSLLLVLALFGLLQLASGGLFFNSLKNDKENFTVLQTIRQQQSALNATWVELLQTRNTLNRAGIRYMMDQSNIGSGATVAELMQVASSALKMTEKNWATYESLPRDPRQSEAAFQEISRTYDIYHGALAELIQLLGDGKINAFFDQPTQSYQDGFEKQYMNYMQQNDRLYDIAVEDNNSSYSQAMWVLVCVLITVLAAIIAVWFGIKFSLIAPMNRLIDSIRHIASGDLVKRIDVEGSNEIGQLAESLRHMQGELMSTVGDVRNGANAIYSGASEIAMGNNDLSSRTEQQAASLEETAASMEQLTATVKQNAENARQASHLALSASETAQKGGKVVDNVVQTMRDIASSSQKIADIISVIDGIAFQTNILALNAAVEAARAGEQGRGFAVV…	554	Tsr sequences	linear
Citrobacter sp._WP_199947449_methyl-accepting chemotaxis protein [Citrobacter sp. FDAARGOS_156]	0	2	19.53%	11.93%	9.58%	21.52%	26.40%	50.45%	96.60%	96.60%	28.93%	WP_199947449	1079.32	-17.54058086		nr	methyl-accepting chemotaxis protein [Citrobacter sp. FDAARGOS_156]	0	42400	TRUE	98.30%	553	1	4.600078582763672	554	2	553	Wed Apr 12 16:46:53 PDT 2023	59.92954908000007	AA	Citrobacter sp.	HCJ6374625.1	100.00%	554	1	-1	0		MLKRMKIVTSLLLVLALFGVLQLASGGLFFNSLKNDKENFTVLQTIRQQQSALNGTWVELLQTRNTLNRAGIRYMMDQSNIGSGATVAELMQVASNALKLTEKNWAIYESLPRDPRQSEAAFQEINRTYDIYHGALAELIQLLGDGKINAFFDQPTQSYQDGFEKAYVNYMQQNDRLYDIAVADNNSSYSQAMWVLVIVLITVLAAIIAVWFGIKLTLISPMNRLIDSIRHIASGDLVKRIEVEGSNEIGQLAESLRHMQGELMNTVGDVRNGANAIYSGASEIAMGNNDLSSRTEQQAASLEETAASMEQLTATVKQNAENARQASHLALSASETAQKGGKVVDNVVQTMRDIASSSQKIADIISVIDGIAFQTNILALNAAVEAARAGEQGRGFAVV…	554	Tsr sequences	linear
Citrobacter sp._WP_199962998_methyl-accepting chemotaxis protein [Citrobacter sp. FDAARGOS_156]	0	2	18.99%	12.12%	9.58%	21.70%	26.22%	49.91%	98.20%	98.20%	29.29%	WP_199962998	1096.65	-18.67516832		nr	methyl-accepting chemotaxis protein [Citrobacter sp. FDAARGOS_156]	0	42525	TRUE	99.10%	553	1	4.564136505126953	554	2	553	Wed Apr 12 16:46:53 PDT 2023	59.99457028000008	AA	Citrobacter sp.	HCJ6374625.1	100.00%	554	1	-1	0		MLKRMKIVTSLLLVLALFGVLQLASGGLFFNSLKNDKENFTVLQTIRQQQSALNATWVELLQTRNTLNRAGIRYMMDQNNIGSGATVAELMQVASTALKLTEKNWAVYESLPRDPRQSEAAFQEINRTYDIYHGALAELIQLLGEGKINAFFDQPTQSYQDGFEKQYVNYMQQNDRLYDIAVEDNNSSYSQAMWVLACVLITVLAAIVAVWFGIKLSLISPMNRLIDSIRHIASGDLVKRIDVEGSNEIGQLAESLRHMQGELMNTVCDVRNGANAIYSGASEIAMGNNDLSSRTEQQAASLEETAASMEQLTATVKQNAENARQASHLALSASETAQKGGKVVDNVVQTMRDIASSSQKIADIISVIDGIAFQTNILALNAAVEAARAGEQGRGFAVV…	554	Tsr sequences	linear
Citrobacter sp._WP_200046267_methyl-accepting chemotaxis protein [Citrobacter sp. FDAARGOS_156]	0	2	18.99%	12.12%	9.58%	21.70%	26.40%	50.09%	98.20%	98.20%	29.11%	WP_200046267	1097.03	-18.6076183		nr	methyl-accepting chemotaxis protein [Citrobacter sp. FDAARGOS_156]	0	42400	TRUE	99.10%	553	1	4.564136505126953	554	2	553	Wed Apr 12 16:46:53 PDT 2023	59.96251018000008	AA	Citrobacter sp.	HCJ6374625.1	100.00%	554	1	-1	0		MLKRMKIVTSLLLVLALFGVLQLASGGLFFNSLKNDKENFTVLQTIRQQQSALNATWVELLQTRNTLNRAGIRYMMDQNNIGSGATVAELMQVASTALKLTEKNWAVYESLPRDPRQSEAAFQEINRTYDIYHGALAELIQLLGEGKINAFFDQPTQSYQDGFEKQYVNYMQQNDRLYDIAVEDNNSSYSQAMWVLACVLITVLAAIVAVWFGIKLSLISPMNRLIDSIRHIASGDLVKRIDVEGSNEIGQLAESLRHMQGELMNTVGDVRNGANAIYSGASEIAMGNNDLSSRTEQQAASLEETAASMEQLTATVKQNAENARQASHLALSASETAQKGGKVVDNVVQTMRDIASSSQKIADIISVIDGIAFQTNILALNAAVEAARAGEQGRGFAVV…	554	Tsr sequences	linear
Citrobacter sp._WP_203359027_methyl-accepting chemotaxis protein [Citrobacter sp. R56]	0	2	18.95%	12.45%	9.93%	22.38%	25.45%	49.64%	90.10%	90.10%	28.88%	WP_203359027	978.008	-20.33892869		nr	methyl-accepting chemotaxis protein [Citrobacter sp. R56]	0	42400	TRUE	95.00%	554	1	4.588970184326172	554	2	554	Wed Apr 12 16:46:54 PDT 2023	60.14868208000006	AA	Citrobacter sp.	HCJ6374625.1	100.00%	554	1	-1	0		MLKRIKIVTSLLLVLAIFGLLQLTSGGLFFNSLKNDKENFTVLQTIRQQQSTLNSSWVALLQTRNTLNRAGIRYMMDQNNIGSGATVVDLMQIASTSLKQAEKHWADYEALPRDPRQSEAAAVEIKRSYDIYHNALAELIQLLGSGKINEFFDQPTQGYQDGFEKPYTAYMQQNDHLYDIAVEDNNSSYSQAMWVLVSVLIAVLLVIVAVWFGIKFSLIEPMNRLIESIRHIASGDLVKRIDVEGSNEMGQLAESLRHMQSELVHTVGDVRNGANAIYSGASEIAMGNNDLSSRTEQQAASLEETAASMEELTATVKQNAENARQASHLALSASETAQKGGKVVDNVVQTMRDIASSSQKIADIISVIDGIAFQTNILALNAAVEAARAGEQGRGFAVV…	554	Tsr sequences	linear
Citrobacter sp._WP_210590910_methyl-accepting chemotaxis protein [Citrobacter sp. AN-PRR1]	0	2	19.35%	11.93%	9.58%	21.52%	26.04%	49.91%	96.40%	96.40%	29.48%	WP_210590910	1081.63	-17.60902884		nr	methyl-accepting chemotaxis protein [Citrobacter sp. AN-PRR1]	0	42400	TRUE	98.20%	553	1	4.593883514404297	554	2	553	Wed Apr 12 16:46:55 PDT 2023	59.96859808000008	AA	Citrobacter sp.	HCJ6374625.1	100.00%	554	1	-1	0		MLKRMKIVTSLLLVLALFGLLQLASGGLFFNSLKNDKENFTVLQTIRQQQSALNATWVELLQTRNTLNRAGIRYMMDQSNIGSGATVAELMQVASTALKLTEKNWAIYESLPRDPRQSEAAFQEINRTYDIYHGALAELIQLLGDGKINAFFDQPTQSYQDGFEKTYINYMQQNDRLYDIAVADNNSSYSQAMWVLVCVLITVLAAIIAVWFGIKLTLISPMNRLIDSIRHIASGDLVKRIEVEGSNEIGQLAESLRHMQGELMNTVGDVRNGANAIYSGASEIAMGNNDLSSRTEQQAASLEETAASMEQLTATVKQNAENARQASHLALSASETAQKGGKVVDNVVQTMRDIASSSQKIADIISVIDGIAFQTNILALNAAVEAARAGEQGRGFAVV…	554	Tsr sequences	linear
Citrobacter sp._WP_211992911_methyl-accepting chemotaxis protein [Citrobacter sp. JGM124]	0	2	19.35%	12.37%	10.39%	22.76%	25.45%	48.92%	53.00%	53.00%	29.03%	WP_211992911	521.546	-16.43790742		nr	methyl-accepting chemotaxis protein [Citrobacter sp. JGM124]	1.11e-176	33920	TRUE	76.50%	558	1	4.711376190185547	568	2	558	Wed Apr 12 16:46:56 PDT 2023	60.58032168	AA	Citrobacter sp.	WP_268566262.1	100.00%	568	1	-1	0		MLNRMKIVKKILLVLGLFTVLQIASGGLFFNALKQEKDNLHLLQNLREKQESLNNSWIALLNTRNTLNRAGIRFMMRDEQMAGGITTNALVSMAGSFLKTAEDQWAVYESSPLIAQDSEADSKLIKQKYEALHGALTELIKMLGDGDINGFFQQPTQGYQDDFQKQFDQYTKQHSELYRQAIDNSENSYQMAIAILGGLLIVLIALVLFVWMGMRSTLIRPLNRLIESIRYIASGDLLRKIDVHGTNEMGMLAENLRHMQNELARTVGDVRNSANSIYSGASEISMGNNDLSSRTEQQAASLEETAASMEQLTATVKQNAENARQASQLALSASDTARRGGKVVDDVVKTMSEIAGSSQKISDITSVIDGIAFQTNILALNAAVEAARAGEQGRGFAVV…	568	Tsr sequences	linear
Citrobacter sp._WP_213134637_methyl-accepting chemotaxis protein [Citrobacter sp. FP75]	0	2	19.13%	12.09%	9.75%	21.84%	26.35%	50.18%	95.80%	95.80%	28.88%	WP_213134637	1025.77	-17.54028202		nr	methyl-accepting chemotaxis protein [Citrobacter sp. FP75]	0	42400	TRUE	97.90%	554	1	4.604831695556641	554	2	554	Wed Apr 12 16:46:56 PDT 2023	59.952577980000065	AA	Citrobacter sp.	HCJ6374625.1	100.00%	554	1	-1	0		MLKRMKIVTSLLLVLALFGLLQLASGGLFFNSLKNDKENFTVLQTIRQQQSALNGTWVELLQTRNTLNRAGIRYMMDQSNIGSGATVAELMQVASTALKLTEKNWAVYESLPRDPRQSEAAFQEINRTYDIYHGALAELIQLLGDGKINAFFDQPTQSYQDGFEKAYISYMQQNDRLYDIAVADNNSSYSQAMWVLVIVLITVLAAIIAVWFGIKLTLISPMNRLIDSIRHIASGDLVKRIDVEGSNEIGQLAESLRHMQGELMSTVGDVRNGANAIYSGASEIAMGNNDLSSRTEQQAASLEETAASMEELTATVKQNAENARQASHLALSASETAQKGGKVVDNVVQTMRDIASSSQKIADIISVIDGIAFQTNILALNAAVEAARAGEQGRGFAVV…	554	Tsr sequences	linear
Citrobacter sp._WP_216403526_methyl-accepting chemotaxis protein [Citrobacter sp. S46_ASV_140]	0	2	19.35%	11.93%	9.76%	21.70%	26.04%	50.09%	96.20%	96.20%	29.11%	WP_216403526	1028.08	-18.41139456		nr	methyl-accepting chemotaxis protein [Citrobacter sp. S46_ASV_140]	0	42400	TRUE	98.10%	553	1	4.633563995361328	554	2	553	Wed Apr 12 16:46:56 PDT 2023	59.954573680000074	AA	Citrobacter sp.	HCJ6374625.1	100.00%	554	1	-1	0		MLKRMKIVTSLLLVLALFGLLQLASGGLFFNSLKNDKENFTVLQTIRQQQSALNATWVELLQTRNTLNRAGIRYMMDQSNIGSGATVAELMQVASTALKLTEKNWAIYESLPRDPRQSEAAFQEINRTYDIYHGALAELIQLLGDGKINAFFDQPTQSYQDGFEKTYINYMQQNDHLYDIAVADNNSSYSQAMWVLVCVLITVLAAIIAVWFGIKLTLISPMNRLIDSIRHIASGDLVKRIEVEGSNEIGQLAESLRHMQGELMNTVGDVRNGANAIYSGASEIAMGNNDLSSRTEQQAASLEETAASMEQLTATVKQNAENARQASHLALSASETAQKGGKVVDNVVQTMRDIASSSQKIADIISVIDGIAFQTNILALNAAVEAARAGEQGRGFAVV…	554	Tsr sequences	linear
Citrobacter sp._WP_220393724_methyl-accepting chemotaxis protein [Citrobacter sp. EC_71]	0	2	18.99%	12.12%	9.58%	21.70%	26.22%	49.91%	96.60%	96.60%	29.29%	WP_220393724	1084.71	-18.6058224		nr	methyl-accepting chemotaxis protein [Citrobacter sp. EC_71]	0	42400	TRUE	98.30%	553	1	4.576366424560547	554	2	553	Wed Apr 12 16:46:58 PDT 2023	60.05367838000008	AA	Citrobacter sp.	HCJ6374625.1	100.00%	554	1	-1	0		MLKRMKIVTSLLLVLALFGLLQLASGGLFFNSLKNDKENFTVLQTIRQQQSALNATWVELLQTRNTLNRAGIRYMMDQSNIGSGATVAELMQVASNALKLTEKNWAIYESLPRDPRQSEAAFQEINRTYDIYHGALAELIQLLGEGKINAFFDQPTQSYQDGFEKQYMSYMQQNDRLYDIAVEDNNASYSQTMWVLACVLITVLAAIVAVWFGIKLTLISPMNRLIESIRHIASGDLVKRIEVEGSNEIGQLAESLRHMQGELMNTVGDVRNGANAIYSGASEIAMGNNDLSSRTEQQAASLEETAASMEQLTATVKQNAENARQASHLALSASETAQKGGKVVDNVVQTMRDIASSSQKIADIISVIDGIAFQTNILALNAAVEAARAGEQGRGFAVV…	554	Tsr sequences	linear
Citrobacter sp._WP_259687767_methyl-accepting chemotaxis protein [Citrobacter sp. XY323]	0	2	19.53%	11.93%	9.58%	21.52%	26.04%	49.91%	96.60%	96.60%	29.48%	WP_259687767	1082.78	-18.51020773		nr	methyl-accepting chemotaxis protein [Citrobacter sp. XY323]	0	42400	TRUE	98.30%	553	1	4.592441558837891	554	2	553	Wed Apr 12 16:47:02 PDT 2023	59.948523480000084	AA	Citrobacter sp.	HCJ6374625.1	100.00%	554	1	-1	0		MLKRMKIVTSLLLVLALFGLLQLASGGLFFNSLKNDKENFTVLQTIRQQQSALNATWVELLQTRNTLNRAGIRYMMDQNNIGSGATVAELMQVASTALKLTEKNWAIYESLPRDPRQSEAAFQEINRTYDIYHGALAELIQLLGDGKINAFFDQPTQSYQDGFEKTYINYMQQNDHLYDIAVADNNSSYSQAMWVLVCVLITVLAAIIAVWFGIKLTLISPMNRLIDSIRHIASGDLVKRIEVEGSNEIGQLAESLRHMQGELMNTVGDVRNGANAIYSGASEIAMGNNDLSSRTEQQAASLEETAASMEQLTATVKQNAENARQASHLALSASETAQKGGKVVDNVVQTMRDIASSSQKIADIISVIDGIAFQTNILALNAAVEAARAGEQGRGFAVV…	554	Tsr sequences	linear
Citrobacter sp._WP_260862453_methyl-accepting chemotaxis protein [Citrobacter sp. Marseille-Q6884]	0	2	18.59%	12.27%	10.11%	22.38%	27.08%	50.18%	96.00%	96.00%	28.34%	WP_260862453	1028.08	-17.50741047		nr	methyl-accepting chemotaxis protein [Citrobacter sp. Marseille-Q6884]	0	42400	TRUE	98.00%	554	1	4.656421661376953	554	2	554	Wed Apr 12 16:47:03 PDT 2023	60.22089478000007	AA	Citrobacter sp.	HCJ6374625.1	100.00%	554	1	-1	0		MLKRMKIVTSLLLVLALFGLLQLASGGLFFNSLKNDKENFTVLQTIRQQQSALNATWVELLQTRNTLNRAGIRYMMDQSNIGSGATVAELMQVASTALKLTEKNWATYESLPRDPRQSEAAFQEISRTYDIYHGALAELIQLLGEGKINAFFDQPTQRYQDGFEKQYMSYMQQNDRLYDIAVEDNNHSYSQAMWVLVCVLITVLAAIIAVWFGIKFSLIAPMNRLIDSIRHIASGDLVKRIDVEGSNEIGQLAESLRHMQGELMRTVGDVRNGANAIYSGASEIAMGNNDLSSRTEQQAASLEETAASMEELTATVKQNAENARQASHLALSASETAQKGGKVVDNVVQTMRDIASSSQKIADIISVIDGIAFQTNILALNAAVEAARAGEQGRGFAVV…	554	Tsr sequences	linear
Citrobacter sp._WP_271443453_methyl-accepting chemotaxis protein [Citrobacter sp. Awk 4]	0	2	18.95%	12.45%	9.93%	22.38%	26.35%	50.36%	89.90%	89.90%	28.16%	WP_271443453	978.008	-18.53567298		nr	methyl-accepting chemotaxis protein [Citrobacter sp. Awk 4]	0	42400	TRUE	94.90%	554	1	4.597461700439453	554	2	554	Wed Apr 12 16:47:04 PDT 2023	60.160859380000055	AA	Citrobacter sp.	HCJ6374625.1	100.00%	554	1	-1	0		MLKRIKIVTSLLLVLAIFGLLQLTSGGLFFNSLKNDKENFTVLQTIRQQQSTLNSSWVALLQTRNTLNRAGIRYMMDQNNIGSGATVVDLMQIASTSLKQAEKHWADYEALPRDPRQSEAAAVEIKRSYDIYHNALAELIQLLGAGKINEFFDQPTQGYQDGFEKPYMAYMQQNDRLYDIAVEDNNSSYSQAMWVLVSVLIAVMLVIVAVWFGIKFSLIEPMNRLIESIRHIAGGDLVKRIDVEGSNEMGQLAESLRHMQGELVRTVGDVRNGANAIYSGASEIAMGNNDLSSRTEQQAASLEETAASMEELTATVKQNAENARQASHLALSASETAQKGGKVVDNVVQTMRDIASSSQKIADIISVIDGIAFQTNILALNAAVEAARAGEQGRGFAVV…	554	Tsr sequences	linear
Citrobacter sp._WP_271449398_methyl-accepting chemotaxis protein [Citrobacter sp. Igbk 16]	0	2	18.77%	12.09%	9.57%	21.66%	26.71%	50.36%	97.80%	97.80%	28.88%	WP_271449398	1095.49	-18.6076183		nr	methyl-accepting chemotaxis protein [Citrobacter sp. Igbk 16]	0	42400	TRUE	98.90%	554	1	4.564136505126953	554	2	554	Wed Apr 12 16:47:04 PDT 2023	59.98957628000007	AA	Citrobacter sp.	HCJ6374625.1	100.00%	554	1	-1	0		MLKRMKIVTSLLLVLALFGVLQLASGGLFFNSLKNDKENFTVLQTIRQQQSALNATWVELLQTRNTLNRAGIRYMMDQSNIGSGATVAELMQVASTALKLTEKNWAVYESLPRDPRQSEAAFQEINRTYDIYHGALAELIQLLGEGKINAFFDQPTQSYQDGFEKQYVNYMQQNDRLYDIAVEDNNSSYSQAMWVLACVLITVLAAIVAVWFGIKLSLISPMNRLIDSIRHIASGDLVKRIDVEGSNEIGQLAESLRHMQGELMNTVGDVRNGANAIYSGASEIAMGNNDLSSRTEQQAASLEETAASMEQLTATVKQNAENARQASHLALSASETAQKGGKVVDNVVQTMRDIASSSQKIADIISVIDGIAFQTNILALNAAVEAARAGEQGRGFAVV…	554	Tsr sequences	linear
Citrobacter sp._WP_271455199_methyl-accepting chemotaxis protein [Citrobacter sp. Awk 2]	0	2	18.95%	11.91%	9.57%	21.48%	26.71%	50.18%	97.70%	97.70%	29.24%	WP_271455199	1095.88	-17.60902884		nr	methyl-accepting chemotaxis protein [Citrobacter sp. Awk 2]	0	42400	TRUE	98.80%	554	1	4.593883514404297	554	2	554	Wed Apr 12 16:47:04 PDT 2023	59.989535880000076	AA	Citrobacter sp.	HCJ6374625.1	100.00%	554	1	-1	0		MLKRMKIVTSLLLVLALFGVLQLASGGLFFNSLKNDKENFTVLQTIRQQQSALNATWVELLQTRNTLNRAGIRYMMDQSNIGSGATVAELMQVASTALKLTEKNWAVYESLPRDPRQSDAAFQEINRTYNIYHGALAELIQLLGEGKINAFFDQPTQSYQDGFEKQYVNYMQQNDRLYDIAVEDNNSSYSQAMWVLACVLITVLAAIVAVWFGIKLSLISPMNRLIDSIRHIASGDLVKRIDVEGSNEIGQLAESLRHMQGELMNTVGDVRNGANAIYSGASEIAMGNNDLSSRTEQQAASLEETAASMEQLTATVKQNAENARQASHLALSASETAQKGGKVVDNVVQTMRDIASSSQKIADIISVIDGIAFQTNILALNAAVEAARAGEQGRGFAVV…	554	Tsr sequences	linear
Citrobacter telavivensis_WP_152402034_methyl-accepting chemotaxis protein [Citrobacter telavivensis]	0	2	18.77%	12.09%	10.11%	22.20%	26.53%	50.18%	89.90%	89.90%	28.52%	WP_152402034	932.939	-15.53939996		nr	methyl-accepting chemotaxis protein [Citrobacter telavivensis]	0	42400	TRUE	94.90%	554	1	4.699039459228516	554	2	554	Wed Apr 12 16:46:47 PDT 2023	60.10076198000006	AA	Citrobacter telavivensis	HCJ6374625.1	100.00%	554	1	-1	0		MLKRIKIVTSLLLVLVLFGLLQLTSGGLFFNALKNDKENFTVLQTIRQQQSTLNGSWVALLQTRNTLNRAGIRYMMDQSNIGSGATVADLMQIASVSLKQAEKNWADYEALPRDPRQSEAASAEIKRNYDIYHNALAELIQLLGAGKINEFFDQPTQGYQDGFEKQYVNYLQQNDRLYDLAVEDNNRSYSQAMWVLVSVLLAVLVVIIAVWFGIKLSLIAPMNRLIASIRHIASGDLVKRIDVEGTNEMGQLAESLRHMQGELVRTVGDVRNGANAIYSGASEIAMGNNDLSSRTEQQAASLEETAASMEELTATVKQNAENARQASHLALSASETAQKGGKVVDNVVQTMRDIASSSQKIADIISVIDGIAFQTNILALNAAVEAARAGEQGRGFAVV…	554	Tsr sequences	linear
Citrobacter tructae_WP_135323268_methyl-accepting chemotaxis protein [Citrobacter tructae]	0	2	18.77%	12.09%	9.75%	21.84%	26.53%	50.36%	96.20%	96.20%	28.70%	WP_135323268	1011.52	-17.54028202		nr	methyl-accepting chemotaxis protein [Citrobacter tructae]	0	42400	TRUE	98.10%	554	1	4.604831695556641	554	2	554	Wed Apr 12 16:46:44 PDT 2023	59.92255178000007	AA	Citrobacter tructae	HCJ6374625.1	100.00%	554	1	-1	0		MLKRMKIVTSLLLVLALFGLLQLASGGLFFNSLKNDKENFTVLQTIRQQQSALNGTWVELLQTRNTLNRAGIRYMMDQSNIGSGATVAELMQVASTALKLTEKNWAVYESLPRDPRQSEAAFQEINRTYDIYHGALAELIQLLGDGKINAFFDQPTQSYQDGFEKAYISYMQQNDRLYDIAVADNNSSYSQAMWVLVIVLLTVLAAIVAVWFGIKLTLISPMNRLIDSIRHIASGDLVKRIDVEGSNEIGQLAESLRHMQGELMSTVGDVRNGANAIYSGASEIAMGNNDLSSRTEQQAASLEETAASMEELTATVKQNAENARQASHLALSASETAQKGGKVVDNVVQTMRDIASSSQKIADIISVIDGIAFQTNILALNAAVEAARAGEQGRGFAVV…	554	Tsr sequences	linear
Citrobacter werkmanii_EGT0661343_methyl-accepting chemotaxis protein [Citrobacter werkmanii]	0	2	19.35%	12.12%	9.58%	21.70%	26.58%	50.09%	96.80%	96.80%	29.11%	EGT0661343	1085.48	-18.60672035		nr	methyl-accepting chemotaxis protein [Citrobacter werkmanii]	0	42400	TRUE	98.40%	553	1	4.570278167724609	554	2	553	Wed Apr 12 16:45:50 PDT 2023	59.97653688000008	AA	Citrobacter werkmanii	HCJ6374625.1	100.00%	554	1	-1	0		MLKRMKIVTSLLLVLALFGLLQLASGGLFFNSLKNDKENFTVLQTIRQQQSALNATWVELLQTRNTLNRAGIRYMMDQSNIGSGATVAELMQVASNALKLTEKNWAIYESLPRDPRQSEAAFQEINRTYDIYHGALAELIQLLGDGKINAFFDQPTQSYQDGFEKQYINYMQQNDRLYDIAVEDNNGSYSQAMWVLACVLITVLAAIVAVWFGIKLTLISPMNRLIESIRHIASGDLVKRIEVEGSNEIGQLAESLRHMQGELMNTVGDVRNGANAIYSGASEIAMGNNDLSSRTEQQAASLEETAASMEQLTATVKQNAENARQASHLALSASETAQKGGKVVDNVVQTMRDIASSSQKIADIISVIDGIAFQTNILALNAAVEAARAGEQGRGFAVV…	554	Tsr sequences	linear
Citrobacter werkmanii_HAT7571264_methyl-accepting chemotaxis protein [Citrobacter werkmanii]	0	2	18.99%	12.12%	9.58%	21.70%	26.22%	49.91%	96.80%	96.80%	29.29%	HAT7571264	1086.63	-18.6058224		nr	methyl-accepting chemotaxis protein [Citrobacter werkmanii]	0	42400	TRUE	98.40%	553	1	4.576366424560547	554	2	553	Wed Apr 12 16:46:04 PDT 2023	60.05367838000007	AA	Citrobacter werkmanii	HCJ6374625.1	100.00%	554	1	-1	0		MLKRMKIVTSLLLVLALFGLLQLASGGLFFNSLKNDKENFTVLQTIRQQQSALNATWVELLQTRNTLNRAGIRYMMDQSNIGSGATVAELMQVASNALKLTEKNWAIYESLPRDPRQSEAAFQEINRTYDIYHGALAELIQLLGEGKINAFFDQPTQSYQDGFEKQYMSYMQQNDRLYDIAVEDNNASYSQAMWVLACVLITVLAAIVAVWFGIKLTLISPMNRLIESIRHIASGDLVKRIEVEGSNEIGQLAESLRHMQGELMNTVGDVRNGANAIYSGASEIAMGNNDLSSRTEQQAASLEETAASMEQLTATVKQNAENARQASHLALSASETAQKGGKVVDNVVQTMRDIASSSQKIADIISVIDGIAFQTNILALNAAVEAARAGEQGRGFAVV…	554	Tsr sequences	linear
Citrobacter werkmanii_WP_159121733_methyl-accepting chemotaxis protein [Citrobacter werkmanii]	0	2	18.99%	12.12%	9.58%	21.70%	26.04%	49.91%	96.40%	96.40%	29.29%	WP_159121733	1082.78	-18.6058224		nr	methyl-accepting chemotaxis protein [Citrobacter werkmanii]	0	42400	TRUE	98.20%	553	1	4.576366424560547	554	2	553	Wed Apr 12 16:46:47 PDT 2023	60.081732180000074	AA	Citrobacter werkmanii	HCJ6374625.1	100.00%	554	1	-1	0		MLKRMKIVTSLLLVLALFGLLQLASGGLFFNSLKNDKENFTVLQTIRQQQSALNATWVELLQTRNTLNRAGIRYMMDQSNIGSGATVAELMQVASNALKLTEKNWAIYESLPRDPRQSEAAFQEINRTYDIYHGALAELIQLLGEGKINAFFDQPTQSYQDGFEKQYMSYMQQNDRLYDIAVEDNNASYSQAMWVLVCVLITVLAAIVAVWFGIKLTLISPMNRLIESIRHIASGDLVKRIEVEGSNEIGQLAESLRHMQGELMNTVGDVRNGANAIYSGASEIAMGNNDLSSRTEQQAASLEETAASMEQLTATVKQNAENARQASHLALSASETAQKGGKVVDNVVQTMRDIASSSQKIADIISVIDGIAFQTNILALNAAVEAARAGEQGRGFAVV…	554	Tsr sequences	linear
Citrobacter werkmanii_WP_200008436_methyl-accepting chemotaxis protein [Citrobacter werkmanii]	0	2	18.95%	12.09%	9.57%	21.66%	26.35%	50.00%	96.40%	96.40%	29.24%	WP_200008436	1086.63	-18.60672035		nr	methyl-accepting chemotaxis protein [Citrobacter werkmanii]	0	42400	TRUE	98.20%	554	1	4.570278167724609	554	2	554	Wed Apr 12 16:46:53 PDT 2023	60.09670338000007	AA	Citrobacter werkmanii	HCJ6374625.1	100.00%	554	1	-1	0		MLKRMKIVTSLLLVLALFGLLQLASGGLFFNSLKNDKENFTVLQTIRQQQSALNATWVELLQTRNTLNRAGIRYMMDQSNIGSGATVAELMQVASNALKLTEKNWAIYESLPRDPRQSEAAFQEINRTYDIYHGALAELIQLLGDGKINAFFDQPTQSYQDGFEKQYMSYMQQNDRLYDIAVEDNNGSYSQAMWVLACVLITVLAAIVAVWFGIKLTLISPMNRLIESIRHIASGDLVKRIEVEGSNEIGQLAESLRHMQGELMNTVGDVRNGANAIYSGASEIAMGNNDLSSRTEQQAASLEETAASMEQLTATVKQNAENARQASHLALSASETAQKGGKVVDNVVQTMRDIASSSQKIADIISVIDGIAFQTNILALNAAVEAARAGEQGRGFAVV…	554	Tsr sequences	linear
Citrobacter youngae_EFE07404_methyl-accepting chemotaxis protein signaling domain protein [Citrobacter youngae ATCC 29220]	0	2	18.94%	12.20%	9.29%	21.49%	26.23%	50.09%	96.50%	96.50%	29.33%	EFE07404	1077	-20.60560071		nr	methyl-accepting chemotaxis protein signaling domain protein [Citrobacter youngae ATCC 29220]	0	42400	TRUE	97.90%	549	1	4.500583648681641	550	2	549	Wed Apr 12 16:45:44 PDT 2023	59.524020380000074	AA	Citrobacter youngae	HCJ6374625.1	99.28%	554	5	-1	0		MKIVTSLLLVLALFGLLQLASGGLFFNSLKNDKENFTVLQTIRQQQSALNATWVELLQTRNTLNRAGIRYMMDQSNIGSGATVAELMQVASTALKLTEKNWAIYESLPRDPRQSEAAFQEINRTYDIYHGALAELIQLLGEGKINAFFDQPTQSYQDGFEKQYMSYMQQNDRLYDIAVEDNNASYSQAMWVLVCVLITVLAAIIAVWFGIKLTLISPMNRLIESIRHIASGDLVKRIEVEGSNEIGQLAESLRHMQGELMNTVGDVRNGANAIYSGASEIAMGNNDLSSRTEQQAASLEETAASMEQLTATVKQNAENARQASHLALSASETAQKGGKVVDNVVQTMRDIASSSQKIADIISVIDGIAFQTNILALNAAVEAARAGEQGRGFAVVAGEV…	550	Tsr sequences	linear
Citrobacter youngae_WP_032940325_methyl-accepting chemotaxis protein [Citrobacter youngae]	0	2	18.99%	12.12%	9.58%	21.70%	26.22%	50.09%	96.60%	96.60%	29.11%	WP_032940325	1086.25	-18.6058224		nr	methyl-accepting chemotaxis protein [Citrobacter youngae]	0	42400	TRUE	98.30%	553	1	4.576366424560547	554	2	553	Wed Apr 12 16:46:23 PDT 2023	60.05273398000007	AA	Citrobacter youngae	HCJ6374625.1	100.00%	554	1	-1	0		MLKRMKIVTSLLLVLALFGLLQLASGGLFFNSLKNDKENFTVLQTIRQQQSALNATWVELLQTRNTLNRAGIRYMMDQSNIGSGATVAELMQVASTALKLTEKNWAIYESLPRDPRQSEAAFQEINRTYDIYHGALAELIQLLGEGKINAFFDQPTQSYQDGFEKQYMSYMQQNDRLYDIAVEDNNASYSQAMWVLVCVLITVLAAIIAVWFGIKLTLISPMNRLIESIRHIASGDLVKRIEVEGSNEIGQLAESLRHMQGELMNTVGDVRNGANAIYSGASEIAMGNNDLSSRTEQQAASLEETAASMEQLTATVKQNAENARQASHLALSASETAQKGGKVVDNVVQTMRDIASSSQKIADIISVIDGIAFQTNILALNAAVEAARAGEQGRGFAVV…	554	Tsr sequences	linear
Citrobacter youngae_WP_201442858_methyl-accepting chemotaxis protein [Citrobacter youngae]	0	2	18.99%	12.12%	9.58%	21.70%	26.04%	49.91%	98.40%	98.40%	29.29%	WP_201442858	1098.58	-18.6076183		nr	methyl-accepting chemotaxis protein [Citrobacter youngae]	0	42400	TRUE	99.20%	553	1	4.564136505126953	554	2	553	Wed Apr 12 16:46:54 PDT 2023	60.006563480000075	AA	Citrobacter youngae	HCJ6374625.1	100.00%	554	1	-1	0		MLKRMKIVTSLLLVLALFGVLQLASGGLFFNSLKNDKENFTVLQTIRQQQSALNATWVELLQTRNTLNRAGIRYMMDQNNIGSGATVAELMQVASTALKLTEKNWAVYESLPRDPRQSEAAFQEINRTYDIYHGALAELIQLLGEGKINAFFDQPTQSYQDGFEKQYVNYMQQNDRLYDIAVEDNNSSYSQAMWVLVCVLITVLAAIVAVWFGIKLSLISPMNRLIDSIRHIASGDLVKRIDVEGSNEIGQLAESLRHMQGELMNTVGDVRNGANAIYSGASEIAMGNNDLSSRTEQQAASLEETAASMEQLTATVKQNAENARQASHLALSASETAQKGGKVVDNVVQTMRDIASSSQKIADIISVIDGIAFQTNILALNAAVEAARAGEQGRGFAVV…	554	Tsr sequences	linear
Cronobacter dublinensis_EGT4381703_methyl-accepting chemotaxis protein [Cronobacter dublinensis]	0	2	18.92%	12.25%	9.91%	22.16%	27.21%	50.45%	82.50%	82.50%	28.29%	EGT4381703	901.738	-17.53929103		nr	methyl-accepting chemotaxis protein [Cronobacter dublinensis]	0	42400	TRUE	91.30%	555	1	4.615566253662109	555	2	551	Wed Apr 12 16:45:50 PDT 2023	59.716184780000034	AA	Cronobacter dublinensis	sp|P02942|MCP1_ECOLI	100.00%	551	1	-1	0		MLNRIKVVTSLLFVLALFGLLQMASGGLFFNAIKSDKENFTVLQTIRQQQSTLNGSWVALIQTRNTLNRAGIRHMMDASNIGSGATVQELMQIASTSLKQAEKHWADYEALPRDPRQSEEYAQEIKRNYDIYHGALAELIQLLGAGKINEFFDQPTQKYQDGFEKAYTDYMAQNDRLYAIAVEDSNSSYSMAIWILVGVLAAVLAVIVSVWFGIQNTLITPLNRLIDSIRHIASGDLARRIEVDGTNEMGQLAASIKHMQGELVRTVGDVRKGADAIYSGASEISAGNNDLSSRTEEQAASLEETAASMEELTATVKQNAENARQASQLALSASETAQKGGKVVDNVVQTMRDIAGSSQKIADITSVIDGIAFQTNILALNAAVEAARAGEQGRGFAVV…	555	Tsr sequences	linear
Cronobacter dublinensis_EGT5662194_methyl-accepting chemotaxis protein [Cronobacter dublinensis subsp. dublinensis]	0	2	18.92%	12.25%	9.73%	21.98%	27.21%	50.45%	54.60%	54.60%	28.47%	EGT5662194	534.643	-18.60572936		nr	methyl-accepting chemotaxis protein [Cronobacter dublinensis subsp. dublinensis]	0	42400	TRUE	77.30%	555	1	4.581066131591797	568	2	555	Wed Apr 12 16:45:50 PDT 2023	59.70414818000004	AA	Cronobacter dublinensis	WP_268566262.1	100.00%	568	1	-1	0		MLNRIKVVTSLLFVLALFGLLQMASGGLFFNAIKSDKENFTVLQTIRQQQSTLNGSWVALIQTRNTLNRAGIRHMMDASNIGSGATVQELMQIASTSLKQAEKHWADYEALPRDPRQSEEYAQEIKRNYDIYHGALAELIQLLGAGKINEFFDQPTQKYQDGFEKAYTDYMAQNDRLYGIAVEDSNSSYSMAIWILVGVLAAVLVVIVCVWFGIQNTLITPLNRLIDSIRHIASGDLARRIEVDGTNEMGQLAASIKHMQGELVRTVGEVRNGADAIYSGASEISAGNNDLSSRTEEQAASLEETAASMEELTATVKQNAENARQASQLALSASETAQKGGKVVDNVVQTMRDIAGSSQKIADITSVIDGIAFQTNILALNAAVEAARAGEQGRGFAVV…	570	Tsr sequences	linear
Cronobacter dublinensis_EGT5712973_methyl-accepting chemotaxis protein [Cronobacter dublinensis subsp. dublinensis]	0	2	18.92%	12.07%	9.91%	21.98%	27.39%	50.45%	82.20%	82.20%	28.47%	EGT5712973	898.656	-16.54070157		nr	methyl-accepting chemotaxis protein [Cronobacter dublinensis subsp. dublinensis]	0	42400	TRUE	91.10%	555	1	4.647663116455078	555	2	551	Wed Apr 12 16:45:50 PDT 2023	59.71920618000004	AA	Cronobacter dublinensis	sp|P02942|MCP1_ECOLI	100.00%	551	1	-1	0		MLNRIKVVTSLLFVLALFGLLQMASGGLFFNAIKSDKENFTVLQTIRQQQSTLNGSWVALIQTRNTLNRAGIRHMMDASNIGSGATVQQLMQIASTSLKQAEKHWADYEALPRDPRQSEEYAQEIKRNYDIYHGALAELIQLLGAGKINEFFDQPTQKYQDGFEKAYTDYMAQNDRLYAIAVEDSNSSYSMAIWILVGVLAAVLAVIVSVWFGIQNTLITPLNRLIDSIRHIASGDLARRIEVDGTNEMGQLAASIKHMQGELVRTVGDVRKGADAIYSGASEISAGNNDLSSRTEEQAASLEETAASMEELTATVKQNAENARQASQLALSASETAQKGGKVVDNVVQTMRDIAGSSQKIADITSVIDGIAFQTNILALNAAVEAARAGEQGRGFAVV…	555	Tsr sequences	linear
Cronobacter dublinensis_WP_007732129_methyl-accepting chemotaxis protein [Cronobacter dublinensis]	0	2	18.92%	12.25%	9.91%	22.16%	27.39%	50.45%	82.50%	82.50%	28.29%	WP_007732129	900.582	-17.53929103		nr	methyl-accepting chemotaxis protein [Cronobacter dublinensis]	0	42400	TRUE	91.30%	555	1	4.615566253662109	555	2	551	Wed Apr 12 16:46:20 PDT 2023	59.68813098000004	AA	Cronobacter dublinensis	sp|P02942|MCP1_ECOLI	100.00%	551	1	-1	0		MLNRIKVVTSLLFVLALFGLLQMASGGLFFNAIKSDKENFTVLQTIRQQQSTLNGSWVALIQTRNTLNRAGIRHMMDASNIGSGATVQELMQIASTSLKQAEKHWADYEALPRDPRQSEEYAQEIKRNYDIYHGALAELIQLLGAGKINEFFDQPTQKYQDGFEKAYTDYMAQNDRLYAIAVEDSNSSYSMAIWILVGVLAAVLAVIVSVWFGIQNTLITPLNRLIDSIRHIASGDLARRIEVDGTNEMGQLAASIKHMQGELVRTVGDVRKGADAIYSGASEISAGNNDLSSRTEEQAASLEETAASMEELTATVKQNAENARQASQLALSASETAQKGGKVVDNVVQTMRDIAGSSQKIADITSVIDGIAFQTNILALNAAVEAARAGEQGRGFAVV…	555	Tsr sequences	linear
Cronobacter dublinensis_WP_038874893_methyl-accepting chemotaxis protein [Cronobacter dublinensis]	0	2	18.92%	12.25%	9.73%	21.98%	27.39%	50.45%	82.50%	82.50%	28.47%	WP_038874893	901.738	-18.53817933		nr	methyl-accepting chemotaxis protein [Cronobacter dublinensis]	0	42400	TRUE	91.30%	555	1	4.581119537353516	555	2	551	Wed Apr 12 16:46:24 PDT 2023	59.688087580000044	AA	Cronobacter dublinensis	sp|P02942|MCP1_ECOLI	100.00%	551	1	-1	0		MLNRIKVVTSLLFVLALFGLLQMASGGLFFNAIKSDKENFTVLQTIRQQQSTLNGSWVALIQTRNTLNRAGIRHMMDASNIGSGATVQELMQIASTSLKQAEKHWADYEALPRDPRQSEEYAQEIKRNYDIYHGALAELIQLLGAGKINEFFDQPTQKYQDGFEKAYTDYMAQNDRLYAIAVEDSNSSYSMAIWILVGVLAAVLAVIVSVWFGIQNTLITPLNRLIDSIRHIASGDLARRIEVDGTNEMGQLAASIKHMQGELVRTVGEVRNGADAIYSGASEISAGNNDLSSRTEEQAASLEETAASMEELTATVKQNAENARQASQLALSASETAQKGGKVVDNVVQTMRDIAGSSQKIADITSVIDGIAFQTNILALNAAVEAARAGEQGRGFAVV…	555	Tsr sequences	linear
Cronobacter dublinensis_WP_038886758_methyl-accepting chemotaxis protein [Cronobacter dublinensis]	0	2	19.10%	12.25%	9.73%	21.98%	27.21%	50.27%	82.30%	82.30%	28.65%	WP_038886758	897.501	-18.60572936		nr	methyl-accepting chemotaxis protein [Cronobacter dublinensis]	0	42400	TRUE	91.20%	555	1	4.581066131591797	555	2	551	Wed Apr 12 16:46:24 PDT 2023	59.707108380000044	AA	Cronobacter dublinensis	sp|P02942|MCP1_ECOLI	100.00%	551	1	-1	0		MLNRIKVVTSLLFVLALFGLLQMASGGLFFNAIKSDKENFTVLQTIRQQQSTLNGSWVALIQTRNTLNRAGIRHMMDASNIGSGATVQELMQIASTSLKQAEKHWADYEALPRDPRQSEEYAQEIKRNYDIYHGALAELIQLLGAGKINEFFDQPTQKYQDGFEKAYTDYMAQNDRLYGIAVEDSNSSYSMAIWILVGVLAAVLAVIVCVWFGIQNTLITPLNRLIDSIRHIASGDLARRIEVDGTNEMGQLAASIKHMQGELVRTVGEVRNGADAIYSGASEISAGNNDLSSRTEEQAASLEETAASMEELTATVKQNAENARQASQLALSASETAQKGGKVVDNVVQTMRDIAGSSQKIADITSVIDGIAFQTNILALNAAVEAARAGEQGRGFAVV…	555	Tsr sequences	linear
Cronobacter dublinensis_WP_105632061_methyl-accepting chemotaxis protein [Cronobacter dublinensis]	0	2	18.92%	12.25%	9.73%	21.98%	27.57%	50.63%	82.50%	82.50%	28.29%	WP_105632061	901.738	-18.60572936		nr	methyl-accepting chemotaxis protein [Cronobacter dublinensis]	0	42400	TRUE	91.30%	555	1	4.581066131591797	555	2	551	Wed Apr 12 16:46:38 PDT 2023	59.67313418000005	AA	Cronobacter dublinensis	sp|P02942|MCP1_ECOLI	100.00%	551	1	-1	0		MLNRIKVVTSLLFVLALFGLLQMASGGLFFNAIKSDKENFTVLQTIRQQQSTLNGSWVALIQTRNTLNRAGIRHMMDASNIGSGATVPELMQIASTSLKQAEKHWADYEALPRDPRQSEEYAQEIKRNYDIYHGALAELIQLLGAGKINEFFDQPTQKYQDGFEKAYTDYMAQNDRLYAIAVEDSNSSYSMAIWILVGVLAAVLAVIVCVWFGIQNTLITPLNRLIDSIRHIASGDLARRIEVDGTNEMGQLAASIKHMQGELVRTVGEVRNGADAIYSGASEISAGNNDLSSRTEEQAASLEETAASMEELTATVKQNAENARQASQLALSASETAQKGGKVVDNVVQTMRDIAGSSQKIADITSVIDGIAFQTNILALNAAVEAARAGEQGRGFAVV…	555	Tsr sequences	linear
Cronobacter dublinensis_WP_105634022_methyl-accepting chemotaxis protein [Cronobacter dublinensis]	0	2	18.92%	12.25%	9.73%	21.98%	27.21%	50.45%	82.30%	82.30%	28.47%	WP_105634022	900.582	-18.60572936		nr	methyl-accepting chemotaxis protein [Cronobacter dublinensis]	0	42400	TRUE	91.20%	555	1	4.581066131591797	555	2	551	Wed Apr 12 16:46:38 PDT 2023	59.73220198000004	AA	Cronobacter dublinensis	sp|P02942|MCP1_ECOLI	100.00%	551	1	-1	0		MLNRIKVVTSLLFVLALFGLLQMASGGLFFNAIKSDKENFTVLQTIRQQQSTLNGSWVALIQTRNTLNRAGIRHMMDASNIGSGATVQELMQIASTSLKQVEKHWADYEALPRDPRQSEEYAQEIKRNYDIYHGALAELIQLLGAGKINEFFDQPTQKYQDGFEKAYTDYMAQNDRLYAIAVEDSNSSYSMAIWILVGVLAAVLAVIVCVWFGIQNTLITPLNRLIDSIRHIASGDLARRIEVDGTNEMGQLAASIKHMQGELVRTVGEVRNGADAIYSGASEISAGNNDLSSRTEEQAASLEETAASMEELTATVKQNAENARQASQLALSASETAQKGGKVVDNVVQTMRDIAGSSQKIADITSVIDGIAFQTNILALNAAVEAARAGEQGRGFAVV…	555	Tsr sequences	linear
Cronobacter dublinensis_WP_105636658_methyl-accepting chemotaxis protein [Cronobacter dublinensis]	0	2	18.92%	12.25%	9.73%	21.98%	27.39%	50.45%	82.50%	82.50%	28.47%	WP_105636658	901.353	-18.60572936		nr	methyl-accepting chemotaxis protein [Cronobacter dublinensis]	0	42400	TRUE	91.30%	555	1	4.581066131591797	555	2	551	Wed Apr 12 16:46:38 PDT 2023	59.69012128000004	AA	Cronobacter dublinensis	sp|P02942|MCP1_ECOLI	100.00%	551	1	-1	0		MLNRIKVVTSLLFVLALFGLLQMASGGLFFNAIKSDKENFTVLQTIRQQQSTLNGSWVALIQTRNTLNRAGIRHMMDASNIGSGATVQELMQIASTSLKQAEKHWADYEALPRDPRQSEEYAQEIKRNYDIYHGALAELIQLLGAGKINEFFDQPTQKYQDGFEKAYTDYMAQNDRLYGIAVEDSNSSYSMAIWILVGVLAAVLAVIVCVWFGIQNTLITPLNRLIDSIRHIASGDLARRIEVDGTNEMGQLAASIKHMQGELVRTVGEVRNGADAIYSGASEISAGNNDLSSRTEEQAASLEETAASMEELTATVKQNAENARQASQLALSASETAQKGGKVVDNVVQTMRDIAGSSQKIADITSVIDGIAFQTNILALNAAVEAARAGEQGRGFAVV…	555	Tsr sequences	linear
Cronobacter dublinensis_WP_105639107_methyl-accepting chemotaxis protein [Cronobacter dublinensis]	0	2	19.10%	11.89%	9.91%	21.80%	27.75%	50.63%	54.40%	54.40%	28.47%	WP_105639107	535.413	-15.54190631		nr	methyl-accepting chemotaxis protein [Cronobacter dublinensis]	0	42400	TRUE	77.20%	555	1	4.682537078857422	568	2	555	Wed Apr 12 16:46:38 PDT 2023	59.65609468000004	AA	Cronobacter dublinensis	WP_268566262.1	100.00%	568	1	-1	0		MLNRIKVVTSLLFVLALFGLLQMASGGLFFNAIKSDKDNFTVLQTIRQQQSTLNGSWVALIQTRNTLNRAGIRHMMDASNIGSGATVPELMQIASTSLKQAEKHWADYEALPRDPRQSEEYAQEIKRNYDIYHGALAELIQLLGAGKINEFFDQPTQKYQDGFEKAYTDYMAQNDRLYAIAVEDSNNSYSMAIWILVGVLAAVLAVIVSVWFGIQNTLITPLNRLIDSIRHIASGDLARRIEVDGTNEMGQLAASIKHMQGELVRTVGEVRRGADAIYSGASEISAGNNDLSSRTEEQAASLEQTAASMEELTATVKQNAENARQASQLALSASGTAQKGGKVVDNVVQTMRDIAGSSQKIADITSVIDGIAFQTNILALNAAVEAARAGEQGRGFAVV…	568	Tsr sequences	linear
Cronobacter dublinensis_WP_105665246_methyl-accepting chemotaxis protein [Cronobacter dublinensis]	0	2	19.10%	12.25%	9.73%	21.98%	27.21%	50.27%	82.30%	82.30%	28.65%	WP_105665246	897.501	-18.60572936		nr	methyl-accepting chemotaxis protein [Cronobacter dublinensis]	0	42400	TRUE	91.20%	555	1	4.581066131591797	555	2	551	Wed Apr 12 16:46:38 PDT 2023	59.72113528000004	AA	Cronobacter dublinensis	sp|P02942|MCP1_ECOLI	100.00%	551	1	-1	0		MLNRIKVVTSLLFVLALFGLLQMASGGLFFNAIKSDKENFTVLQTIRQQQSTLNGSWVALIQTRNTLNRAGIRHMMDASNIGSGATVQELMQIASTSLKQAEKHWADYEALPRDPRQSEEYAQEIKRNYDIYHGALAELIQLLGAGKINEFFDQPTQKYQDGFEKAYTDYMAQNDRLYAIAVEDSNSSYSMAIWILVGVLAAVLAVIVCVWFGIQNTLITPLNRLIDSIRHIASGDLARRIEVDGTNEMGQLAASIKHMQGELVRTVGEVRNGADAIYSGASEISAGNNDLSSRTEEQAASLEETAASMEELTATVKQNAENARQASQLALSASETAQKGGKVVDNVVQTMRDIAGSSQKIADITSVIDGIAFQTNILALNAAVEAARAGEQGRGFAVV…	555	Tsr sequences	linear
Cronobacter dublinensis_WP_105699887_methyl-accepting chemotaxis protein [Cronobacter dublinensis]	0	2	19.10%	11.89%	9.91%	21.80%	27.75%	50.63%	54.40%	54.40%	28.47%	WP_105699887	536.184	-15.54100837		nr	methyl-accepting chemotaxis protein [Cronobacter dublinensis]	0	42400	TRUE	77.20%	555	1	4.688625335693359	568	2	555	Wed Apr 12 16:46:38 PDT 2023	59.67012158000004	AA	Cronobacter dublinensis	WP_268566262.1	100.00%	568	1	-1	0		MLNRIKVVTSLLFVLALFGLLQMASGGLFFNAIKSDKENFTVLQTIRQQQSTLNGSWVALIQTRNTLNRAGIRHMMDASNIGSGATVPELMQIASTSLKQAEKHWADYEALPRDPRQSEEYAQEIKRNYDIYHGALAELIQLLGAGKINEFFDQPTQKYQDGFEKAYTDYMAQNDRLYAIAVEDSNNSYSMAIWILVGVLAAVLAVIVSVWFGIQNTLITPLNRLIDSIRHIASGDLARRIEVDGTNEMGQLAASIKHMQGELVRTVGEVRRGADAIYSGASEISAGNNDLSSRTEEQAASLEQTAASMEELTATVKQNAENARQASQLALSASGTAQKGGKVVDNVVQTMRDIAGSSQKIADITSVIDGIAFQTNILALNAAVEAARAGEQGRGFAVV…	568	Tsr sequences	linear
Cronobacter dublinensis_WP_161592670_methyl-accepting chemotaxis protein [Cronobacter dublinensis]	0	2	18.92%	12.25%	9.73%	21.98%	27.21%	50.45%	82.50%	82.50%	28.47%	WP_161592670	901.738	-18.60572936		nr	methyl-accepting chemotaxis protein [Cronobacter dublinensis]	0	42400	TRUE	91.30%	555	1	4.581066131591797	555	2	551	Wed Apr 12 16:46:48 PDT 2023	59.71817508000004	AA	Cronobacter dublinensis	sp|P02942|MCP1_ECOLI	100.00%	551	1	-1	0		MLNRIKVVTSLLFVLALFGLLQMASGGLFFNAIKSDKENFTVLQTIRQQQSTLNGSWVALIQTRNTLNRAGIRHMMDASNIGSGATVQELMQIASTSLKQAEKHWADYEALPRDPRQSEEYAQEIKRNYDIYHGALAELIQLLGAGKINEFFDQPTQKYQDGFEKAYTDYMAQNDRLYGIAVEDSNSSYSMAIWILVGVLAAVLAVIVCVWFGIQNTLITPLNRLIDSIRHIASGDLARRIEVDGTNEMGQLAASIKHMQGELVRTVGEVRNGADAIYSGASEISAGNNDLSSRTEEQAASLEETAASMEELTATVKQNAENARQASQLALSASETAQKGGKVVDNVVQTMRDIAGSSQKIADITSVIDGIAFQTNILALNAAVEAARAGEQGRGFAVV…	555	Tsr sequences	linear
Cronobacter dublinensis_WP_166501040_methyl-accepting chemotaxis protein [Cronobacter dublinensis]	0	2	18.92%	12.25%	9.73%	21.98%	27.39%	50.45%	82.50%	82.50%	28.47%	WP_166501040	900.582	-18.60572936		nr	methyl-accepting chemotaxis protein [Cronobacter dublinensis]	0	42400	TRUE	91.30%	555	1	4.581066131591797	555	2	551	Wed Apr 12 16:46:49 PDT 2023	59.67609438000004	AA	Cronobacter dublinensis	sp|P02942|MCP1_ECOLI	100.00%	551	1	-1	0		MLNRIKVVTSLLFVLALFGLLQMASGGLFFNAIKSDKENFTVLQTIRQQQSTLNGSWVALIQTRNTLNRAGIRHMMDASNIGSGATVQELMQIASTSLKQAEKHWADYEALPRDPRQSEEYAQEIKRNYDIYHGALAELIQLLGAGKINEFFDQPTQKYQDGFEKAYTDYMAQNDRLYGIAVEDSNSSYSMAIWILVGVLAAVLAVIVCVWFGIQNTLITPLNRLIDSIRHIASGDLARRIEVDGTNEMGQLAASIKHMQGELVRTVGEVRNGADAIYSGASEISAGNNDLSSRTEEQAASLEETAASMEELTATVKQNAENARQASQLALSASETAQKGGKVVDNVVQTMRDIAGSSQKIADITSVIDGIAFQTNILALNAAVEAARAGEQGRGFAVV…	555	Tsr sequences	linear
Cronobacter dublinensis_WP_275885639_methyl-accepting chemotaxis protein [Cronobacter dublinensis]	0	2	18.92%	11.89%	9.91%	21.80%	27.75%	50.63%	54.40%	54.40%	28.47%	WP_275885639	537.724	-15.54100837		nr	methyl-accepting chemotaxis protein [Cronobacter dublinensis]	0	42400	TRUE	77.20%	555	1	4.688625335693359	568	2	555	Wed Apr 12 16:47:05 PDT 2023	59.64309598000004	AA	Cronobacter dublinensis	WP_268566262.1	100.00%	568	1	-1	0		MLNRIKVVTSLLFVLALFGLLQMASGGLFFNAIKSDKENFTVLQTIRQQQSTLNGSWVALIQTRNTLNRAGIRHMMDASNIGSGATVPELMQIASTSLKQAEKHWADYEALPRDPRQSEEYAQEIKRNYDIYHGALAELIQLLGAGKINEFFDQPTQKYQDGFEKAYTDYMAQNDRLYAIAVEDSNSSYSMAIWILVGVLAAVLAVIVSVWFGIQNTLITPLNRLIDSIRHIASGDLARRIEVDGTNEMGQLAASIKHMQGELVRTVGEVRRGADAIYSGASEISAGNNDLSSRTEEQAASLEQTAASMEELTATVKQNAENARQASQLALSASGTAQKGGKVVDNVVQTMRDIAGSSQKIADITSVIDGIAFQTNILALNAAVEAARAGEQGRGFAVV…	568	Tsr sequences	linear
Cronobacter malonaticus_CCJ96618_Methyl-accepting chemotaxis protein I (serine chemoreceptor protein) [Cronobacter malonaticus 507]	0	2	19.28%	11.35%	9.01%	20.36%	27.03%	50.45%	54.10%	54.10%	30.09%	CCJ96618	540.806	-17.60985067		nr	Methyl-accepting chemotaxis protein I (serine chemoreceptor protein) [Cronobacter malonaticus 507]	0	42400	TRUE	77.10%	555	1	4.585445404052734	568	2	555	Wed Apr 12 16:45:24 PDT 2023	59.47679788000005	AA	Cronobacter malonaticus	WP_268566262.1	100.00%	568	1	-1	0		MLNRIKVVTSLLFVLALFGLLQMASGGLFFNAIKNDKENFTVLQTIRQQQSTLNGSWVALIQTRNTLNRAGIRHMMDANNIGSGATVQELMQIASSSLKQAETHWADYQALPRDPRQSEEYAQEIKRNYDIYHGALAELIQLLAAGKINEFFDQPTQKYQDGFEKAYTDYMAQNDRLYDIAVEGSNSSYSMAIWILIGVLAVVLGVIVCVWFGIQNTLITPLNRIIESIRHIASGDLARQTSVDGTNEMGQLAASIKHMQGELVRTVGEVRNGADAIYSGASEISAGNNDLSSRTEEQAASLEETAASMEELTATVKQNAENARQASQLALSASETAQKGGKVVDNVVQTMRDIAGSSQKIADITSVIDGIAFQTNILALNAAVEAARAGEQGRGFAVV…	571	Tsr sequences	linear
Cronobacter malonaticus_EGT4492144_methyl-accepting chemotaxis protein [Cronobacter malonaticus]	0	2	18.38%	11.71%	9.19%	20.90%	27.03%	50.63%	54.20%	54.20%	29.37%	EGT4492144	542.347	-19.50652476		nr	methyl-accepting chemotaxis protein [Cronobacter malonaticus]	0	40910	TRUE	77.10%	555	1	4.571613311767578	568	2	555	Wed Apr 12 16:45:50 PDT 2023	59.371699080000056	AA	Cronobacter malonaticus	WP_268566262.1	100.00%	568	1	-1	0		MLNRIKVVTSLLFVLALFGLLQMASGGLFFNAIKSDKENFTVLQTIRQQQSTLNGSWVALIQTRNTLNRAGIRHMMDASNIGSGATVQELMQIASSSLKQAETHWAEYQALPRDPRQSEESAQEIKRNYDIYHGALAELIQLLAAGKINEFFDQPTQKYQDGFEKAYTEYMAQNDRLYDIAVEGSNSSYSMAIWILVGVLAVVLGVIVCVWFGIQNTLITPLNRLIDSIRHIAGGDLAREIEVDGTNEMGQLAASIKHMQGELVRTVGEVRNGADAIYSGASEISAGNNDLSSRTEEQAASLEETAASMEELTATVKQNAENARQASQLALSASETAQKGGKVVDNVVQTMRDIAGSSQKIADITSVIDGIAFQTNILALNAAVEAARAGEQGRGFAVV…	568	Tsr sequences	linear
Cronobacter malonaticus_WP_023899487_methyl-accepting chemotaxis protein [Cronobacter malonaticus]	0	2	19.46%	11.53%	9.01%	20.54%	27.03%	50.63%	54.30%	54.30%	29.73%	WP_023899487	543.502	-18.60933807		nr	methyl-accepting chemotaxis protein [Cronobacter malonaticus]	0	42400	TRUE	77.10%	555	1	4.549236297607422	568	2	555	Wed Apr 12 16:46:22 PDT 2023	59.516862580000044	AA	Cronobacter malonaticus	WP_268566262.1	100.00%	568	1	-1	0		MLNRIKVVTSLLFVLALFGLLQMASGGLFFNAIKNDKENFTVLQTIRQQQSTLNGSWVALIQTRNTLNRAGIRHMMDANNIGSGATVQELMQIASSSLKQAETHWADYQALPRDPRQSEEYAQEIKRNYDIYHGALAELIQLLAAGKINEFFDQPTQKYQDGFEKAYTDYMAQNDRLYDIAVEGSNSSYSMAIWILIGVLAVVLGVIVCVWFGIQNTLITPLNRIIESIRHIASGDLARQIDVDGTNEMGQLAASIKHMQGELVRTVGEVRNGADAIYSGASEISAGNNDLSSRTEEQAASLEETAASMEELTATVKQNAENARQASQLALSASETAQKGGKVVDNVVQTMRDIAGSSQKIADITSVIDGIAFQTNILALNAAVEAARAGEQGRGFAVV…	571	Tsr sequences	linear
Cronobacter malonaticus_WP_105620350_methyl-accepting chemotaxis protein [Cronobacter malonaticus]	0	2	19.46%	11.53%	9.01%	20.54%	27.21%	50.81%	54.30%	54.30%	29.55%	WP_105620350	543.117	-18.60933807		nr	methyl-accepting chemotaxis protein [Cronobacter malonaticus]	0	42400	TRUE	77.10%	555	1	4.549236297607422	568	2	555	Wed Apr 12 16:46:38 PDT 2023	59.48683628000005	AA	Cronobacter malonaticus	WP_268566262.1	100.00%	568	1	-1	0		MLNRIKVVTSLLFVLALFGLLQMASGGLFFNAIKNDKENFTVLQTIRQQQSTLNGSWVALIQTRNTLNRAGIRHMMDANNIGSGATVQELMQIASSSLKQAETHWADYQALPRDPRQSEEYAQEIKRNYDIYHGALAELIQLLAAGKINEFFDQPTQKYQDGFEKAYTDYMAQNDRLYDIAVEGSNSSYSMAIWILIGVLAVVLGVIVCVWFGIQNTLITPLNRIIESIRHIASGDLARQIDVDGTNEMGQLAASIKHMQGELVRTVGEVRNGADAIYSGASEISAGNNDLSSRTEEQAASLEETAASMEELTATVKQNAENARQASQLALSASETAQKGGKVVDNVVQTMRDIAGSSQKIADITSVIDGIAFQTNILALNAAVEAARAGEQGRGFAVV…	571	Tsr sequences	linear
Cronobacter malonaticus_WP_105628276_methyl-accepting chemotaxis protein [Cronobacter malonaticus]	0	2	19.46%	11.53%	9.01%	20.54%	27.03%	50.63%	54.50%	54.50%	29.73%	WP_105628276	544.273	-18.60844012		nr	methyl-accepting chemotaxis protein [Cronobacter malonaticus]	0	42400	TRUE	77.20%	555	1	4.555591583251953	568	2	555	Wed Apr 12 16:46:38 PDT 2023	59.53088948000005	AA	Cronobacter malonaticus	WP_268566262.1	100.00%	568	1	-1	0		MLNRIKVVTSLLFVLALFGLLQMASGGLFFNAIKNDKENFTVLQTIRQQQSTLNGSWVALIQTRNTLNRAGIRHMMDANNIGSGATVQELMQIASSSLKQAETHWADYQALPRDPRQSEEYAQEIKRNYDIYHGALAELIQLLAAGKINEFFDQPTQKYQDGFEKAYTDYMAQNDRLYDIAVEGSNSSYSMAIWILIGVLAVVLGVIVCVWFGIQNTLITPLNRIIESIRHIASGDLARQIEVDGTNEMGQLAASIKHMQGELVRTVGEVRNGADAIYSGASEISAGNNDLSSRTEEQAASLEETAASMEELTATVKQNAENARQASQLALSASETAQKGGKVVDNVVQTMRDIAGSSQKIADITSVIDGIAFQTNILALNAAVEAARAGEQGRGFAVV…	571	Tsr sequences	linear
Cronobacter malonaticus_WP_161572107_methyl-accepting chemotaxis protein [Cronobacter malonaticus]	0	2	19.46%	11.53%	9.19%	20.72%	27.21%	50.63%	54.50%	54.50%	29.55%	WP_161572107	544.658	-17.60844806		nr	methyl-accepting chemotaxis protein [Cronobacter malonaticus]	0	42400	TRUE	77.20%	555	1	4.596714019775391	568	2	555	Wed Apr 12 16:46:48 PDT 2023	59.59999878000004	AA	Cronobacter malonaticus	WP_268566262.1	100.00%	568	1	-1	0		MLNRIKVVTSLLFVLALFGLLQMASGGLFFNAIKNDKENFTVLQTIRQQQSTLNGSWVALIQTRNTLNRAGIRHMMDANNIGSGATVQELMQIASSSLKQAETHWAEYQALPRDPRQSEEYAQEIKRNYDIYHGALAELIQLLAAGKINEFFDQPTQKYQDGFEKAYTDYMAQNDRLYDIAVEGSNSSYSMAIWILIGVLAVVLGVIVCVWFGIQNTLITPLNRIIESIRHIARGDLARQIDVDGTNEMGQLAASIKHMQGELVRTVGEVRNGADAIYSGASEISAGNNDLSSRTEEQAASLEETAASMEELTATVKQNAENARQASQLALSASETAQKGGKVVDNVVQTMRDIAGSSQKIADITSVIDGIAFQTNILALNAAVEAARAGEQGRGFAVV…	571	Tsr sequences	linear
Cronobacter muytjensii_EGT4338599_methyl-accepting chemotaxis protein [Cronobacter muytjensii]	0	2	18.38%	12.07%	9.19%	21.26%	27.21%	50.81%	54.80%	54.80%	28.83%	EGT4338599	537.339	-19.70562713		nr	methyl-accepting chemotaxis protein [Cronobacter muytjensii]	0	43890	TRUE	77.40%	555	1	4.501598358154297	568	2	555	Wed Apr 12 16:45:50 PDT 2023	59.702187580000036	AA	Cronobacter muytjensii	WP_268566262.1	100.00%	568	1	-1	0		MLNRIKVVTSLLFVLALFGLLQMASGGLFFNAIKSDKENFTVLQTIRQQQSTLNGSWVALIQTRNTLNRAGIRYMMDASNMGSGATVQDLMQIASTSLKQAETHWADYQALPRDPRQSEEYAQEIKRNYDIYHGALAELIQLLGAGKINEFFDQPTQKYQDGFEKAYTTYMAQNDRLYELAVEDSNSSYSMAIWILVGVLAVVLGVIVCVWFGIQNTLITPLNRLIDSIRHIAGGDLARQIEVDGTNEMGQLAASIKHMQGELVRTVGEVRNGADAIYSGASEISAGNNDLSSRTEEQAASLEETAASMEELTATVKQNAENARQASQLALSASETAQKGGKVVDNVVQTMRDIAGSSQKIADITSVIDGIAFQTNILALNAAVEAARAGEQGRGFAVV…	568	Tsr sequences	linear
Cronobacter muytjensii_NCI15427_methyl-accepting chemotaxis protein [Cronobacter muytjensii]	0	2	18.38%	12.07%	9.19%	21.26%	26.85%	50.63%	54.80%	54.80%	29.01%	NCI15427	538.11	-19.70562713		nr	methyl-accepting chemotaxis protein [Cronobacter muytjensii]	0	43890	TRUE	77.40%	555	1	4.501598358154297	568	2	555	Wed Apr 12 16:46:15 PDT 2023	59.74825658000004	AA	Cronobacter muytjensii	WP_268566262.1	100.00%	568	1	-1	0		MLNRIKVVTSLLFVLALFGLLQMASGGLFFNAIKSDKENFTVLQTIRQQQSTLNGSWVALIQTRNTLNRAGIRYMMDASNMGSGATVQDLMQIASTSLKQAETHWADYQALPRDLRQSEEYAQEIKRNYDIYHGALAELIQLLGAGKINEFFDQPTQKYQDGFEKAYTTYMAQNDRLYELAVEDSNSSYSMAIWILVGVLAVVLGVIVCVWFGIQNTLITPLNRLIDSIRHIASGDLARQIEVDGTNEMGQLAASIKHMQGELVRTVGEVRNGADAIYSGASEISAGNNDLSSRTEEQAASLEETAASMEELTATVKQNAENARQASQLALSASETAQKGGKVVDNVVQTMRDIAGSSQKIADITSVIDGIAFQTNILALNAAVEAARAGEQGRGFAVV…	568	Tsr sequences	linear
Cronobacter muytjensii_WP_175570110_methyl-accepting chemotaxis protein [Cronobacter muytjensii]	0	2	18.20%	12.25%	9.19%	21.44%	27.03%	50.63%	54.80%	54.80%	28.83%	WP_175570110	539.65	-20.70432084		nr	methyl-accepting chemotaxis protein [Cronobacter muytjensii]	0	42400	TRUE	77.40%	555	1	4.470996856689453	568	2	555	Wed Apr 12 16:46:49 PDT 2023	59.68412648000004	AA	Cronobacter muytjensii	WP_268566262.1	100.00%	568	1	-1	0		MLNRIKVVTSLLFVLALFGLLQMASGGLFFNAIKSDKENFTVLQTIRQQQSTLNGSWVALIQTRNTLNRAGIRYMMDASNMGSGATVQDLMQIASTSLKQAETHWADYQALPRDPRQSEEDAQEIKRNYDIYHGALAELIQLLGAGKINEFFDQPTQKYQDGFEKAYTTYMAQNDRLYELAVEDSNSSYSMAIWILVGVLAVVLGVIVCVWFGIQNTLITPLNRLIDSIRHIASGDLARQIEVDGTNEMGQLAASIKHMQGELVRTVGEVRNGADAIYSGASEISAGNNDLSSRTEEQAASLEETAASMEELTATVKQNAENARQASQLALSASETAQKGGKVVDNVVQTMRDIAGSSQKIADITSVIDGIAFQTNILALNAAVEAARAGEQGRGFAVV…	568	Tsr sequences	linear
Cronobacter sakazakii_EJH4504435_methyl-accepting chemotaxis protein [Cronobacter sakazakii]	0	2	19.10%	11.89%	9.01%	20.90%	26.31%	50.45%	54.40%	54.40%	29.55%	EJH4504435	536.569	-20.60741492		nr	methyl-accepting chemotaxis protein [Cronobacter sakazakii]	0	42400	TRUE	77.20%	555	1	4.489208221435547	568	2	555	Wed Apr 12 16:45:58 PDT 2023	59.62804418000004	AA	Cronobacter sakazakii	WP_268566262.1	100.00%	568	1	-1	0		MLNRIKVVTSLLFVLALFGLLQMASGGLFLNAIKSDKENFTVLQTIRQQQSTLNGSWVALIQTRNTLNRAGIRHMMDANNIGSGATVQELMQIASSSLKQAETHWAEYQALPRDPRQSEEYAQEIKRNYDIYHGALAELIQLLAAGKINEFFDQPTQKYQDGFEKAYTDYMAQNDRLYDIAVEDSNSSYSMAIWILIGVLAVVLGVIVCVWFGIQNTLITPLNRIIESIRHIASGDLARQIDVDGTNEMGQLAASIKHMQGELVRTVGEVRNGADAIYSGASEISAGNNDLSSRTEEQAASLEETAASMEELTATVKQNAENARQASQLALSASETAQKGGKVVDNVVQTMRDIAGSSQKIADITSVIDGIAFQTNILALNAAVEAARAGEQGRGFAVV…	577	Tsr sequences	linear
Cronobacter sakazakii_KAB0809304_methyl-accepting chemotaxis protein [Cronobacter sakazakii]	0	2	19.28%	11.89%	9.01%	20.90%	26.13%	50.27%	54.30%	54.30%	29.73%	KAB0809304	538.88	-20.60741492		nr	methyl-accepting chemotaxis protein [Cronobacter sakazakii]	0	42400	TRUE	77.10%	555	1	4.489208221435547	568	2	555	Wed Apr 12 16:46:11 PDT 2023	59.692087680000036	AA	Cronobacter sakazakii	WP_268566262.1	100.00%	568	1	-1	0		MLNRIKVVTSLLFVLALFGLLQMASGGLFFNAIKSDKENFTVLQTIRQQQSTLNGSWVALIQTRNTLNRAGIRHMMDANNIGSGATVQELMQIASSSLKQAETHWAEYQALPRDPRQSEEYAQEIKRNYDIYHGALAELIQLLAAGKINEFFDQPTQKYQDGFEKAYTDYMAQNDRLYDIAVEDSNSSYSMAIWILIGVLAVVLGVIVCVWFGIQNTLITPLNRIIESIRHIASGDLARQIDVDGTNEMGQLAASIKHMQGELVRTVGEVRNGADAIYSGASEISAGNNDLSSRTEEQAASLEETAASMEELTATVKQNAENARQASQLALSASETAQKGGKVVDNVVQTMRDIAGSSQKIADITSVIDGIAFQTNILALNAAVEAARAGEQGRGFAVV…	573	Tsr sequences	linear
Cronobacter sakazakii_KAB1470052_methyl-accepting chemotaxis protein [Cronobacter sakazakii]	0	2	19.17%	11.75%	9.04%	20.80%	26.40%	50.45%	80.90%	80.90%	29.66%	KAB1470052	903.664	-19.60882547		nr	methyl-accepting chemotaxis protein [Cronobacter sakazakii]	0	42400	TRUE	90.50%	553	1	4.515110015869141	553	2	551	Wed Apr 12 16:46:11 PDT 2023	59.39276078000004	AA	Cronobacter sakazakii	sp|P02942|MCP1_ECOLI	100.00%	551	1	-1	0		MLNRIKVVTSLLFVLALFGLLQMASGGLFFNAIKSDKENFTVLQTIRQQQSTLNGSWVALIQTRNTLNRAGIRHMMDANNIGSGATVQELMQIASSSLKQAETHWADYQALPRDPRQSEEYAQEIKRNYDIYHGALAELIQLLAAGKINEFFDQPTQKYQDGFEKAYTDYMAQNDRLYDIAVEGSNSSYSMAIWILIGVLAVVLGVIVCVWFGIQNTLITPLNRIIESIRHIASGDLARQIDVDGTNEMGQLAASIKHMQGELVRTVGEVRNGADAIYSGASEISAGNNDLSSRTEEQAASLEETAASMEELTATVKQNAENARQASQLALSASETAQKGGKVVDNVVQTMRDIAGSSQKIADITSVIDGIAFQTNILALNAAVEAARAGEQGRGFAVV…	555	Tsr sequences	linear
Cronobacter sakazakii_WP_004386498_methyl-accepting chemotaxis protein [Cronobacter sakazakii]	0	2	19.28%	11.89%	9.01%	20.90%	26.31%	50.45%	54.40%	54.40%	29.55%	WP_004386498	538.495	-20.60741492		nr	methyl-accepting chemotaxis protein [Cronobacter sakazakii]	0	42400	TRUE	77.20%	555	1	4.489208221435547	568	2	555	Wed Apr 12 16:46:20 PDT 2023	59.66206138000003	AA	Cronobacter sakazakii	WP_268566262.1	100.00%	568	1	-1	0		MLNRIKVVTSLLFVLALFGLLQMASGGLFFNAIKSDKENFTVLQTIRQQQSTLNGSWVALIQTRNTLNRAGIRHMMDANNIGSGATVQELMQIASSSLKQAETHWAEYQALPRDPRQSEEYAQEIKRNYDIYHGALAELIQLLAAGKINEFFDQPTQKYQDGFEKAYTDYMAQNDRLYDIAVEDSNSSYSMAIWILIGVLAVVLGVIVCVWFGIQNTLITPLNRIIESIRHIASGDLARQIDVDGTNEMGQLAASIKHMQGELVRTVGEVRNGADAIYSGASEISAGNNDLSSRTEEQAASLEETAASMEELTATVKQNAENARQASQLALSASETAQKGGKVVDNVVQTMRDIAGSSQKIADITSVIDGIAFQTNILALNAAVEAARAGEQGRGFAVV…	577	Tsr sequences	linear
Cronobacter sakazakii_WP_007889315_methyl-accepting chemotaxis protein [Cronobacter sakazakii]	0	2	19.10%	11.71%	9.01%	20.72%	26.67%	50.63%	54.50%	54.50%	29.55%	WP_007889315	542.732	-19.60792752		nr	methyl-accepting chemotaxis protein [Cronobacter sakazakii]	0	42400	TRUE	77.20%	555	1	4.521465301513672	568	2	555	Wed Apr 12 16:46:20 PDT 2023	59.54894528000005	AA	Cronobacter sakazakii	WP_268566262.1	100.00%	568	1	-1	0		MLNRIKVVTSLLFVLALFGLLQMASGGLFFNAIKSDKENFTVLQTIRQQQSTLNGSWVALIQTRNTLNRAGIRHMMDANNIGSGATVQELMQIASSSLKQAETHWAEYQALPRDPRQSEEYAQEIKRNYDIYHGALAELIQLLAAGKINEFFDQPTQKYQDGFEKAYTDYMAQNDRLYDIAVEGSNSSYSMAIWILIGVLAVVLGVIVCVWFGIQNTLITPLNRIIESIRHIASGDLARQIDVDGTNEMGQLAASIKHMQGELVRTVGEVRNGADAIYSGASEISAGNNDLSSRTEEQAASLEETAASMEELTATVKQNAENARQASQLALSASETAQKGGKVVDNVVQTMRDIAGSSQKIADITSVIDGIAFQTNILALNAAVEAARAGEQGRGFAVV…	573	Tsr sequences	linear
Cronobacter sakazakii_WP_038879517_methyl-accepting chemotaxis protein [Cronobacter sakazakii]	0	2	19.28%	11.89%	9.01%	20.90%	26.49%	50.45%	54.50%	54.50%	29.55%	WP_038879517	540.806	-20.60741492		nr	methyl-accepting chemotaxis protein [Cronobacter sakazakii]	0	42400	TRUE	77.20%	555	1	4.489208221435547	568	2	555	Wed Apr 12 16:46:24 PDT 2023	59.634007580000045	AA	Cronobacter sakazakii	WP_268566262.1	100.00%	568	1	-1	0		MLNRIKVVTSLLFVLALFGLLQMASGGLFFNAIKSDKENFTVLQTIRQQQSTLNGSWVALIQTRNTLNRAGIRHMMDANNIGSGATVQELMQIASSSLKQAETHWAEYQALPRDPRQSEEYAQEIKRNYDIYHGALAELIQLLAAGKINEFFDQPTQKYQDGFEKAYTDYMAQNDRLYDIAVEDSNSSYSMAIWILIGVLAVVLGVIVCVWFGIQNTLITPLNRIIESIRHIASGDLARQIDVDGTNEMGQLAASIKHMQGELVRTVGEVRNGADAIYSGASEISAGNNDLSSRTEEQAASLEETAASMEELTATVKQNAENARQASQLALSASETAQKGGKVVDNVVQTMRDIAGSSQKIADITSVIDGIAFQTNILALNAAVEAARAGEQGRGFAVV…	573	Tsr sequences	linear
Cronobacter sakazakii_WP_076723622_methyl-accepting chemotaxis protein [Cronobacter sakazakii]	0	2	18.92%	11.71%	9.01%	20.72%	26.67%	50.63%	53.90%	53.90%	29.55%	WP_076723622	537.339	-19.60772172		nr	methyl-accepting chemotaxis protein [Cronobacter sakazakii]	0	42400	TRUE	77.00%	555	1	4.521465301513672	568	2	555	Wed Apr 12 16:46:32 PDT 2023	59.57798678000005	AA	Cronobacter sakazakii	WP_268566262.1	100.00%	568	1	-1	0		MLNRIKVVTSLLFVLALFGLLQMASGGLFFNAIKSDKENFTVLQTIRQQQSTLNGSWVALIQTRNTLNRAGIRHMMDANNIGSGATVQELMQIASSSLKQAETHWAEYQALPRDPRQSEEYAQEIKRNYDIYHGALAELIQLLAAGKINEFFDQPTQKYQDGFEKAYTDYMAQNDRLYDIAVEGSNSSYSMAIWILIGVLAVVLGVIVCVWFGIQNTLITPLNRIIESIRHIASGDLARQIDVDGTNEMGQLAASIKHMQGELVRTVGEVRNGADAIYSGASEISAGNNDLSSRTEEQAASLEETAASMEELTSTVRLNAENARQASQLALSASETAQKGGKVVDNVVQTMRDIAGSSQKIADITSVIDGIAFQTNILALNAAVEAARAGEQGRGFAVV…	573	Tsr sequences	linear
Cronobacter sakazakii_WP_076737935_methyl-accepting chemotaxis protein [Cronobacter sakazakii]	0	2	19.28%	11.53%	9.01%	20.54%	26.67%	50.63%	54.60%	54.60%	29.73%	WP_076737935	543.502	-18.60933807		nr	methyl-accepting chemotaxis protein [Cronobacter sakazakii]	0	42400	TRUE	77.30%	555	1	4.549236297607422	568	2	555	Wed Apr 12 16:46:32 PDT 2023	59.574986080000045	AA	Cronobacter sakazakii	WP_268566262.1	100.00%	568	1	-1	0		MLNRIKVVTSLLFVLALFGLLQMASGGLFFNAIKSDKENFTVLQTIRQQQSTLNGSWVALIQTRNTLNRAGIRHMMDANNIGSGATVQELMQIASSSLKQAETHWAEYQALPRDPRQSEEYAQEIKRNYDIYHGALAELIQLLAAGKINEFFDQPTQKYQDGFEKAYTDYMAQNDRLYDIAVEGSNSSYSMAIWILIGVLAVVLGVIVCVWFGIQNTLITPLNRIIESIRHIASGDLARQIDVDGTNEMGQLAASIKHMQGELVRTVGEVRNGADAIYSGASEISAGNNDLSSRTEEQAASLEETAASMEQLTATVKQNAENARQASQLALSASETAQKGGKVVDNVVQTMRDIAGSSQKIADITSVIDGIAFQTNILALNAAVEAARAGEQGRGFAVV…	573	Tsr sequences	linear
Cronobacter sakazakii_WP_080321798_methyl-accepting chemotaxis protein [Cronobacter sakazakii]	0	2	19.10%	11.89%	9.01%	20.90%	26.49%	50.45%	54.30%	54.30%	29.55%	WP_080321798	540.036	-20.60831287		nr	methyl-accepting chemotaxis protein [Cronobacter sakazakii]	0	42400	TRUE	77.10%	555	1	4.482906341552734	568	2	555	Wed Apr 12 16:46:33 PDT 2023	59.59295508000005	AA	Cronobacter sakazakii	WP_268566262.1	100.00%	568	1	-1	0		MLNRIKVVTSLLFVLALFGLLQMASGGLFFNAIKSDKENFTVLQTIRQQQSTLNGSWVALIQTRNTLNRAGIRHMMDANNIGSGATVQELMQIASSSLKQAETHWADYQALPRDPRQSEEYAQEIKRNYDIYHGALAELIQLLAAGKINEFFDQPTQKYQDGFEKAYTDYMAQNDRLYDIAVEDSNSSYSMAIWILIGVLAVVLGVIVCVWFGIQNTLITPLNRIIESIRHIASGDLARQIDVDGTNEMGQLAASIKHMQGELVRTVGEVRNGADAIYSGASEISAGNNDLSSRTEEQAASLEETAASMEELTATVKQNAENARQASQLALSASETAQKGGKVVDNVVQTMRDIAGSSQKIADITSVIDGIAFQTNILALNAAVEAARAGEQGRGFAVV…	573	Tsr sequences	linear
Cronobacter sakazakii_WP_085017324_methyl-accepting chemotaxis protein [Cronobacter sakazakii]	0	2	19.10%	11.71%	9.01%	20.72%	26.67%	50.81%	54.30%	54.30%	29.37%	WP_085017324	540.036	-19.60792752		nr	methyl-accepting chemotaxis protein [Cronobacter sakazakii]	0	42400	TRUE	77.10%	555	1	4.521465301513672	568	2	555	Wed Apr 12 16:46:34 PDT 2023	59.53397398000005	AA	Cronobacter sakazakii	WP_268566262.1	100.00%	568	1	-1	0		MLNRIKVVTSLLFVLALFGLLQMASGGLFFNAIKSDKENFTVLQTIRQQQSTLNGSWVALIQTRNTLNRAGIRHMMDANNIGSGATVQELMQIASSSLKQAETHWAEYQALPRDPRQSEEYAQEIKRNYDIYHGALAELIQLLAAGKINEFFDQPTQKYQDGFEKAYTDYMAQNDRLYDIAVEGSNSSYSMAIWILIGVLAVVLGVIVCVWFGIQNTLITPLNRIIESIRHIASGDLARQIDVDGTNEMGQLAASIKHMQGELVRTVGEVRNGADAIYSGASEISAGNNDLSSRTEEQAASLEETAASMEELTATVKQNAENARQASQLALSASETAQKGGKVVDNVVQTMRDIAGSSQKIADITSVIDGIAFQTNILALNAAVEAARAGEQGRGFAVV…	573	Tsr sequences	linear
Cronobacter sakazakii_WP_085045832_methyl-accepting chemotaxis protein [Cronobacter sakazakii]	0	2	19.28%	11.71%	9.01%	20.72%	26.67%	50.63%	54.30%	54.30%	29.55%	WP_085045832	540.421	-19.60882547		nr	methyl-accepting chemotaxis protein [Cronobacter sakazakii]	0	42400	TRUE	77.10%	555	1	4.515110015869141	568	2	555	Wed Apr 12 16:46:34 PDT 2023	59.56194398000004	AA	Cronobacter sakazakii	WP_268566262.1	100.00%	568	1	-1	0		MLNRIKVVTSLLFVLALFGLLQMASGGLFFNAIKSDKENFTVLQTIRQQQSTLNGSWVALIQTRNTLNRAGIRHMMDANNIGSGATVQELMQIASSSLKQAETHWADYQALPRDPRQSEEYAQEIKRNYDIYHGALAELIQLLAAGKINEFFDQPTQKYQDGFEKAYTDYMAQNDRLYDIAVEGSNSSYSMAIWILIGVLAVVLGVIVCVWFGIQNTLITPLNRIIESIRHIASGDLARQIDVDGTNEMGQLAASIKHMQGELVRTVGEVRNGADAIYSGASEISAGNNDLSSRTEEQAASLEETAASMEELTATVKQNAENARQASQLALSASETAQKGGKVVDNVVQTMRDIAGSSQKIADITSVIDGIAFQTNILALNAAVEAARAGEQGRGFAVV…	573	Tsr sequences	linear
Cronobacter sakazakii_WP_097567431_methyl-accepting chemotaxis protein [Cronobacter sakazakii]	0	2	19.28%	11.71%	9.01%	20.72%	26.67%	50.63%	54.50%	54.50%	29.55%	WP_097567431	541.576	-19.60792752		nr	methyl-accepting chemotaxis protein [Cronobacter sakazakii]	0	42400	TRUE	77.20%	555	1	4.521465301513672	568	2	555	Wed Apr 12 16:46:37 PDT 2023	59.57597088000004	AA	Cronobacter sakazakii	WP_268566262.1	100.00%	568	1	-1	0		MLNRIKVVTSLLFVLALFGLLQMASGGLFFNAIKSDKENFTVLQTIRQQQSTLNGSWVALIQTRNTLNRAGIRHMMDANNIGSGATVQELMQIASSSLKQAETHWAEYQALPRDPRQSEEYAQEIKRNYDIYHGALAELIQLLAAGKINEFFDQPTQKYQDGFEKAYTDYMAQNDRLYDIAVEGSNSSYSMAIWILIGVLAVVLGVIVCVWFGIQNTLITPLNRIIESIRHIASGDLARQIDVDGTNEMGQLAASIKHMQGELVRTVGEVRNGADAIYSGASEISAGNNDLSSRTEEQAASLEETAASMEELTATVKQNAENARQASQLALSASETAQKGGKVVDNVVQTMRDIAGSSQKIADITSVIDGIAFQTNILALNAAVEAARAGEQGRGFAVV…	573	Tsr sequences	linear
Cronobacter sakazakii_WP_097569725_methyl-accepting chemotaxis protein [Cronobacter sakazakii]	0	2	19.28%	11.53%	9.01%	20.54%	26.67%	50.63%	54.30%	54.30%	29.73%	WP_097569725	541.576	-18.60933807		nr	methyl-accepting chemotaxis protein [Cronobacter sakazakii]	0	42400	TRUE	77.10%	555	1	4.549236297607422	568	2	555	Wed Apr 12 16:46:37 PDT 2023	59.53393358000004	AA	Cronobacter sakazakii	WP_268566262.1	100.00%	568	1	-1	0		MLNRIKVVTSLLFVLALFGLLQMASGGLFFNAIKSDKENFTVLQTIRQQQSTLNGSWVALIQTRNTLNRAGIRHMMDANNIGSGATVQELMQIASSSLKQAETHWADYQALPRDPRQSEEYAQEIKRNYDIYHGALAELIQLLAAGKINEFFDQPTQKYQDGFEKAYTDYMAQNDRLYDIAVEGSNSSYSMAIWILIGVLAVVLGVIVCVWFGIQNTLITPLNRIIESIRHIASGDLARQIDVDGTNEMGQLAASIKHMQGELVRTVGEVRNGADAIYSGASEISAGNNDLSSRTEEQAASLEETAASMEELTATVKQNAENARQASQLALSASETAQKGGKVVDNVVQTMRDIAGSSQKIADITSVIDGIAFQTNILALNAAVEAARAGEQGRGFAVV…	573	Tsr sequences	linear
Cronobacter sakazakii_WP_097584882_methyl-accepting chemotaxis protein [Cronobacter sakazakii]	0	2	19.10%	11.71%	9.19%	20.90%	26.67%	50.63%	54.50%	54.50%	29.37%	WP_097584882	545.043	-19.5100123		nr	methyl-accepting chemotaxis protein [Cronobacter sakazakii]	0	42400	TRUE	77.20%	555	1	4.553028106689453	568	2	555	Wed Apr 12 16:46:37 PDT 2023	59.543928780000044	AA	Cronobacter sakazakii	WP_268566262.1	100.00%	568	1	-1	0		MLNRIKVVTSLLFVLALFGLLQMASGGLFFNAIKSDKENFTVLQTIRQQQSTLNGSWVALIQTRNTLNRAGIRHMMDANNIGSGATVQELMQIASSSLKQAETHWADYQALPRDPRQSEEYAQEIKRNYDIYHGALAELIQLLAAGKINEFFDQPTQKYQDGFEKAYTDYMAQNDRLYDIAVEGSNSSYSMAIWILIGVLAVVLGVIVCVWFGIQNTLITPLNRIIESIRHIASGDLARQIDVDGTNEMGQLAASIKHMQGELVRTVGEVRNGADAIYSGASEISAGNNDLSSRTEEQAASLEETAASMEELTATVKQNAENARQASQLALSASETAQKGGKVVDNVVQTMRDIAGSSQKIADITSVIDGIAFQTNILALNAAVEAARAGEHGRGFAVV…	573	Tsr sequences	linear
Cronobacter sakazakii_WP_104673680_methyl-accepting chemotaxis protein [Cronobacter sakazakii]	0	2	19.10%	11.89%	9.01%	20.90%	26.67%	50.45%	54.50%	54.50%	29.55%	WP_104673680	541.576	-20.60741492		nr	methyl-accepting chemotaxis protein [Cronobacter sakazakii]	0	42400	TRUE	77.20%	555	1	4.489208221435547	568	2	555	Wed Apr 12 16:46:38 PDT 2023	59.56490128000005	AA	Cronobacter sakazakii	WP_268566262.1	100.00%	568	1	-1	0		MLNRIKVVTSLLFVLALFGLLQMASGGLFFNAIKSDKENFTVLQTIRQQQSTLNGSWVALIQTRNTLNRAGIRHMMDANNIGSGATVQELMQIASSSLKQAETHWAEYQALPRDPRQSEEYAQEIKRNYDIYHGALAELIQLLAAGKINEFFDQPTQKYQDGFEKAYTDYMAQNDRLYDIAVEDSNSSYSMAIWILIGVLAVVLGVIVCVWFGIQNTLITPLNRIIESIRHIASGDLARQIDVDGTNEMGQLAASIKHMQGELVRTVGEVRNGADAIYSGASEISAGNNDLSSRTEEQAASLEETAASMEELTATVKQNAENARQASQLALSASETAQKGGKVVDNVVQTMRDIAGSSQKIADITSVIDGIAFQTNILALNAAVEAARAGEQGRGFAVV…	573	Tsr sequences	linear
Cronobacter sakazakii_WP_104676855_methyl-accepting chemotaxis protein [Cronobacter sakazakii]	0	2	18.92%	11.71%	9.19%	20.90%	26.67%	50.63%	53.50%	53.50%	29.37%	WP_104676855	542.347	-19.5092186		nr	methyl-accepting chemotaxis protein [Cronobacter sakazakii]	0	40910	TRUE	76.80%	555	1	4.553028106689453	568	2	555	Wed Apr 12 16:46:38 PDT 2023	59.50888348000005	AA	Cronobacter sakazakii	WP_268566262.1	100.00%	568	1	-1	0		MLNRIKVVTSLLFVLALFGLLQMASGGLFFNAIKSDKENFTVLQTIRQQQSTLNGSWVALIQTRNTLNRAGIRHMMDANNIGSGATVQELMQIASSSLKQAETHWADYQALPRDPRQSEEYAQEIKRNYDIYHGALAELIQLLAAGKINEFFDQPTQKYQDGFEKAYTDYMAQNDRLHDIAVEGSNSSYSMAIWILIGVLAVVLGVIVCVWFGIQNTLITPLNRIIESIRHIASGDLARQIDVDGTNEMGQLAASIKHMQGELVRTVGEVRNGADAIYSGASEISAGNNDLSSRTEEQAASLEETAASMEELTATVKQNAENARQASQLALSASETAQKGGKVVDNVVQTMRDIAGSSQKIADITSVIDGIAFQTNILALNAAVEAARAGEQGRGFAVV…	570	Tsr sequences	linear
Cronobacter sakazakii_WP_105504821_methyl-accepting chemotaxis protein [Cronobacter sakazakii]	0	2	19.10%	11.89%	9.01%	20.90%	26.49%	50.45%	54.50%	54.50%	29.55%	WP_105504821	541.191	-20.60741492		nr	methyl-accepting chemotaxis protein [Cronobacter sakazakii]	0	42400	TRUE	77.20%	555	1	4.489208221435547	568	2	555	Wed Apr 12 16:46:38 PDT 2023	59.60698198000005	AA	Cronobacter sakazakii	WP_268566262.1	100.00%	568	1	-1	0		MLNRIKVVTSLLFVLALFGLLQMASGGLFFNAIKSDKENFTVLQTIRQQQSTLNGSWVALIQTRNTLNRAGIRHMMDANNIGSGATVQELMQIASSSLKQAETHWAEYQALPRDPRQSEEYAQEIKRNYDIYHGALAELIQLLAAGKINEFFDQPTQKYQDGFEKAYTDYMAQNDRLYDIAVEDSNSSYSMAIWILIGVLAVVLGVIVCVWFGIQNTLITPLNRIIESIRHIASGDLARQIDVDGTNEMGQLAASIKHMQGELVRTVGEVRNGADAIYSGASEISAGNNDLSSRTEEQAASLEETAASMEELTATVKQNAENARQASQLALSASETAQKGGKVVDNVVQTMRDIAGSSQKIADITSVIDGIAFQTNILALNAAVEAARAGEQGRGFAVV…	573	Tsr sequences	linear
Cronobacter sakazakii_WP_105572312_methyl-accepting chemotaxis protein [Cronobacter sakazakii]	0	2	19.10%	11.89%	9.01%	20.90%	26.31%	50.27%	54.30%	54.30%	29.73%	WP_105572312	540.036	-20.60831287		nr	methyl-accepting chemotaxis protein [Cronobacter sakazakii]	0	42400	TRUE	77.10%	555	1	4.482906341552734	568	2	555	Wed Apr 12 16:46:38 PDT 2023	59.62298138000005	AA	Cronobacter sakazakii	WP_268566262.1	100.00%	568	1	-1	0		MLNRIKVVTSLLFVLALFGLLQMASGGLFFNAIKSDKENFTVLQTIRQQQSTLNGSWVALIQTRNTLNRAGIRHMMDANNIGSGATVQELMQIASSSLKQAETHWADYQALPRDPRQSEEYAQEIKRNYDIYHGALAELIQLLAAGKINEFFDQPTQKYQDGFEKAYTDYMTQNDRLYDIAVEDSNSSYSMAIWILIGVLAVVLGVIVCVWFGIQNTLITPLNRIIESIRHIASGDLARQIDVDGTNEMGQLAASIKHMQGELVRTVGEVRNGADAIYSGASEISAGNNDLSSRTEEQAASLEETAASMEELTATVKQNAENARQASQLALSASETAQKGGKVVDNVVQTMRDIAGSSQKIADITSVIDGIAFQTNILALNAAVEAARAGEQGRGFAVV…	573	Tsr sequences	linear
Cronobacter sakazakii_WP_105601756_methyl-accepting chemotaxis protein [Cronobacter sakazakii]	0	2	19.28%	11.89%	9.01%	20.90%	26.49%	50.45%	54.30%	54.30%	29.55%	WP_105601756	538.88	-20.60831287		nr	methyl-accepting chemotaxis protein [Cronobacter sakazakii]	0	42400	TRUE	77.10%	555	1	4.482906341552734	568	2	555	Wed Apr 12 16:46:38 PDT 2023	59.61998068000005	AA	Cronobacter sakazakii	WP_268566262.1	100.00%	568	1	-1	0		MLNRIKVVTSLLFVLALFGLLQMASGGLFFNAIKSDKENFTVLQTIRQQQSTLNGSWVALIQTRNTLNRAGIRHMMDANNIGSGATVQELMQIASSSLKQAETHWADYQALPRDPRQSEEYAQEIKRNYDIYHGALAELIQLLAAGKINEFFDQPTQKYQDGFEKAYTDYMAQNDRLYDIAVEDSNSSYSMAIWILIGVLAVVLGVIVCVWFGIQNTLITPLNRIIESIRHIASGDLARQIDVDGTNEMGQLAASIKHMQGELVRTVGEVRNGADAIYSGASEISAGNNDLSSRTEEQAASLEETAASMEELTATVKQNAENARQASQLALSASETAQKGGKVVDNVVQTMRDIAGSSQKIADITSVIDGIAFQTNILALNAAVEAARAGEQGRGFAVV…	573	Tsr sequences	linear
Cronobacter sakazakii_WP_105606222_methyl-accepting chemotaxis protein [Cronobacter sakazakii]	0	2	19.10%	11.71%	9.01%	20.72%	26.49%	50.45%	54.10%	54.10%	29.73%	WP_105606222	539.65	-19.60882547		nr	methyl-accepting chemotaxis protein [Cronobacter sakazakii]	0	42400	TRUE	77.10%	555	1	4.515110015869141	568	2	555	Wed Apr 12 16:46:38 PDT 2023	59.564944680000046	AA	Cronobacter sakazakii	WP_268566262.1	100.00%	568	1	-1	0		MLNRIKVVTSLLFVLALFGLLQMASGGLFFNAIKSDKENFTVLQTIRQQQSTLNGSWVALIQTRNTLNRAGIRHMMDANNIGSGATVQELMQIASSSLKQAETHWADYQALPRDPRQSEEYAQEIKRNYDIYHGALAELIQLLAAGKINEFFDQPTQKYQDGFEKAYTDYMAQNDRLYDIAVEGSNSSYSMAIWILIGVLAVVLGVIVCVWFGIQNTLITPLNRIIESIRHIASGDLARQIDVDGTNEMGQLAASIKHMQGELVRTVGEVRNGADAIYSGASEISAGNNDLSSRTEEQAASLEETAASMEELTATVKQNAENARQASQLALSASETAQKGGKVVDNVVQTMRDIAGSSQKIADITSVIDGIAFQTNILALNAAVEAARAGEQGRGFAVV…	573	Tsr sequences	linear
Cronobacter sakazakii_WP_105608520_methyl-accepting chemotaxis protein [Cronobacter sakazakii]	0	2	19.10%	11.89%	9.01%	20.90%	26.31%	50.45%	54.50%	54.50%	29.55%	WP_105608520	542.347	-20.60741492		nr	methyl-accepting chemotaxis protein [Cronobacter sakazakii]	0	42400	TRUE	77.20%	555	1	4.489208221435547	568	2	555	Wed Apr 12 16:46:38 PDT 2023	59.635035780000045	AA	Cronobacter sakazakii	WP_268566262.1	100.00%	568	1	-1	0		MLNRIKVVTSLLFVLALFGLLQMASGGLFFNAIKSDKENFTVLQTIRQQQSTLNGSWVALIQTRNTLNRAGIRHMMDANNIGSGATVQELMQIASSSLKQAETHWAEYQALPRDPRQSEEYAQEIKRNYDIYHGALAELIQLLAAGKINEFFDQPTQKYQDGFEKAYTDYMAQNDRLYDIAVEDSNSSYSMAIWILIGVLAVVLGVIVCVWFGIQNTLITPLNRIIESIRHIASGDLARQIDVDGTNEMGQLAASIKHMQGELVRTVGEVRNGADAIYSGASEISAGNNDLSSRTEEQAASLEETAASMEELTATVKQNAENARQASQLALSASETAQKGGKVVDNVVQTMRDIAGSSQKIADITSVIDGIAFQTNILALNAAVEAARAGEQGRGFAVV…	573	Tsr sequences	linear
Cronobacter sakazakii_WP_134861363_methyl-accepting chemotaxis protein [Cronobacter sakazakii]	0	2	19.15%	11.79%	9.21%	20.99%	26.89%	50.46%	55.50%	55.50%	29.28%	WP_134861363	537.339	-18.60933807		nr	methyl-accepting chemotaxis protein [Cronobacter sakazakii]	0	36900	TRUE	76.00%	543	1	4.549236297607422	548	2	543	Wed Apr 12 16:46:44 PDT 2023	58.23049368000005	AA	Cronobacter sakazakii	WP_268566262.1	96.48%	548	1	-1	0		MLNRIKVVTSLLFVLALFGLLQMASGGLFFNAIKSDKENFTVLQTIRQQQSTLNGSWVALIQTRNTLNRAGIRHMMDANNIGSGATVQELMQIASSSLKQAETHWAEYQALPRDPRQSEEYAQEIKRNYDIYHGALAELIQLLAAGKINEFFDQPTQKYQDGFEKAYTDYMAQNDRLYDIAVEDSNSSYSMAIWILIGVLAVVLGVIVCVWFGIQNTLITPLNRIIESIRHIASGDLARQIDVDGTNEMGQLAASIKHMQGELVRTVGEVRNGADAIYSGASEISAGNNDLSSRTEEQAASLEETAASMEELTATVKQNAENARQASQLALSASETAQKGGKVVDNVVQTMRDIAGSSQKIADITSVIDGIAFQTNILALNAAVEAARAGEQGRGFAVV…	553	Tsr sequences	linear
Cronobacter sakazakii_WP_142969491_methyl-accepting chemotaxis protein [Cronobacter sakazakii]	0	2	19.28%	11.71%	9.01%	20.72%	26.67%	50.63%	54.30%	54.30%	29.55%	WP_142969491	540.421	-19.60882547		nr	methyl-accepting chemotaxis protein [Cronobacter sakazakii]	0	42400	TRUE	77.10%	555	1	4.515110015869141	568	2	555	Wed Apr 12 16:46:46 PDT 2023	59.56194398000004	AA	Cronobacter sakazakii	WP_268566262.1	100.00%	568	1	-1	0		MLNRIKVVTSLLFVLALFGLLQMASGGLFFNAIKSDKENFTVLQTIRQQQSTLNGSWVALIQTRNTLNRAGIRHMMDANNIGSGATVQELMQIASSSLKQAETHWADYQALPRDPRQSEEYAQEIKRNYDIYHGALAELIQLLAAGKINEFFDQPTQKYQDGFEKAYTDYMAQNDRLYDIAVEGSNSSYSMAIWILIGVLAVVLGVIVCVWFGIQNTLITPLNRIIESIRHIASGDLARQIDVDGTNEMGQLAASIKHMQGELVRTVGEVRNGADAIYSGASEISAGNNDLSSRTEEQAASLEETAASMEELTATVKQNAENARQASQLALSASETAQKGGKVVDNVVQTMRDIAGSSQKIADITSVIDGIAFQTNILALNAAVEAARAGEQGRGFAVV…	573	Tsr sequences	linear
Cronobacter sakazakii_WP_161576518_methyl-accepting chemotaxis protein [Cronobacter sakazakii]	0	2	19.10%	11.71%	9.01%	20.72%	26.85%	50.63%	54.30%	54.30%	29.55%	WP_161576518	541.576	-19.60882547		nr	methyl-accepting chemotaxis protein [Cronobacter sakazakii]	0	42400	TRUE	77.10%	555	1	4.515110015869141	568	2	555	Wed Apr 12 16:46:48 PDT 2023	59.49283768000005	AA	Cronobacter sakazakii	WP_268566262.1	100.00%	568	1	-1	0		MLNRIKVVTSLLFVLALFGLLQMASGGLFFNAIKSDKENFTVLQTIRQQQSTLNGSWVALIQTRNTLNRAGIRHMMDANNIGSGATVQELMQIASSSLKQAETHWADYQALPRDPRQSEEYAQEIKRNYDIYHGALAELIQLLAAGKINEFFDQPTQKYQDGFEKAYTDYMAQNDRLYDIAVEGSNSSYSMAIWILIGVLAVVLGVIVCVWFGIQNTLITPLNRIIESIRHIASGDLARQIDVDGTNEMGQLAASIKHMQGELVRTVGEVRNGADAIYSGASEISAGNNDLSSRTEEQAASLEETAASMEELTATVKQNAENARQASQLALSASETAQKGGKVVDNVVQTMRDIAGSSQKIADITSVIDGIAFQTNILALNAAVEAARAGEQGRGFAVV…	573	Tsr sequences	linear
Cronobacter turicensis_WP_012815164_methyl-accepting chemotaxis protein [Cronobacter turicensis]	0	2	18.56%	11.89%	9.19%	21.08%	27.03%	50.81%	54.20%	54.20%	29.01%	WP_012815164	540.421	-19.60562697		nr	methyl-accepting chemotaxis protein [Cronobacter turicensis]	0	42400	TRUE	77.10%	555	1	4.538875579833984	568	2	555	Wed Apr 12 16:46:21 PDT 2023	59.56198748000004	AA	Cronobacter turicensis	WP_268566262.1	100.00%	568	1	-1	0		MLNRIKVVTSLLFVLALFGLLQMASGGLFFNAIKSDKENFTVLQTIRQQQSTLNGSWVALIQTRNTLNRAGIRHMMDASNIGSGATVQELMQIASSSLKQAETHWAEYQALPRDPRQSEEYAQEIKRNYDIYHGALAELIQLLAAGKINEFFDQPTQKYQDGFEKAYTEYMAQNDRLYDIAVEGSNSSYSMAIWILVGVLAVVLGVIVCVWFGIQNTLIAPLNRLIDSIRHIAGGDLAREIEVDGTNEMGQLAASIKHMQGELVRTVGEVRNGADAIYSGASEISAGNNDLSSRTEEQAASLEETAASMEELTATVKQNAENARQASQLALSASETAQKGGKVVDNVVQTMRDIAGSSQKIADITSVIDGIAFQTNILALNAAVEAARAGEQGRGFAVV…	568	Tsr sequences	linear
Cronobacter turicensis_WP_075197428_methyl-accepting chemotaxis protein [Cronobacter turicensis]	0	2	18.56%	11.71%	9.19%	20.90%	26.67%	50.45%	54.00%	54.00%	29.55%	WP_075197428	540.421	-19.50652476		nr	methyl-accepting chemotaxis protein [Cronobacter turicensis]	0	40910	TRUE	77.00%	555	1	4.571613311767578	568	2	555	Wed Apr 12 16:46:32 PDT 2023	59.45680478000005	AA	Cronobacter turicensis	WP_268566262.1	100.00%	568	1	-1	0		MLNRIKVVTSLLFVLALFGLLQMASGGLFFNAIKSDKENFTVLQTIRQQQSTLNGSWVALIQTRNTLNRAGIRHMMDASNIGSGATVQELMQIASSSLKQAETHWAEYQALPRDPRQSEESAQEIKRNYDIYHGALAELIQLLAAGKINEFFDQPTQKYQDGFEKAYTEYMAQNDRLYDIAVEGSNSSYSMAIWILVGVLAVVLGVIVCVWFGIQNTLITPLNRLIDSIRHIAGGDLAREIEVDGTNEMGQLAASIKHMQGELVRTVGEVRNGADAIYSGASEISAGNNDLSSRTEEQAASLEETAASMEELTATVKQNAENARQASQLALSASETAQKGGKVVDNVVQTMRDIAGSSQKIADITSVIDGIAFQTNILALNAAVEAARAGEQGRGFAVV…	568	Tsr sequences	linear
Cronobacter turicensis_WP_105537872_methyl-accepting chemotaxis protein [Cronobacter turicensis]	0	2	18.38%	11.71%	9.19%	20.90%	26.85%	50.45%	54.00%	54.00%	29.55%	WP_105537872	538.88	-19.50652476		nr	methyl-accepting chemotaxis protein [Cronobacter turicensis]	0	40910	TRUE	77.00%	555	1	4.571613311767578	568	2	555	Wed Apr 12 16:46:38 PDT 2023	59.41472418000006	AA	Cronobacter turicensis	WP_268566262.1	100.00%	568	1	-1	0		MLNRIKVVTSLLFVLALFGLLQMASGGLFFNAIKSDKENFTVLQTIRQQQSTLNGSWVALIQTRNTLNRAGIRHMMDASNIGSGATVQELMQIASSSLKQAETHWAEYQALPRDPRQSEESAQEIKRNYDIYHGALAELIQLLAAGKINEFFDQPTQKYQDGFEKAYTEYMAQNDRLYDIAVEGSNSSYSMAIWILVGVLAVVLGVIVCVWFGIQNTLITPLNRLIDSIRHIAGGDLAREIEVDGTNEMGQLAASIKHMQGELVRTVGEVRNGADAIYSGASEISAGNNDLSSRTEEQAASLEETAASMEELTATVKQNAENARQASQLALSASETAQKGGKVVDNVVQTMRDIAGSSQKIADITSVIDGIAFQTNILALNAAVEAARAGEQGRGFAVV…	568	Tsr sequences	linear
Cronobacter turicensis_WP_105596918_methyl-accepting chemotaxis protein [Cronobacter turicensis]	0	2	18.38%	11.71%	9.19%	20.90%	26.67%	50.45%	54.00%	54.00%	29.55%	WP_105596918	538.11	-20.40770365		nr	methyl-accepting chemotaxis protein [Cronobacter turicensis]	0	40910	TRUE	77.00%	555	1	4.570278167724609	568	2	555	Wed Apr 12 16:46:38 PDT 2023	59.39567778000006	AA	Cronobacter turicensis	WP_268566262.1	100.00%	568	1	-1	0		MLNRIKVVTSLLFVLALFGLLQMASGGLFFNAIKSDKENFTVLQTIRQQQSTLNGSWVALIQTRNTLNRAGIRHMMDASNIGSGATVQELMQIASSSLKQAETHWAEYQALPRDPRQSEESAQEIKRNYDIYHGALAELIQLLAAGKINEFFDQPTQKYQDGFEKAYTEYMAQNDHLYDIAVEGSNSSYSMAIWILVGVLAVVLGVIVCVWFGIQNTLITPLNRLIDSIRHIAGGDLAREIEVDGTNEMGQLAASIKHMQGELVRTVGEVRNGADAIYSGASEISAGNNDLSSRTEEQAASLEETAASMEELTATVKQNAENARQASQLALSASETAQKGGKVVDNVVQTMRDIAGSSQKIADITSVIDGIAFQTNILALNAAVEAARAGEQGRGFAVV…	568	Tsr sequences	linear
Cronobacter turicensis_WP_146376686_methyl-accepting chemotaxis protein [Cronobacter turicensis]	0	2	18.74%	11.53%	9.19%	20.72%	26.49%	50.27%	54.00%	54.00%	29.91%	WP_146376686	540.036	-18.50962695		nr	methyl-accepting chemotaxis protein [Cronobacter turicensis]	0	42400	TRUE	77.00%	555	1	4.595218658447266	568	2	555	Wed Apr 12 16:46:46 PDT 2023	59.56194408000005	AA	Cronobacter turicensis	WP_268566262.1	100.00%	568	1	-1	0		MLNRIKVVTSLLFVLALFGLLQMASGGLFFNAIKSDKENFTVLQTIRQQQSTLNGSWVALIQTRNTLNRAGIRHMMDASNIGSGATVQELMQIASSSLKQAETHWAEYQALPRDPRQSEEYAQEIKRNYDIYHGALAELIQLLAAGKINEFFDQPTQKYQDGFEKAYTDYMAQNDRLYDIAVEGSNSSYSMAIWILVGVLAVVLGVIVCVWFGIQNTLITPLNRLIDSIRHIASGDLARQIEVDGTNEMGQLAASIKHMQGELVRTVGEVRNGADAIYSGASEISAGNNDLSSRTEEQAASLEETAASMEELTATVKQNAENARQASQLALSASETAQKGGKVVDNVVQTMRDIAGSSQKIADITSVIDGIAFQTNILALNAAVEAARAGEQGRGFAVV…	568	Tsr sequences	linear
Cronobacter turicensis_WP_175572908_methyl-accepting chemotaxis protein [Cronobacter turicensis]	0	2	18.38%	11.71%	9.19%	20.90%	26.67%	50.27%	54.00%	54.00%	29.73%	WP_175572908	539.265	-19.50652476		nr	methyl-accepting chemotaxis protein [Cronobacter turicensis]	0	40910	TRUE	77.00%	555	1	4.571613311767578	568	2	555	Wed Apr 12 16:46:49 PDT 2023	59.44475048000006	AA	Cronobacter turicensis	WP_268566262.1	100.00%	568	1	-1	0		MLNRIKVVTSLLFVLALFGLLQMASGGLFFNAIKSDKENFTVLQTIRQQQSTLNGSWVALIQTRNTLNRAGIRHMMDASNIGSGATVQELMQIASSSLKQAETHWAEYQALPRDPRQSEESAQEIKRNYDIYHGALAELIQLLAAGKINEFFDQPTQKYQDGFEKAYTEYMAQNDRLYDIAVEGSNSSYSMAIWILVGVLAVVLGVIVCVWFGIQNTLITPLNRLIDSIRHIASGDLAREIEVDGTNEMGQLAASIKHMQGELVRTVGEVRNGADAIYSGASEISAGNNDLSSRTEEQAASLEETAASMEELTATVKQNAENARQASQLALSASETAQKGGKVVDNVVQTMRDIAGSSQKIADITSVIDGIAFQTNILALNAAVEAARAGEQGRGFAVV…	568	Tsr sequences	linear
Cronobacter universalis_WP_038858124_methyl-accepting chemotaxis protein [Cronobacter universalis]	0	2	18.56%	11.71%	9.01%	20.72%	26.67%	50.63%	54.00%	54.00%	29.55%	WP_038858124	541.576	-19.60792752		nr	methyl-accepting chemotaxis protein [Cronobacter universalis]	0	42400	TRUE	77.00%	555	1	4.521465301513672	568	2	555	Wed Apr 12 16:46:24 PDT 2023	59.50789278000005	AA	Cronobacter universalis	WP_268566262.1	100.00%	568	1	-1	0		MLNRIKVVTSLLFVLALFGLLQMASGGLFFNAIKSDKENFTVLQTIRQQQSTLNGSWVALIQTRNTLNRAGIRHMMDASNIGSGATVQELMQIASSSLKQAETHWAEYQALPRDPRQSEEYAQEIKRNYDIYHGALAELIQLLAAGKINEFFDQPTQKYQDGFEKAYTEYMAQNDRLYDIAVEGSNSSYSMAIWILVGVLAVVLGVIVCVWFGIQNTLIAPLNRLIDSIRHIASGDLARQIDVDGTNEMGQLAASIKHMQGELVRTVGEVRNGADAIYSGASEISAGNNDLSSRTEEQAASLEETAASMEELTATVKQNAENARQASQLALSASETAQKGGKVVDNVVQTMRDIAGSSQKIADITSVIDGIAFQTNILALNAAVEAARAGEQGRGFAVV…	568	Tsr sequences	linear
Dickeya chrysanthemi_WP_027711648_methyl-accepting chemotaxis protein [Dickeya chrysanthemi]	0	2	21.02%	11.13%	10.60%	21.73%	24.91%	49.12%	51.60%	51.60%	29.86%	WP_027711648	543.502	-9.345969995		nr	methyl-accepting chemotaxis protein [Dickeya chrysanthemi]	0	39880	TRUE	75.80%	566	1	5.211360931396484	568	2	566	Wed Apr 12 16:46:23 PDT 2023	61.177101980000025	AA	Dickeya chrysanthemi	WP_268566262.1	100.00%	568	1	-1	0		MLNRVKVVTGLVIILGLFIALQVISGGLFFNALKSDRDIFTTTRIINQQKSELESTWSYLLQTRNTLNRAGTRYAMDASGGVTGGVSAKDLIELAKKQLVIANTHFANYEKIPYTDQQDPAIAQVVKDNYTALNSALSELIVFISTGKLKEFFDQPTQGFQDRFEKAYYSYKDSYDKVYANAVEENNSAYSTALWLLISVAILVVVMALVVWLGINRSLIQPLHNLIEHIRHMAKGDLSTRIDFHGTNEMGILADSLRHMQTEFVTTVSAVRQSSEAIYTGASEISAGNSDLSSRTEQQAAALEETAASMEQLTSTVKQNAENARQASQLALSASETAQKGGKVVDNVVKTMHNIAGSSQKIADITSVIDGIAFQTNILALNAAVEAARAGEQGRGFAV…	580	Tsr sequences	linear
Dickeya chrysanthemi_WP_040001510_methyl-accepting chemotaxis protein [Dickeya chrysanthemi]	0	2	20.92%	11.35%	10.64%	21.99%	24.47%	48.94%	52.30%	52.30%	29.79%	WP_040001510	551.977	-10.3456632		nr	methyl-accepting chemotaxis protein [Dickeya chrysanthemi]	0	39880	TRUE	76.20%	564	1	5.122280120849609	568	2	564	Wed Apr 12 16:46:25 PDT 2023	60.97585578000002	AA	Dickeya chrysanthemi	WP_268566262.1	100.00%	568	1	-1	0		MLNRVKVVTGLVIILGLFIALQVISGGLFFNALKSDRDIFTTTRIINQQKSELESTWSYLLQTRNTLNRAGTRYALDASGGVTGGVSAKDLIELAKKQLVIANTHFANYEKIPYTDQQDPAIAQVVKDNYTALNSALSELIVFISTGKLKEFFDQPTQGFQDRFEKAYYSYKDSYDKVYANAVEENNSAYSTALWLLISVAILVVVMALVVWLGINRSLVQPLHNLIEHIRHMAKGDLSTRIDFHGTNEMGILADSLRHMQTEFVTTVSAVRQSSEAIYTGASEISAGNSDLSSRTEQQAAALEETAASMEQLTSTVKQNAENARQASQLALSASETAQKGGKVVDNVVKTMHNIAGSSQKIADITSVIDGIAFQTNILALNAAVEAARAGEQGRGFAV…	575	Tsr sequences	linear
Dickeya dadantii_WP_013318522_methyl-accepting chemotaxis protein [Dickeya dadantii]	0	2	21.20%	11.31%	10.42%	21.73%	25.09%	49.47%	52.30%	52.30%	29.51%	WP_013318522	554.288	-11.34296142		nr	methyl-accepting chemotaxis protein [Dickeya dadantii]	0	39880	TRUE	76.20%	566	1	5.056537628173828	568	2	566	Wed Apr 12 16:46:21 PDT 2023	61.09598108000003	AA	Dickeya dadantii	WP_268566262.1	100.00%	568	1	-1	0		MLNRVKVVTGLVIVLGLFIALQIISGGLFFNALKSDRDIFTTTRIINQQKSELESTWSYLLQTRNTLNRAGTRYAMDASGGASGGVSAKELIELAKKQLVIANAHFANYEKIPYTNQQDPAVAQVVKDNYTVLNSALSDLIVFISNGKLKEFFDQPTQSFQDKFEKAYYSYKESYDKVYANAVEENNSAYSTALWLLISVAILVVVMALLVWLGINRSLIQPLTNLIEHIRHMAKGDLTTRIDFHGTNEMGILADSLRHMQTEFFTTVSAVRQGAEAIYTGASEISAGNSDLSSRTEQQAAALEETAASMEQLTSTVKQNAENARQASQLALSASETAQKGGKVVDNVVKTMHNIAGSSQKIADITSVIDGIAFQTNILALNAAVEAARAGEQGRGFAV…	579	Tsr sequences	linear
Dickeya dadantii_WP_038901555_methyl-accepting chemotaxis protein [Dickeya dadantii]	0	2	21.20%	11.31%	10.42%	21.73%	24.91%	49.29%	52.30%	52.30%	29.68%	WP_038901555	554.288	-11.34296142		nr	methyl-accepting chemotaxis protein [Dickeya dadantii]	0	39880	TRUE	76.20%	566	1	5.056537628173828	568	2	566	Wed Apr 12 16:46:24 PDT 2023	61.126007380000026	AA	Dickeya dadantii	WP_268566262.1	100.00%	568	1	-1	0		MLNRVKVVTGLVIVLGLFIALQIISGGLFFNALKSDRDIFTTTRIINQQKSELESTWSYLLQTRNTLNRAGTRYAMDASGGASGGVSAKELIELAKKQLVIANTHFANYEKIPYTNQQDPAVAQVVKDNYTVLNSALSDLIVFISNGKLKEFFDQPTQSFQDKFEKAYYSYKESYDKVYANAVEENNSAYSTALWLLISVAILVVVMALLVWLGINRSLIQPLTNLIEHIRHMAKGDLTTRIDFHGTNEMGILADSLRHMQTEFFTTVSAVRQGAEAIYTGASEISAGNSDLSSRTEQQAAALEETAASMEQLTSTVKQNAENARQASQLALSASETAQKGGKVVDNVVKTMHNIAGSSQKIADITSVIDGIAFQTNILALNAAVEAARAGEQGRGFAV…	579	Tsr sequences	linear
Dickeya dadantii_WP_038923258_methyl-accepting chemotaxis protein [Dickeya dadantii]	0	2	21.38%	11.13%	10.42%	21.55%	25.44%	50.00%	52.10%	52.10%	29.15%	WP_038923258	550.051	-10.34437197		nr	methyl-accepting chemotaxis protein [Dickeya dadantii]	0	39880	TRUE	76.00%	566	1	5.129222869873047	568	2	566	Wed Apr 12 16:46:24 PDT 2023	61.04601028000002	AA	Dickeya dadantii	WP_268566262.1	100.00%	568	1	-1	0		MLNRVKVVTGLVIVLGLFIALQIISGGLFFNALKSDRDIFTTTRIINQQKSELESTWSYLLQTRNTLNRAGTRYAMDASGGVSGGVSAKELIELAKKQLVIANTHFANYEKIPYTNQQDPAVAQVVKDNYTALNGALSDLIVFISNGKLKEFFDQPTQSFQDKFEKAYYSYKGSYDKVYANAVEENNSAYSTALWLLISVAILVVVMALLVWLGINRSLIQPLTNLIEHIRHMAKGDLTTRIDFHGTNEMGILADSLRHMQTEFFTTVSAVRQGAEAIYTGASEISAGNSDLSSRTEQQAAALEETAASMEQLTSTVKQNAENARQASQLALSASETAQKGGKVVDNVVKTMHNIAGSSQKIADIISVIDGIAFQTNILALNAAVEAARAGEQGRGFAV…	576	Tsr sequences	linear
Dickeya dadantii_WP_171851015_methyl-accepting chemotaxis protein [Dickeya dadantii]	0	2	21.38%	11.31%	10.42%	21.73%	24.91%	49.29%	52.50%	52.50%	29.68%	WP_171851015	556.214	-11.34296142		nr	methyl-accepting chemotaxis protein [Dickeya dadantii]	0	39880	TRUE	76.30%	566	1	5.056537628173828	568	2	566	Wed Apr 12 16:46:49 PDT 2023	61.153032980000035	AA	Dickeya dadantii	WP_268566262.1	100.00%	568	1	-1	0		MLNRVKVVTGLVIVLGLFIALQIISGGLFFNALKSDRDIFTTTRIINQQKSELESTWSYLLQTRNTLNRAGTRYAMDASGGASGGVSAKELIELAKKQLVIANTHFANYEKIPYTNQQDPAVAQVVKDNYTVLNSALNDLIVFISNGKLKEFFDQPTQSFQDKFEKAYYSYKESYDKVYANAVEENNSAYSTALWLLISVAILVVVMALLVWLGINRSLIQPLTNLIEHIRHMAKGDLTTRIDFHGTNEMGILADSLRHMQTEFFTTVSAVRQGAEAIYTGASEISAGNSDLSSRTEQQAAALEETAASMEQLTSTVKQNAENARQASQLALSASETAQKGGKVVDNVVKTMHNIAGSSQKIADITSVIDGIAFQTNILALNAAVEAARAGEQGRGFAV…	579	Tsr sequences	linear
Dickeya dadantii_WP_216283342_methyl-accepting chemotaxis protein [Dickeya dadantii]	0	2	21.20%	11.31%	10.42%	21.73%	25.27%	49.82%	52.00%	52.00%	29.15%	WP_216283342	550.821	-11.34296142		nr	methyl-accepting chemotaxis protein [Dickeya dadantii]	0	39880	TRUE	76.00%	566	1	5.056537628173828	568	2	566	Wed Apr 12 16:46:56 PDT 2023	61.136107080000016	AA	Dickeya dadantii	WP_268566262.1	100.00%	568	1	-1	0		MLNRVKVVTGLVIVLGLFIALQIISGGLFFNALKSDRDIFTTTRIINQQKSELESTWSYLLQTRNTLNRAGTRYAMDASGGVSGGVSAKELIELAKKQLVIANTHFANYEKIPYTNQQDPAVAQVVKDNYTALNGALSDLIVFISNGKLKEFFDQPTQSFQDKFEKAYYSYKESYDKVYANAVEENNSAYSTALWLLISVAMLVVVMALLVWLGINRSLIQPLTNLIEHIRHMAKGDLTTRIDFHGTNEMGILADSLRHMQTEFFTTVSAVRQGAEAIYTGASEISAGNSDLSSRTEQQAAALEETAASMEQLTSTVKQNAENARQASQLALSASETAQKGGKVVDNVVKTMHNIAGSSQKIADIISVIDGIAFQTNILALNAAVEAARAGEQGRGFAV…	579	Tsr sequences	linear
Dickeya dadantii_WP_226054764_methyl-accepting chemotaxis protein [Dickeya dadantii]	0	2	21.38%	11.31%	10.42%	21.73%	25.27%	49.82%	52.20%	52.20%	29.15%	WP_226054764	552.362	-11.34296142		nr	methyl-accepting chemotaxis protein [Dickeya dadantii]	0	39880	TRUE	76.10%	566	1	5.056537628173828	568	2	566	Wed Apr 12 16:46:58 PDT 2023	61.11807388000002	AA	Dickeya dadantii	WP_268566262.1	100.00%	568	1	-1	0		MLNRVKVVTGLVIVLGLFIALQIISGGLFFNALKSDRDIFTTTRIINQQKSELESTWSYLLQTRNTLNRAGTRYAMDASGGVSGGVSAKELIELAKKQLVIANTHFANYEKIPYTNQQDPAVAQVVKDNYTALNGALSDLIVFISNGKLKEFFDQPTQSFQDKFEKAYYSYKESYDKVYANAVEENNSAYSTALWLLISVAILVVVMALLVWLGINRSLIQPLTNLIEHIRHMAKGDLTTRIDFHGTNEMGILADSLRHMQTEFFTTVSAVRQGAEAIYTGASEISAGNSDLSSRTEQQAAALEETAASMEQLTSTVKQNAENARQASQLALSASETAQKGGKVVDNVVKTMHNIAGSSQKIADIISVIDGIAFQTNILALNAAVEAARAGEQGRGFAV…	579	Tsr sequences	linear
Dickeya dianthicola_WP_024106496_methyl-accepting chemotaxis protein [Dickeya dianthicola]	0	2	20.85%	11.48%	10.42%	21.91%	25.09%	49.47%	52.30%	52.30%	29.33%	WP_024106496	556.214	-11.44126994		nr	methyl-accepting chemotaxis protein [Dickeya dianthicola]	0	39880	TRUE	76.20%	566	1	4.993358612060547	568	2	566	Wed Apr 12 16:46:22 PDT 2023	61.17113228	AA	Dickeya dianthicola	WP_268566262.1	100.00%	568	1	-1	0		MLNRVKVVTGLVIVLGLFIALQIISGGLFFNALKSDRDIFTTTRIINQQKSELESTWSYLLQTRNTLNRAGTRYAMDASGGVSGGVSAKELIELAKKQLVIANTHFANYEKIPYTDQQDPAVAQVVKDNYTTLNSALSELIVFISTGRLKEFFDQPTQSFQDKFEKAYYSYKESYDKVYANAVEENNSAYSTALWLLISVAILVVAMALVVWLGINRSLIQPLTNLIEHIRHMAKGDLTTRIDFHGTNEMGILADTLRHMQTEFFTTVSAVRQGAEAIYTGASEISAGNSDLSSRTEQQAAALEETAASMEQLTSTVKQNAENARQASQLALSASETAQKGGKVVDNVVKTMHNIAGSSQKIADITSVIDGIAFQTNILALNAAVEAARAGEQGRGFAV…	579	Tsr sequences	linear
Dickeya dianthicola_WP_024110006_methyl-accepting chemotaxis protein [Dickeya dianthicola]	0	2	21.08%	11.67%	10.45%	22.13%	24.91%	49.48%	51.80%	51.80%	29.09%	WP_024110006	551.592	-12.43956054		nr	methyl-accepting chemotaxis protein [Dickeya dianthicola]	0	39880	TRUE	75.90%	574	1	4.939418792724609	574	2	568	Wed Apr 12 16:46:22 PDT 2023	62.176270480000014	AA	Dickeya dianthicola	WP_268566262.1	100.00%	568	1	-1	0		MLNRVKVVTGLVIVLGLFIALQIISGGLFFNALKSDRDIFTTTRIINQQKSELESTWSYLLQTRNTLNRAGTRYAMDASGGVSGGVSAKELIELAKKQLVIANTHFANYEKIPYTDQQDPAVAQVVKDNYTTLNSALSELIVFISTGRLKEFFDQPLKEFFDQPTQSFQDKFEKAYYSYKESYDKVYANAVEENNSAYSTALWLLISVAILVVAMALVVWLGINRSLIQPLTNLIEHIRHMAKGDLTTRIDFHGTNEMGILADTLRHMQTEFFTTVSAVRQGAEAIYTGASEISAGNSDLSSRTEQQAAALEETAASMEQLTSTVKQNAENARQASQLALSASETAQKGGKVVDNVVKTMHNIAGSSQKIADITSVIDGIAFQTNILALNAAVEAARAG…	587	Tsr sequences	linear
Dickeya dianthicola_WP_242816110_methyl-accepting chemotaxis protein [Dickeya dianthicola]	0	2	20.67%	11.48%	10.42%	21.91%	25.09%	49.47%	52.30%	52.30%	29.33%	WP_242816110	555.829	-11.44047624		nr	methyl-accepting chemotaxis protein [Dickeya dianthicola]	0	38390	TRUE	76.20%	566	1	4.993358612060547	568	2	566	Wed Apr 12 16:47:01 PDT 2023	61.09503448	AA	Dickeya dianthicola	WP_268566262.1	100.00%	568	1	-1	0		MLNRVKVVTGLVIVLGLFIALQIISGGLFFNALKSDRDIFTTTRIINQQKSELESTWSYLLQTRNTLNRAGTRYAMDASGGVSGGVSAKELIELAKKQLVIANTHFANYEKIPYTDQQDPAVAQVVKDNYTTLNSALSELIVFISTGRLKEFFDQPTQSFQDKFEKAYSSYKESYDKVYANAVEENNSAYSTALWLLISVAILVVAMALVVWLGINRSLIQPLTNLIEHIRHMAKGDLTTRIDFHGTNEMGILADTLRHMQTEFFTTVSAVRQGAEAIYTGASEISAGNSDLSSRTEQQAAALEETAASMEQLTSTVKQNAENARQASQLALSASETAQKGGKVVDNVVKTMHNIAGSSQKIADITSVIDGIAFQTNILALNAAVEAARAGEQGRGFAV…	579	Tsr sequences	linear
Dickeya fangzhongdai_WP_038667881_methyl-accepting chemotaxis protein [Dickeya fangzhongdai]	0	2	21.34%	11.29%	10.23%	21.52%	25.40%	49.56%	52.20%	52.20%	29.63%	WP_038667881	550.821	-11.44267254		nr	methyl-accepting chemotaxis protein [Dickeya fangzhongdai]	0	39880	TRUE	76.10%	567	1	4.984493255615234	568	2	567	Wed Apr 12 16:46:24 PDT 2023	61.08692728000003	AA	Dickeya fangzhongdai	WP_268566262.1	100.00%	568	1	-1	0		MLNRVKVVSGIVIVLGLFIALQIISGGLFFNALKSDRDIFTTTRIINQQKSELESTWSYLLQTRNTLNRAGTRYAMDASGGASGGVSAKELIELAKKQLVIANTHFANYEKIPYTNQQDPAVAQVVKDNYTALNSALSDLIVFISNGKLKEFFDQPTQSFQDKFEKAYYSYKESYDKVYANAVEENNSAYSTALWLLISVAILVVVMALLVWLGINRSLIQPLTNLIEHIRHMAKGDLTTRIDFHGTNEMGILADSLRHMQTEFFTTVSAVRQGAEAIYTGASEISAGNSDLSSRTEQQAAALEETAASMEQLTSTVKQNAENARQASQLALSASETAQKGGKVVDNVVKTMHNIAGSSQKIADITSVIDGIAFQTNILALNAAVEAARAGEQGRGFAV…	573	Tsr sequences	linear
Dickeya fangzhongdai_WP_039692231_methyl-accepting chemotaxis protein [Dickeya fangzhongdai]	0	2	21.52%	11.29%	10.41%	21.69%	25.57%	49.74%	52.40%	52.40%	29.28%	WP_039692231	552.362	-10.44288629		nr	methyl-accepting chemotaxis protein [Dickeya fangzhongdai]	0	39880	TRUE	76.20%	567	1	5.058620452880859	568	2	567	Wed Apr 12 16:46:25 PDT 2023	61.07097128000003	AA	Dickeya fangzhongdai	WP_268566262.1	100.00%	568	1	-1	0		MLNRVKVVSGIVIVLGLFIALQIISGGLFFNALKSDRDIFTTTRIINQQKSELESTWSYLLQTRNTLNRAGTRYAMDASGGASGGVSAKELIELAKKQLVIANTHFANYEKIPYTNQQDPAVAQVVKDNYTALNSALSDLIVFISNGKLKEFFDQPTQSFQDKFEKAYYSYKESYDKVYANAVEENNSAYSTALWLLISVAILVVVMALLVWLGINRSLIQPLTNLIEHIRHMAKGDLTTRIDFHGTNEMGILADSLRHMQTEFFTTVSAVRQGAEAIYTGASEISAGNSDLSSRTEQQAAALEETAASMEQLTSTVKQNAENARQASQLALSASETAQKGGKVVDNVVKTMHNIAGSSQKIADITSVIDGIAFQTNILALNAAVEAARAGEQGRGFAV…	573	Tsr sequences	linear
Dickeya fangzhongdai_WP_049855044_methyl-accepting chemotaxis protein [Dickeya fangzhongdai]	0	2	21.34%	11.29%	10.41%	21.69%	25.57%	49.56%	52.40%	52.40%	29.45%	WP_049855044	553.903	-10.44178253		nr	methyl-accepting chemotaxis protein [Dickeya fangzhongdai]	0	39880	TRUE	76.20%	567	1	5.063854217529297	568	2	567	Wed Apr 12 16:46:28 PDT 2023	61.14303788000002	AA	Dickeya fangzhongdai	WP_268566262.1	100.00%	568	1	-1	0		MLNRVKVVSGIVIVLGLFIALQIISGGLFFNALKSDRDIFTTTRIINQQKSELESTWSYLLQTRNTLNRAGTRYAMDASGGASGGVSAKELIELAKKQLVIANTHFANYEKIPYTNQQDPAVAQVVKDNYTTLNSALSELIVFISNGRLKEFFDQPTQSFQDKFEKAYYSYKESYDKVYANAVEENNSAYSTALWLLISVAILVVVMALLVWLGINRSLIQPLTNLIEHIRHMAKGDLTTRIDFHGTNEMGILADSLRHMQTEFFTTVSAVRQGAEAIYTGASEISAGNSDLSSRTEQQAAALEETAASMEQLTSTVKQNAENARQASQLALSASETAQKGGKVVDNVVKTMHNIAGSSQKIADITSVIDGIAFQTNILALNAAVEAARAGEQGRGFAV…	573	Tsr sequences	linear
Dickeya lacustris_WP_125260026_methyl-accepting chemotaxis protein [Dickeya lacustris]	0	2	21.49%	11.55%	11.55%	23.09%	24.69%	48.85%	52.80%	52.80%	28.77%	WP_125260026	545.814	-8.14716601		nr	methyl-accepting chemotaxis protein [Dickeya lacustris]	0	38390	TRUE	76.40%	563	1	5.511501312255859	568	2	563	Wed Apr 12 16:46:42 PDT 2023	60.94579768000003	AA	Dickeya lacustris	WP_268566262.1	100.00%	568	1	-1	0		MLNRVKVVTGLIIVLGLFIFLQVISGGLFFNALKSDRDIFTTTRVINQQKSELESTWSYLLQTRNTLNRAGTRYAMDAAGGVSGGVSAKELIELAKKQLVIANTHFANYEKIPYTSKQDPAVAQVIKENYTALNNALSDLIVFISNGRLKEFFDQPTQSFQDKFEKAYYSYKDSYDKVYADAVEENNSAYSTALWLLVSVAILVVVISLIVWVGINRSLIHPLHNLIEHIRHMARGDLTSRIDFHGTNEMGMLADSLRHMQTEFVTTVSAVRQGAEAIDTGASEISAGNNDLSSRTEQQAAALEETAASMEQLTSTVKLNADNARQASQLARSASETAQKGGKVVDNVVKTMHNIAGSSQKIADITSVIDGIAFQTNILALNAAVEAARAGEQGRGFAV…	572	Tsr sequences	linear
Dickeya oryzae_WP_038907550_methyl-accepting chemotaxis protein [Dickeya oryzae]	0	2	21.34%	10.93%	10.41%	21.34%	24.87%	48.85%	52.90%	52.90%	30.51%	WP_038907550	546.969	-10.24744773		nr	methyl-accepting chemotaxis protein [Dickeya oryzae]	0	39880	TRUE	76.40%	567	1	5.196086883544922	568	2	567	Wed Apr 12 16:46:24 PDT 2023	61.23299508000003	AA	Dickeya oryzae	WP_268566262.1	100.00%	568	1	-1	0		MLNRIKVVTGLVIILGLFIALQIISGGLFFNALKSDRDIFTTTRIINQQKSELESTWSYLLQTRNTLNRAGTRYAMDISGGVSGGVSAKDLIELAKKQLVIANTHFANYEKIPYTNQQDPAIGQAVKDNYTALNNALSELIVFISTGKLKEFFDQPTQGFQDRFEKAYYSYKDSYDKVYANAVEENNASYSTALWLLVSVAIFVVVMALIVWLGINRSLVQPLHNLIGHIRHMAKGDLTTRIDFHGTNEMGILADSLRHMQTEFFTTVSAVRQSAEAIYTGASEISAGNTDLSSRTEQQAAALEETAASMEQLTSTVKQNAENARQASQLALSASETAQKGGKVVDNVVKTMHNIAGSSQKIADITSVIDGIAFQTNILALNAAVEAARAGEQGRGFAV…	573	Tsr sequences	linear
Dickeya oryzae_WP_210192690_methyl-accepting chemotaxis protein [Dickeya oryzae]	0	2	21.49%	11.01%	10.83%	21.85%	23.80%	48.13%	52.90%	52.90%	30.73%	WP_210192690	545.814	-8.247669423		nr	methyl-accepting chemotaxis protein [Dickeya oryzae]	0	39880	TRUE	76.40%	563	1	5.409603118896484	568	2	563	Wed Apr 12 16:46:55 PDT 2023	61.09392808000003	AA	Dickeya oryzae	WP_268566262.1	100.00%	568	1	-1	0		MLNRIKVVTGLVIILGLFIVLQIISGGLFFNALKSDRDIFTTTRIINQQKSELESTWSYLLQTRNTLNRAGTRYAMDVSGGVSGGVSAKDLIELAKKQLVVANTHFANYEKIPYTNQQDPVIAQGIKDNYTALNNALSELIVFISTGKLKEFFDQPTQGFQDRFEKAYYSYKDSYDKVYANAVEKNNASYSTALWLLVSVTIFVVVMALIVWLGINRSLVQPLHNLIEHIRHMAKGDLTTRIDFHGTNEMGILADSLRHMQTEFFTTVSAVRQSAEAIYTGASEISAGNTDLSSRTEQQAAALEETAASMEQLTSTVKQNAENARQASQLALSASETARKGGKVVDNVVKTMHNIAGSSQKIADITSVIDGIAFQTNILALNAAVEAARAGEQGRGFAV…	573	Tsr sequences	linear
Dickeya parazeae_WP_210181722_methyl-accepting chemotaxis protein [Dickeya parazeae]	0	2	20.95%	11.27%	10.56%	21.83%	23.94%	48.42%	51.80%	51.80%	30.46%	WP_210181722	543.502	-11.24643048		nr	methyl-accepting chemotaxis protein [Dickeya parazeae]	0	39880	TRUE	75.90%	568	1	5.113201141357422	568	2	568	Wed Apr 12 16:46:55 PDT 2023	61.54939318000004	AA	Dickeya parazeae	WP_268566262.1	100.00%	568	1	-1	0		MLNRIKVVTGLVIILGLFIVLQIISGGLFFNALKSDRDIFTTTRIINQQKSELESTWSYLLQTRNTLNRAGTRYAMDISGGVSGGVSAKDLIELAKKQLVIANTHFANYEKIPYTNQQDPAVAQAVKDNYTALNNALSELIVFISTGKLKEFFDQPTQGFQDRFEKAYYSYKDSYDKVYASAVEENNASYSTALWLLVSVTIFVVVMALIVWLGINRSLVQPLHNLIEHIRHMAKGDLTTRIDFHGTNEMGILADSLRHMQTEFFTTVSAVRQSAEAIYTGASEISAGNTDLSSRTEQQAAALEETAASMEQLTSTVKQNAENARQASQLALSASETAQKGGKVVDNVVKTMHNIAGSSQKIADITSVIDGIAFQTNILALNAAVEAARAGEQGRGFAV…	581	Tsr sequences	linear
Dickeya poaceiphila_WP_146411176_methyl-accepting chemotaxis protein [Dickeya poaceiphila]	0	2	21.69%	11.11%	10.05%	21.16%	24.16%	49.03%	52.00%	52.00%	30.51%	WP_146411176	544.658	-13.24471174		nr	methyl-accepting chemotaxis protein [Dickeya poaceiphila]	0	39880	TRUE	76.00%	567	1	4.970020294189453	568	2	567	Wed Apr 12 16:46:46 PDT 2023	61.32216248000002	AA	Dickeya poaceiphila	WP_268566262.1	100.00%	568	1	-1	0		MLNRVRVVTGIVTILGLFIALQIISGGLFFNALKLDRDIFTTTRIINQQKSELESTWSYLLQTRNTLNRAGTRYAMDLSGGVSGGVSANELIELAKKQLVIANTHFANYEKITYTNQQDPAIAQVVKDNYTTLNSALSELIVFISNGRMKEFFDQPTQGFQDRFEKAYYSYKESYDKVYASAVEENNASYSTALWLLISVAMLVITMALIVWLGINRSLIQPLNNLIGHIRHMAKGDLTTRIDFHGTNEMGVLADSLRHMQTEFFTTVSAVRLSADAIYSGASEISAGNGDLSSRTEQQAAAIEETAASMEQLTSTVKQNAENARQASQLALSASETAQKGGTVVDNVVKTMHNIAGSSQKIADIISVIDGIAFQTNILALNAAVEAARAGEQGRGFAV…	573	Tsr sequences	linear
Dickeya solani_WP_022634096_methyl-accepting chemotaxis protein [Dickeya solani]	0	2	21.73%	11.48%	10.42%	21.91%	25.44%	49.82%	52.70%	52.70%	28.98%	WP_022634096	554.673	-11.44147574		nr	methyl-accepting chemotaxis protein [Dickeya solani]	0	39880	TRUE	76.30%	566	1	4.993358612060547	568	2	566	Wed Apr 12 16:46:22 PDT 2023	61.10202808000001	AA	Dickeya solani	WP_268566262.1	100.00%	568	1	-1	0		MLNRVKVVTGLVIVLGLFIALQIISGGLFFNALKSDRDIFTTTRIINQQKSELESTWSYLLQTRNTLNRAGTRYAMDASGGASGGVSAKELIELAKKQLVIANTHFANYEKIPYTNQQDPAVAQVVKDNYTALNSALSDLIIFISNGKLKEFFDQPTQSFQDKFEKAYYSYKESYDKVYANAVEENNSAYSTALWLLISVAILVVVMALLVWLGINRSLIQPLTNLIEHIRHMAKGDLSTRIDFHGTNEMGILADSLRHMQTEFFTTVSAVRQGAEAIYTGASEISAGNSDLSSRTEQQAAALEETAASMEQLTSTVKQNAENARQASQLALSASETAQKGGKVVDNVVKTMHNIAGSSQKIADITSVIDGIAFQTNILALNAAVEAARAGEQGRGFAV…	579	Tsr sequences	linear
Dickeya sp._WP_042860293_methyl-accepting chemotaxis protein [Dickeya sp. NCPPB 3274]	0	2	21.02%	11.31%	10.42%	21.73%	25.27%	49.29%	52.30%	52.30%	29.68%	WP_042860293	533.487	-10.44447637		nr	methyl-accepting chemotaxis protein [Dickeya sp. NCPPB 3274]	0	39880	TRUE	76.10%	566	1	5.047992706298828	568	2	566	Wed Apr 12 16:46:25 PDT 2023	61.02383138000001	AA	Dickeya sp.	WP_268566262.1	100.00%	568	1	-1	0		MLNRVKVVTGLVIVLGLFIALQIISGGLFFNALKSDRDIFTTTRIINQQKSELESTWSYLLQTRNTLNRAGTRYAMDASGGASGGVSAKELIELAKKQLVIANTHFANYEKIPYTNQQDPAVAQVVKDNYTALNSALSDLIVFISNGRLKEFFDQPTQSFQDKFEKAYYSYKDSYDKVYANAVDENNSSYSTALWLLISVAVLVVVMALLVWLGINRSLIQPLTNLIEHIRHMAKGDLTTRIDVHGTNEMGNLADSLRHMQTEFFTTVSAVRQGAEAIYTGASEISAGNSDLSSRTEQQAAALEETAASMEQLTSTVKQNAENARQASQLALSASETAQKGGKVVDNVVKTMHNIAGSSQKIADITSVIDGIAFQTNILALNAAVEAARAGEQGRGFAV…	576	Tsr sequences	linear
Dickeya sp._WP_107759798_methyl-accepting chemotaxis protein [Dickeya sp. Secpp 1600]	0	2	21.34%	11.29%	10.41%	21.69%	25.57%	49.74%	52.20%	52.20%	29.28%	WP_107759798	549.666	-10.44178253		nr	methyl-accepting chemotaxis protein [Dickeya sp. Secpp 1600]	0	39880	TRUE	76.10%	567	1	5.063854217529297	568	2	567	Wed Apr 12 16:46:39 PDT 2023	61.12806658000003	AA	Dickeya sp.	WP_268566262.1	100.00%	568	1	-1	0		MLNRVKVVSGIVIVLGLFIALQIISGGLFFNALKSDRDIFTTTRIINQQKSELESTWSYLLQTRNTLNRAGTRYAMDASGGASGGVSAKELIELAKKQLVIANTHFANYEKIPYTNQQDPAVAQVVKDNYTTLNSALSELIVFISNGRLKEFFDQPTQSFQDKFEKAYYSYKESYDKVYANAVEENNSAYSTALWLLISVAILVVVMALLVWLGINRSLIQPLTNLIEHIRHMAKGDLTTRIDFHGTNEMGILADSLRHMQTEFFTTVSAVRLGAEAIYTGASEISAGNSDLSSRTEQQAAALEETAASMEQLTSTVKQNAENARQASQLALSASETAQKGGKVVDNVVKTMHNIAGSSQKIADITSVIDGIAFQTNILALNAAVEAARAGEQGRGFAV…	573	Tsr sequences	linear
Dickeya sp._WP_168640631_methyl-accepting chemotaxis protein [Dickeya sp. CFBP 2040]	0	2	21.87%	11.11%	10.05%	21.16%	24.16%	48.85%	52.40%	52.40%	30.69%	WP_168640631	546.969	-12.3426349		nr	methyl-accepting chemotaxis protein [Dickeya sp. CFBP 2040]	0	39880	TRUE	76.20%	567	1	4.980754852294922	568	2	567	Wed Apr 12 16:46:49 PDT 2023	61.36722888000001	AA	Dickeya sp.	WP_268566262.1	100.00%	568	1	-1	0		MLNRVRVVTGIVTILGLFIALQIISGGLFFNALKLDRDIFTTTRIINQQKSELESTWSYLLQTRNTLNRAGTRYAMDLSGGVSGGVSANELIELAKKQLVIANTHFANYEKITYTNQQDPAIAQVVKDNYTTLNSALSELIVFISNGRMKEFFEQPTQGFQDRFEKAYYSYKESYDKVYASAVEENNASYSTALWLLISVAILVITMALIVWLGINRSLIQPLNNLIGHIRHMAKGDLTTRIDFHGTNEMGVLADSLRHMQTEFFTTVSAVRLSADAIYSGASEISAGNGDLSSRTEQQAAAIEETAASMEQLTSTVKQNAENARQASQLALSASETAQKGGTVVDNVVKTMHNIAGSSQKIADIISVIDGIAFQTNILALNAAVEAARAGEQGRGFAV…	573	Tsr sequences	linear
Dickeya undicola_WP_033567713_methyl-accepting chemotaxis protein [Dickeya undicola]	0	2	20.99%	11.29%	10.41%	21.69%	25.40%	48.68%	52.00%	52.00%	30.34%	WP_033567713	548.895	-10.44468218		nr	methyl-accepting chemotaxis protein [Dickeya undicola]	0	39880	TRUE	76.00%	567	1	5.047992706298828	568	2	567	Wed Apr 12 16:46:23 PDT 2023	61.010714880000045	AA	Dickeya undicola	WP_268566262.1	100.00%	568	1	-1	0		MLNRVKVVTGIITVLGLFIALQIISGGLFFNALKSDRDIFTTTRIINQQKSELESTWSYLLQTRNTLNRAGTRYAMDVSGGTSGGVSAKELIEMAKKQLVIANTHFANYEKIPYTSQQDPVVGQAVKDNYTALNSALSDLIVFISNGKLKEFFDQPTQSFQDKFEKAYYSYKDSYDKVYANAVEENNASYSTALWLLISVAILVVAMALLVWLGINRSLIQPLTNLIEHIRHMAKGDLTTRIDVHGTNEMGSLADSLRHMQTEFFTTVSAVRQGAEAIYTGAAEISAGNSDLSSRTEQQAAALEETAASMEQLTSTVKQNAENARQASQLALSASETAQKGGKVVDNVVKTMHNIAGSSQKIADITSVIDGIAFQTNILALNAAVEAARAGEQGRGFAV…	573	Tsr sequences	linear
Dickeya undicola_WP_123252310_methyl-accepting chemotaxis protein [Dickeya undicola]	0	2	20.81%	11.29%	10.41%	21.69%	25.57%	48.68%	52.00%	52.00%	30.34%	WP_123252310	548.125	-10.44447637		nr	methyl-accepting chemotaxis protein [Dickeya undicola]	0	39880	TRUE	76.00%	567	1	5.047992706298828	568	2	567	Wed Apr 12 16:46:42 PDT 2023	61.038728280000036	AA	Dickeya undicola	WP_268566262.1	100.00%	568	1	-1	0		MLNRVKVVTGIITVLGLFIALQIISGGLFFNALKSDRDIFTTTRIINQQKSELESTWSYLLQTRNTLNRAGTRYAMDVSGGTSGGVSAKELIEMAKKQLVIANTHFANYEKIPYTSQQDPVVGQAVKDNYTALNSALSDLIVFISNGRLKEFFDQPTQSFQDKFEKAYYSYKDSYDKVYANAVEENNASYSTALWLLISVAILVVAMALLVWLGINRSLIQPLTNLIEHIRHMAKGDLTTRIDVHGTNEMGSLADSLRHMQTEFFTTVSAVRQGAEAIYTGAAEISAGNSDLSSRTEQQAAALEETAASMEQLTSTVKQNAENARQASQLALSASETAQKGGKVVDNVVKTMHNIAGSSQKIADITSVIDGIAFQTNILALNAAVEAARAGEQGRGFAV…	573	Tsr sequences	linear
Dickeya zeae_QYM95425_HAMP domain-containing protein [Dickeya zeae]	0	2	21.34%	11.11%	10.41%	21.52%	24.51%	48.68%	52.70%	52.70%	30.51%	QYM95425	545.043	-11.24603718		nr	HAMP domain-containing protein [Dickeya zeae]	0	39880	TRUE	76.40%	567	1	5.115070343017578	568	2	567	Wed Apr 12 16:46:16 PDT 2023	61.34713938000004	AA	Dickeya zeae	WP_268566262.1	100.00%	568	1	-1	0		MLNRIKVVTGLVIILGLFIALQIISGGLFFNALKSDRDIFTTTRIINQQKSELESTWSYLLQTRNTLNRAGTRYAMDISGGVSGGVSAKDLIELAKKQLVIANTHFANYEKIPYTNQQDPAIAQAVKDNYTALNNALSELIVFISTGKLKEFFDQPTQGFQDRFEKAYYSYKDSYDKVYANAVEENNVSYSTALWLLVSVAIFVVVMALIVWLGINRSLVQPLHNLIEHIRHMAKGDLTTRIDFHGTNEMGILADSLRHMQTEFFTTVSAVRQSAEAIYTGASEISAGNTDLSSRTEQQAAALEETAASMEQLTSTVKQNAENARQASQLALSASETAQKGGKVVDNVVKTMHNIAGSSQKIADITSVIDGIAFQTNILALNAAVEAARAGEQGRGFAV…	573	Tsr sequences	linear
Dickeya zeae_UUE08556_methyl-accepting chemotaxis protein [Dickeya zeae]	0	2	21.34%	11.11%	10.41%	21.52%	24.69%	48.68%	53.10%	53.10%	30.51%	UUE08556	550.821	-11.24603718		nr	methyl-accepting chemotaxis protein [Dickeya zeae]	0	39880	TRUE	76.50%	567	1	5.115070343017578	568	2	567	Wed Apr 12 16:46:17 PDT 2023	61.345123480000034	AA	Dickeya zeae	WP_268566262.1	100.00%	568	1	-1	0		MLNRIKVVTGLVIILGLFIALQIISGGLFFNALKSDRDIFTTTRIINQQKSELESTWSYLLQTRNTLNRAGTRYAMDISGGVSGGVSAKDLIELAKKQLVIANTHFANYEKIPYTNQQDPAIAQAVKDNYTALNNALSELIVFISTGKLKEFFDQPTQGFQDRFEKAYYSYKDSYDKVYANAVEENNASYSTALWLLVSVAIFVVVMALIVWLGINRSLVQPLHNLIEHIRHMAKGDLTTRIDFHGTNEMGILADSLRHMQTEFFTTVSAVRQSAEAIYTGASEISAGNTDLSSRTEQQAAALEETAASMEQLTSTVKQNAENARQASQLALSASETAQKGGKVVDNVVKTMHNIAGSSQKIADITSVIDGIAFQTNILALNAAVEAARAGEQGRGFAV…	573	Tsr sequences	linear
Dickeya zeae_WP_016940925_methyl-accepting chemotaxis protein [Dickeya zeae]	0	2	21.52%	10.93%	10.41%	21.34%	24.87%	49.03%	52.70%	52.70%	30.34%	WP_016940925	543.888	-10.24744773		nr	methyl-accepting chemotaxis protein [Dickeya zeae]	0	39880	TRUE	76.40%	567	1	5.196086883544922	568	2	567	Wed Apr 12 16:46:21 PDT 2023	61.20498458000003	AA	Dickeya zeae	WP_268566262.1	100.00%	568	1	-1	0		MLNRIKVVTGLVIILGLFIALQIISGGLFFNALKSDRDIFTTTRIINQQKSELESTWSYLLQTRNTLNRAGTRYAMDISGGVSGGVSAKDLIELAKKQLVIANTHFANYEKIPYTNQQDPAIGQAVKDNYTALNNALSELIVFISTGKLKEFFDQPTQGFQDRFEKAYYSYKDSYDKVYANAVEENNASYSTALWLLVSVAIFVVVMALIVWLGINRSLVQPLHNLIGHIRHMAKGDLTTRIDFHGTNEMGILADSLRHMQTEFFTTVSAVRQSAEAIYTGASEISAGNTDLSSRTEQQAAALEETAASMEQLTSTVKQNAENARQASQLALSASETAQKGGKVVDNVVKTMHNIAGSSQKIADITSVIDGIAFQTNILALNAAVEAARAGEQGRGFAV…	573	Tsr sequences	linear
Dickeya zeae_WP_023640178_methyl-accepting chemotaxis protein [Dickeya zeae]	0	2	21.13%	11.27%	10.56%	21.83%	24.30%	48.59%	52.20%	52.20%	30.28%	WP_023640178	543.888	-11.24643048		nr	methyl-accepting chemotaxis protein [Dickeya zeae]	0	39880	TRUE	76.10%	568	1	5.113201141357422	568	2	568	Wed Apr 12 16:46:22 PDT 2023	61.505339880000044	AA	Dickeya zeae	WP_268566262.1	100.00%	568	1	-1	0		MLNRIKVVTGLVIILGLFIVLQIISGGLFFNALKSDRDIFTTTRIINQQKSELESTWSYLLQTRNTLNRAGTRYAMDISGGVSGGVSAKDLIELAKKQLVIANTHFANYEKIPYTNQQDPAVAQTVKDNYTALNNALSELIIFISTGKLKEFFDQPTQGFQDRFEKAYYSYKDSYDKVYASAVEENNASYSTALWLLVSVTIFVVVMALIVWLGINRSLVQPLHNLIEHIRHMAKGDLTTRIDFHGTNEMGILADSLRHMQTEFFTTVSAVRQSAEAIYTGASEISAGNTDLSSRTEQQAAALEETAASMEQLTSTVKQNAENARQASQLALSASETAQKGGKVVDNVVKTMHNIAGSSQKIADITSVIDGIAFQTNILALNAAVEAARAGEQGRGFAV…	580	Tsr sequences	linear
Dickeya zeae_WP_038904953_methyl-accepting chemotaxis protein [Dickeya zeae]	0	2	21.34%	10.93%	10.41%	21.34%	24.69%	48.68%	52.90%	52.90%	30.69%	WP_038904953	546.969	-10.24744773		nr	methyl-accepting chemotaxis protein [Dickeya zeae]	0	39880	TRUE	76.40%	567	1	5.196086883544922	568	2	567	Wed Apr 12 16:46:24 PDT 2023	61.22295658000004	AA	Dickeya zeae	WP_268566262.1	100.00%	568	1	-1	0		MLNRIKVVTGLVIILGLFIALQIISGGLFFNALKSDRDIFTTTRIINQQKSELESTWSYLLQTRNTLNRAGTRYAMDISGGVSGGVSAKDLIELAKKQLVIANTHFANYEKIPYTNQQDPAIGQAVKDNYTALNNALSELIVFISTGKLKEFFDQPTQGFQDRFEKAYYSYKDSYDKVYANAVEENNASYSTALWLLVSVAIFVVVMALIVWLGINRSLVQPLHNLIGHIRHMAKGDLTTRIDFHGTNEMGILADSLRHMQTEFFTTVSAVRQSAEAIYTGASEISAGNTDLSSRTEQQAAALEETAASMEQLTSTVKQNAENARQASQLALSASETAQKGGKVVDNVVKTMHNIAGSSQKIADITSVIDGIAFQTNILALNAAVEAARAGEQGRGFAV…	573	Tsr sequences	linear
Dickeya zeae_WP_038913692_methyl-accepting chemotaxis protein [Dickeya zeae]	0	2	20.95%	11.27%	10.56%	21.83%	24.12%	48.42%	51.80%	51.80%	30.46%	WP_038913692	543.888	-11.24643048		nr	methyl-accepting chemotaxis protein [Dickeya zeae]	0	39880	TRUE	75.90%	568	1	5.113201141357422	568	2	568	Wed Apr 12 16:46:24 PDT 2023	61.52133938000004	AA	Dickeya zeae	WP_268566262.1	100.00%	568	1	-1	0		MLNRIKVVTGLVIILGLFIVLQIISGGLFFNALKSDRDIFTTTRIINQQKSELESTWSYLLQTRNTLNRAGTRYAMDISGGVSGGVSAKDLIELAKKQLVIANTHFANYEKIPYTNQQDPAVAQTVKDNYTALNNALSELIVFISTGKLKEFFDQPTQGFQDRFEKAYYSYKDSYDKVYASAVEENNASYSTALWLLVSVTIFVVVMALIVWLGINRSLVQPLHNLIEHIRHMAKGDLTTRIDFHGTNEMGILADSLRHMQTEFFTTVSAVRQSAEAIYTGASEISAGNTDLSSRTEQQAAALEETAASMEQLTSTVKQNAENARQASQLALSASETAQKGGKVVDNVVKTMHNIAGSSQKIADITSVIDGIAFQTNILALNAAVEAARAGEQGRGFAV…	581	Tsr sequences	linear
Dickeya zeae_WP_102801995_methyl-accepting chemotaxis protein [Dickeya zeae]	0	2	20.95%	11.27%	10.56%	21.83%	24.30%	48.59%	51.80%	51.80%	30.28%	WP_102801995	543.117	-11.24643048		nr	methyl-accepting chemotaxis protein [Dickeya zeae]	0	39880	TRUE	75.90%	568	1	5.113201141357422	568	2	568	Wed Apr 12 16:46:37 PDT 2023	61.49131308000004	AA	Dickeya zeae	WP_268566262.1	100.00%	568	1	-1	0		MLNRIKVVTGLVIILGLFIVLQIISGGLFFNALKSDRDIFTTTRIINQQKSELESTWSYLLQTRNTLNRAGTRYAMDISGGVSGGVSAKDLIELAKKQLVIANTHFANYEKIPYTNQQDPAVAQAVKDNYTALNNALSELIVFISTGKLKEFFDQPTQGFQDRFEKAYYSYKDSYDKVYASAVEENNASYSTALWLLVSVTIFVVVMALIVWLGINRSLVQPLHNLIEHIRHMAKGDLTTRIDFHGTNEMGILADSLRHMQTEFFTTVSAVRQSAEAIYTGASEISAGNTDLSSRTEQQAAALEETAASMEQLTSTVKQNAENARQASQLALSASETAQKGGKVVDNVVKTMHNIAGSSQKIADITSVIDGIAFQTNILALNAAVEAARAGEQGRGFAV…	581	Tsr sequences	linear
Dickeya zeae_WP_168362117_methyl-accepting chemotaxis protein [Dickeya zeae]	0	2	21.13%	11.27%	10.56%	21.83%	23.94%	48.42%	51.90%	51.90%	30.46%	WP_168362117	540.421	-11.24643048		nr	methyl-accepting chemotaxis protein [Dickeya zeae]	0	39880	TRUE	75.90%	568	1	5.113201141357422	568	2	568	Wed Apr 12 16:46:49 PDT 2023	61.54939308000004	AA	Dickeya zeae	WP_268566262.1	100.00%	568	1	-1	0		MLNRIKVVTGLVIILGLFIVLQIISGGLFFNALKSDRDIFTTTRIINQQKSELESTWSYLLQTRNTLNRAGTRYAMDISGGVSGGVSAKDLIELAKKQLVIANTHFANYEKIPYTNQQDPAVAQAVKDNYTALNNALSELIVFISTGKLKEFFDQPTQGFQDRFEKAYYSYKDSYDKVYASAVEENNASYSTALWLLVSVTIFVVVMALIVWLGINRSLVQPLHNLIEHIRHMAKGDLTTRIDFHGTNEMGILADSLRHMQTEFFTTVSAVRQSAEAIYTGASEISAGNTDLSSRTEQQAAALEETAASMEQLTSTVKQNAENARQASQLALSASETAQKGGKVVDNVVKTMHNIAGSSQKIADITSVIDGIAFQTNILALNAAVEAARAGEQGRGFAV…	582	Tsr sequences	linear
Dickeya zeae_WP_168365983_methyl-accepting chemotaxis protein [Dickeya zeae]	0	2	21.34%	11.11%	10.41%	21.52%	24.69%	48.68%	52.90%	52.90%	30.51%	WP_168365983	546.969	-11.24603718		nr	methyl-accepting chemotaxis protein [Dickeya zeae]	0	39880	TRUE	76.40%	567	1	5.115070343017578	568	2	567	Wed Apr 12 16:46:49 PDT 2023	61.319085580000035	AA	Dickeya zeae	WP_268566262.1	100.00%	568	1	-1	0		MLNRIKVVTGLVIILGLFIALQIISGGLFFNALKSDRDIFTTTRIINQQKSELESTWSYLLQTRNTLNRAGTRYAMDISGGVSGGVSAKDLIELAKKQLVIANTHFANYEKIPYTNQQDPAIAQAVKDNYTALNNALSELIVFISTGKLKEFFDQPTQGFQDRFEKAYYSYKDSYDKVYANAVEENNASYSTALWLLVSVAIFVVVMALIVWLGINRSLVQPLHNLIEHIRHMAKGDLTTRIDFHGTNEMGILADSLRHMQTEFFTTVSAVRQSAEAIYTGASEISAGNTDLSSRTEQQAAALEETAASMEQLTSTVKQNAENARQASQLALSASETAQKGGKVVDNVVKTMHNIAGSSQKIADITSVIDGIAFQTNILALNAAVEAARAGEQGRGFAV…	573	Tsr sequences	linear
Dickeya zeae_WP_236306097_methyl-accepting chemotaxis protein [Dickeya zeae]	0	2	20.95%	11.27%	10.56%	21.83%	24.12%	48.59%	52.20%	52.20%	30.28%	WP_236306097	542.732	-11.24643048		nr	methyl-accepting chemotaxis protein [Dickeya zeae]	0	39880	TRUE	76.10%	568	1	5.113201141357422	568	2	568	Wed Apr 12 16:47:00 PDT 2023	61.519366880000035	AA	Dickeya zeae	WP_268566262.1	100.00%	568	1	-1	0		MLNRIKVVTGLVIILGLFIVLQIISGGLFFNALKSDRDIFTTTRIINQQKSELESTWSYLLQTRNTLNRAGTRYAMDISGGVSGGVSAKDLIELAKKQLVIANTHFANYEKIPYTNQQDPAVAQAVKDNYTALNNALSELIVFISTGKLKEFFDQPTQGFQDRFEKAYYSYKDSYDKVYASAVEENNASYSTALWLLVSVTIFVVVMALIVWLGINRSLVQPLHNLIEHIRHMAKGDLTTRIDFHGTNEMGILADSLRHMQTEFFTTVSAVRQSAEAIYTGASEISAGNTDLSSRTEQQAAALEETAASMEQLTSTVKQNAENARQASQLALSASETAQKGGKVVDNVVKTMHNIAGSSQKIADITSVIDGIAFQTNILALNAAVEAARAGEQGRGFAV…	580	Tsr sequences	linear
Dickeya zeae_WP_236377628_methyl-accepting chemotaxis protein [Dickeya zeae]	0	2	20.95%	11.27%	10.56%	21.83%	23.94%	48.42%	51.50%	51.50%	30.46%	WP_236377628	543.888	-11.24643048		nr	methyl-accepting chemotaxis protein [Dickeya zeae]	0	39880	TRUE	75.80%	568	1	5.113201141357422	568	2	568	Wed Apr 12 16:47:00 PDT 2023	61.537382080000036	AA	Dickeya zeae	WP_268566262.1	100.00%	568	1	-1	0		MLNRIKVVTGLVIILGLFIVLQIISGGLFFNALKSDRDIFTTTRIINQQKSELESTWSYLLQTRNTLNRAGTRYAMDISGGVSGGVSAKDLIELAKKQLVIANTHFANYEKIPYTNQQDLAVAQTVKDNYTALNNALSELIVFISTGKLKEFFDQPTQGFQDRFEKAYYSYKDSYDKVYASAVEENNASYSTALWLLVSVTIFVVVMALIVWLGINRSLVQPLHNLIEHIRHMAKGDLTTRIDFHGTNEMGILADSLRHMQTEFFTTVSAVRQSAEAIYTGASEISAGNTDLSSRTEQQAAALEETAASMEQLTSTVKQNAENARQASQLALSASETAQKGGKVVDNVVKTMHNIAGSSQKIADITSVIDGIAFQTNILALNAAVEAARAGEQGRGFAV…	582	Tsr sequences	linear
Dickeya zeae_WP_248589473_methyl-accepting chemotaxis protein [Dickeya zeae]	0	2	21.16%	10.93%	10.41%	21.34%	25.04%	48.85%	53.20%	53.20%	30.51%	WP_248589473	552.362	-10.24744773		nr	methyl-accepting chemotaxis protein [Dickeya zeae]	0	39880	TRUE	76.60%	567	1	5.196086883544922	568	2	567	Wed Apr 12 16:47:01 PDT 2023	61.163888780000036	AA	Dickeya zeae	WP_268566262.1	100.00%	568	1	-1	0		MLNRIKVVTGLVIILGLFIALQIISGGLFFNALKSDRDIFTTTRIINQQKSELESTWSYLLQTRNTLNRAGTRYAMDISGGVSGGVSAKDLIELAKKQLVIANTHFANYEKIPYTNQQDPAIGQAVKDNYTALNSALSELIVFISTGKLKEFFDQPTQGFQDRFEKAYYSYKDSYDKVYANAVEENNASYSTALWLLVSVAIFVVVMALIVWLGINRSLVQPLHNLIGHIRHMAKGDLTTRIDFHGTNEMGILADSLRHMQTEFFTTVSAVRQSAEAIYTGASEISAGNTDLSSRTEQQAAALEETAASMEQLTSTVKQNAENARQASQLALSASETAQKGGKVVDNVVKTMHNIAGSSQKIADITSVIDGIAFQTNILALNAAVEAARAGEQGRGFAV…	573	Tsr sequences	linear
Drosophila immigrans_KAH8269241_hypothetical protein KR044_012785 [Drosophila immigrans]	0	2	19.06%	11.51%	9.53%	21.04%	23.92%	50.00%	57.60%	57.60%	29.68%	KAH8269241	538.88	-18.24558387		nr	hypothetical protein KR044_012785 [Drosophila immigrans]	0	35410	TRUE	78.80%	556	1	4.673778533935547	568	2	556	Wed Apr 12 16:46:11 PDT 2023	59.94471378000006	AA	Drosophila immigrans	WP_268566262.1	100.00%	568	1	-1	0		MLNRMKVVTSLLLVLVLFGALQLISGGLFFSSLKNDKENFAVLQTIRQQQSELNESWVNLLQTRNTLNRAGIRYMMDTNKIGSGASVTDLLTSAKSMLSVAEQHYAAYEKIPLDPRQDAQSAEKLKQQYDILHGALTELIQLLGEGKINAFFDQPTQSYQDGFEQIYNTYLAQNDKLYQGAVEDSNKSFSSAIWTLVIVLLVVLAVIVLVWTGIHHILVRPLNRMIDHIKQIAAGDLTQQIVVTSRNEMGVLAASLKHMQSELIETVSGVRQGADAIYSGASEIAAGNNDLSSRTEQQAASLEETAASMEQLTATVKQNAENARQASQLALSASETAQKGGKVVANVVQTMHDIAGSSQKIADITGVIDGIAFQTNILALNAAVEAARAGEQGRGFAVV…	575	Tsr sequences	linear
Dryocola boscaweniae_WP_271124533_methyl-accepting chemotaxis protein [Dryocola boscaweniae]	0	2	19.96%	12.41%	9.53%	21.94%	25.00%	48.56%	54.00%	54.00%	30.40%	WP_271124533	533.872	-19.63419768		nr	methyl-accepting chemotaxis protein [Dryocola boscaweniae]	0	42400	TRUE	77.00%	556	1	4.529476165771484	568	2	556	Wed Apr 12 16:47:04 PDT 2023	60.16866028000004	AA	Dryocola boscaweniae	WP_268566262.1	100.00%	568	1	-1	0		MLNRIKVVTSLLFVLGLFGILQLTSGGLFFNALKNDKENFTVLQTIRQQQSTLNGSWVALLQTRNTLNRAGIRYMMDTTNTGSGSTVNELMQIASTSLTRAEEQWTAYEALPRDPRQSDEATKEIKRNYDIYHGALAELIQLLGAGKINAFFDQPTQKYQDGFEEQYVSYLEQNDHLYQLAVEDNNSSYNMAIWILMAILLAVLAVIIIVWLGIKTTLIAPLNSLIASIRHIAGGDLVRKIEVEGTNEMGQLADSLRNMQAELVSTVGDVRNGANAIYSGASEISVGNNDLSSRTEQQAASLEETAASMEELTATVKQNAENARQASQLALSASETAQRGGKVVDNVVRTMSDIAGSSKKIADITSVIDGIAFQTNILALNAAVEAARAGEQGRGFAVV…	568	Tsr sequences	linear
Dryocola boscaweniae_WP_271126865_methyl-accepting chemotaxis protein [Dryocola boscaweniae]	0	2	20.32%	12.41%	9.71%	22.12%	25.00%	48.56%	54.00%	54.00%	30.22%	WP_271126865	534.258	-18.63441143		nr	methyl-accepting chemotaxis protein [Dryocola boscaweniae]	0	42400	TRUE	77.00%	556	1	4.566219329833984	568	2	556	Wed Apr 12 16:47:04 PDT 2023	60.22275488000004	AA	Dryocola boscaweniae	WP_268566262.1	100.00%	568	1	-1	0		MLNRIKVVTSLLFVLGLFGILQLTSGGLFFNALKNDKENFTVLQTIRQQQSTLNGSWVALLQTRNTLNRAGIRYMMDTTNTGSGSTVNELMQIASTSLKRAEEQWTAYEALPRDPRQSDEATKEIKRNYDIYHGALAELIQLLGAGKINAFFDQPTQKYQDGFEEQYVSYLEQNDHLYQLAVEDNNSSYNMAIWILMAILLAVLAVIIIVWLGIKTTLIAPLNSLIASIRHIAGGDLVRKIEVEGTNEMGQLADSLRNMQAELVSTVGDVRNGANAIYSGASEISVGNNDLSSRTEQQAASLEETAASMEELTATVKQNAENARQASQLALSASETAQRGGKVVDNVVRTMNDIAGSSKKIADITSVIDGIAFQTNILALNAAVEAARAGEQGRGFAVV…	568	Tsr sequences	linear
Dryocola clanedunensis_WP_271128088_methyl-accepting chemotaxis protein [Dryocola clanedunensis]	0	2	19.86%	11.95%	9.84%	21.79%	26.36%	49.21%	54.00%	54.00%	29.70%	WP_271128088	523.472	-14.79951516		nr	methyl-accepting chemotaxis protein [Dryocola clanedunensis]	3.31e-177	36900	TRUE	77.00%	569	1	4.696529388427734	569	2	568	Wed Apr 12 16:47:04 PDT 2023	61.15690568000004	AA	Dryocola clanedunensis	WP_268566262.1	100.00%	568	1	-1	0		MLNRIKVVTSLLIVLALFGILQLTSGGLFFNALKSDKENFTVLQTIRQQQSTLNGSWVALLQTRNTLNRAGIRYMMDTTNTGSGSTVTELMQIASTSLKRAEEQWAIYEDLPRDPRQSSEASSEIKRNYEIYHGALAQLIQLLGSGKINEFFDQPTQKYQDDFEQQYVRYLEQNDRLYQLAVEDNNSSYNLAIGILITILIAVLVVIICVWLGIQSALIAPLNSLIASIRHIAGGDLVRRIEVEGSNEMGQLADSLRNMQSELVSTVGNVRNGANAIYSGASEISAGNNDLSSRTEEQAASLEETAASMEELTATVKQNAENARQASQLALSASETAQRGGKVVDNVVRTMNDIAGSSKKIADITSVIDGIAFQTNILALNAAVEAARAGEQGRGFAVV…	572	Tsr sequences	linear
Edaphovirga cremea_WP_114193638_methyl-accepting chemotaxis protein [Edaphovirga cremea]	0	2	20.61%	10.75%	9.86%	20.61%	25.99%	51.79%	54.30%	54.30%	28.32%	WP_114193638	542.732	-15.01973903		nr	methyl-accepting chemotaxis protein [Edaphovirga cremea]	0	33920	TRUE	77.20%	558	1	4.979419708251953	568	2	558	Wed Apr 12 16:46:40 PDT 2023	59.86072338000004	AA	Edaphovirga cremea	WP_268566262.1	100.00%	568	1	-1	0		MFKRMKVVTSIAIMLVLFGALQLASGGLFFGALKEDKENFTTSQLIRQQQAELNASWIYLLQTRNTLNRAGIRFMLDANQMGNGATVKDLVDIAQKDLKIAAQHYANYQKIPLDPSQDPRAADEVKKNYEILHGALSELIELIGIGRINDFFDQPTQGFQEGFEKAFVSYIAHNDQLYNNAVNGSQKSFTNAIWVLGTVFALVVLVIICAWMGIQHILIRPLKVLIDHIKYIASGDLTHPIVVESRNEMGQLAASLHHMQTELIATVSGVRHGADAIYSGVSEISAGNNDLSSRTEQQASSLEETAASMEQLTATVKQNAENARQASQLALSASETAQKGGKVVANVVQTMHEIAGSSQKIADITGVIDGIAFQTNILALNAAVEAARAGEQGRGFAVV…	569	Tsr sequences	linear
Edwardsiella hoshinae_WP_024523645_methyl-accepting chemotaxis protein [Edwardsiella hoshinae]	0	2	15.92%	11.09%	9.12%	20.21%	27.37%	50.45%	55.20%	55.20%	30.23%	WP_024523645	554.288	-19.21416196		nr	methyl-accepting chemotaxis protein [Edwardsiella hoshinae]	0	40910	TRUE	77.60%	559	1	4.656421661376953	568	2	559	Wed Apr 12 16:46:22 PDT 2023	59.92317828000007	AA	Edwardsiella hoshinae	WP_268566262.1	100.00%	568	1	-1	0		MLNRIKVVTSLLLVLGLFGLLQVASSGVFFDALKSDKESITVLQTIRQQQAALNTSWVALIQARNTLNRAGIRYMADQTNTGSGATLPDLLQLAQSRLKKAESEWAHYHSLPRVAHQSDEAAQLVDQRYDTLHNALTELVQLLSAGNIKAFFEQPTQRYQDSFEQAYNAYLAENDRLYQQAVAANSAAYDLSLWLLFGVLFCVALVIMLVWLGIQRTLIRPLHSLMANIRQFAVGDLSGQIVVHGSNEMGQLADSLRHMQSELIRTVSDVRQGSSAIYSGASEISAGNNDLSSRTEQQAASLEETAASMEQLTATVKQNAENARQASQLALSASETAERGGKVVANVVQTMHDIASSSQKIADITGVIDGIAFQTNILALNAAVEAARAGEQGRGFAVV…	571	Tsr sequences	linear
Edwardsiella ictaluri_WP_015870810_methyl-accepting chemotaxis protein [Edwardsiella ictaluri]	0	2	16.58%	11.71%	9.37%	21.08%	27.57%	49.91%	56.10%	56.10%	29.91%	WP_015870810	566.229	-19.34213373		nr	methyl-accepting chemotaxis protein [Edwardsiella ictaluri]	0	42400	TRUE	78.00%	555	1	4.598583221435547	568	2	555	Wed Apr 12 16:46:21 PDT 2023	59.641790080000064	AA	Edwardsiella ictaluri	WP_268566262.1	100.00%	568	1	-1	0		MLNRIKVVTSLLLVLGLFGILQMTSGGVFFDALKSDKESMTVLQTIRQQQAALNASWVALLQTRNTLNRAGIRYMADLNKTGTGSTVTDLMQLARTELKTAEGEWQRYQGLPRDPRQSEEAMEAMEQNYGTLHNALGELIQLLSAGHINEFFEQPTQSYQNSFEKSYTTYLAQNDRLYKGAMSDNNDAYHSALWTLFGVMVVVIAAIVLVWMGIYRALSRPLNSLMGNIRQFAVGDLSGRIEVRGSNEMGQLADSLRHMQSEFIRTVSDVRQGANAIYSGASEISAGNHDLSSRTEQQAASLEETAASMEQLTATVKQNAENARQASQLALSASETAQRGGKVVANVVQTMHDIAGSSQKIADITGVIDGIAFQTNILALNAAVEAARAGEQGRGFAVV…	569	Tsr sequences	linear
Edwardsiella piscicida_GAJ64146_methyl-accepting chemotaxis protein I [Edwardsiella piscicida]	0	2	15.57%	12.27%	8.79%	21.06%	28.21%	50.37%	55.80%	55.80%	29.49%	GAJ64146	548.125	-26.30949831		nr	methyl-accepting chemotaxis protein I [Edwardsiella piscicida]	0	40910	TRUE	77.00%	546	1	4.382289886474609	558	2	546	Wed Apr 12 16:46:00 PDT 2023	58.35511698000006	AA	Edwardsiella piscicida	WP_268566262.1	98.24%	568	11	-1	0		MLLVLGLFGILQMTSGGVFFDALKSDKESITVLQTIRQQQAALNGSWVALLQTRNTLNRAGIRYMADLNKTGSGATVPDLMQLASAELKEAEQEWERYQGLPRDPRQSDEAVQAMSQSYDTLHSALGELIQMLTAGRINDFFEQPTQSYQDSFEKAYETYLAQNDSLYHQAVASNNDAYHMALWILLAVMVVVAAAIVLVWMGIHHTLIRPLNSLMGNIRQFAAGDLSGRIEVCGSNEMGQLADSLRHMQTEFVRTVSDVRQGANAIYSGASEISAGNNDLSSRTEQQAASLEETAASMEQLTATVKQNAENARQASQLALSASETAQRGGKVVANVVQTMHDIASSSQKIADITGVIDGIAFQTNILALNAAVEAARAGEQGRGFAVVAGEVRNLAQR…	559	Tsr sequences	linear
Edwardsiella tarda_ACY84184_methyl-accepting chemotaxis sensory transducer [Edwardsiella tarda EIB202]	0	2	15.69%	12.67%	9.07%	21.74%	28.36%	49.34%	55.50%	55.50%	29.87%	ACY84184	525.783	-26.30949831		nr	methyl-accepting chemotaxis sensory transducer [Edwardsiella tarda EIB202]	8.82e-179	40910	TRUE	75.40%	529	1	4.382289886474609	541	2	529	Wed Apr 12 16:45:24 PDT 2023	56.655004580000075	AA	Edwardsiella tarda	WP_268566262.1	95.25%	568	28	-1	0		MFFDALKSDKESITVLQTIRQQQAALNGSWVALLQTRNTLNRAGIRYMADLNKTGSGATVPDLMQLASAELKEAEQEWERYQGLPRDPRQSDEAVQAMSQSYDTLHSALGELIQMLTAGRINDFFEQPTQSYQDSFEKAYETYLAQNDSLYHQAVASNNDAYHMALWILLAVMVVVAAAIVLVWMGIHHTLIRPLNSLMGNIRQFAAGDLSGRIEVCGSNEMGQLADSLRHMQTEFVRTVSDVRQGANAIYSGASEISAGNNDLSSRTEQQAASLEETAASMEQLTATVKQNAENARQASQLALSASETAQRGGKVVANVVQTMHDIASSSQKIADITGVIDGIAFQTNILALNAAVEAARAGEQGRGFAVVAGEVRNLAQRSAQAAKEIKGLIEDSVS…	542	Tsr sequences	linear
Edwardsiella tarda_WP_005293024_methyl-accepting chemotaxis protein [Edwardsiella tarda]	0	2	16.49%	11.65%	8.96%	20.61%	26.34%	49.46%	54.00%	54.00%	30.82%	WP_005293024	545.814	-22.31143734		nr	methyl-accepting chemotaxis protein [Edwardsiella tarda]	0	40910	TRUE	77.00%	558	1	4.505496978759766	568	2	558	Wed Apr 12 16:46:20 PDT 2023	60.03315518000005	AA	Edwardsiella tarda	WP_268566262.1	100.00%	568	1	-1	0		MLNRIKVVTSLLLVLGLFGLLQITSSGVFFDALKSDKESITVLQTIRQQQAALNNSWVALIQTRNTLNRAGIRYMADQNNSGSGATLPDLLQLAQSQLKQAESEWAHYHNLPRVTDQSDDAAQQVDQRYDTLHNALTELIQLLSAGNIKAFFDQPTQRYQDSFEQAYNSYLLENDRLYQRAVAANSTAYDLSLWLLFGVLFCVAIAIAAVWLGIQRVLIRPLHSLMANIRQFAVGDLSGQISVHGSNEMGQLADSLRHMQSELIRTVSDVRQGSSAIYSGASEISAGNNDLSSRTEQQAASLEETAASMEQLTATVKQNAENARQASQLALSASETAERGGKVVANVVQTMHDIASSSQKIADITGVIDGIAFQTNILALNAAVEAARAGEQGRGFAVV…	570	Tsr sequences	linear
Edwardsiella tarda_WP_035602677_methyl-accepting chemotaxis protein [Edwardsiella tarda]	0	2	16.31%	11.65%	8.96%	20.61%	27.06%	50.00%	54.00%	54.00%	30.29%	WP_035602677	546.199	-22.31143734		nr	methyl-accepting chemotaxis protein [Edwardsiella tarda]	0	40910	TRUE	77.00%	558	1	4.505496978759766	568	2	558	Wed Apr 12 16:46:24 PDT 2023	59.93206798000005	AA	Edwardsiella tarda	WP_268566262.1	100.00%	568	1	-1	0		MLNRIKVVTSLLLVLGLFGLLQITSSGVFFDALKSDKESITVLQTIRQQQAALNNSWVALIQTRNTLNRAGIRYMADQSNSGSGATLPDLLQLAQSQLKQAESEWAHYHNLPRVADQSDDAAQQVDQRYDTLHNALTELIQLLSAGNIKAFFDQPTQRYQDSFEQAYNSYLMENDRLYQRAVAANSTAYDLSLWLLFGVLFCVAIAIAAVWLGIQRVLIRPLHSLMANIRQFAVGDLSGQISVHGSNEMGQLADSLRHMQGELIRTVSDVRQGSSAIYSGASEISAGNNDLSSRTEQQAASLEETAASMEQLTATVKQNAENARQASQLALSASETAERGGKVVANVVQTMHDIASSSQKIADITGVIDGIAFQTNILALNAAVEAARAGEQGRGFAVV…	570	Tsr sequences	linear
Edwardsiella tarda_WP_097363974_methyl-accepting chemotaxis protein [Edwardsiella tarda]	0	2	16.49%	11.65%	8.96%	20.61%	26.52%	49.64%	54.20%	54.20%	30.65%	WP_097363974	547.74	-22.31143734		nr	methyl-accepting chemotaxis protein [Edwardsiella tarda]	0	40910	TRUE	77.10%	558	1	4.505496978759766	568	2	558	Wed Apr 12 16:46:36 PDT 2023	60.00312888000005	AA	Edwardsiella tarda	WP_268566262.1	100.00%	568	1	-1	0		MLNRIKVVTSLLLVLGLFGLLQITSSGVFFDALKSDKESITVLQTIRQQQAALNNSWVALIQTRNTLNRAGIRYMADQNNSGSGATLPDLLQLAQSQLKQAESEWAHYHNLPRVTDQSDDAAQQVDQRYDTLHNALTELIQLLSAGNIKAFFDQPTQRYQDSFEQAYNSYLLENDRLYQRAVAANSAAYDLSLWLLFGVLFCVAIAIAAVWLGIQRVLIRPLHSLMANIRQFAVGDLSGQISVHGSNEMGQLADSLRHMQSELIRTVSDVRQGSSAIYSGASEISAGNNDLSSRTEQQAASLEETAASMEQLTATVKQNAENARQASQLALSASETAERGGKVVANVVQTMHDIASSSQKIADITGVIDGIAFQTNILALNAAVEAARAGEQGRGFAVV…	570	Tsr sequences	linear
Edwardsiella tarda_WP_109610266_methyl-accepting chemotaxis protein [Edwardsiella tarda]	0	2	16.49%	11.65%	8.96%	20.61%	26.70%	49.82%	54.20%	54.20%	30.47%	WP_109610266	547.354	-22.31143734		nr	methyl-accepting chemotaxis protein [Edwardsiella tarda]	0	40910	TRUE	77.10%	558	1	4.505496978759766	568	2	558	Wed Apr 12 16:46:39 PDT 2023	59.97310258000005	AA	Edwardsiella tarda	WP_268566262.1	100.00%	568	1	-1	0		MLNRIKVVTSLLLVLGLFGLLQITSSGVFFDALKSDKESITVLQTIRQQQAALNNSWVALIQTRNTLNRAGIRYMADQNNSGSGATLPDLLQLAQSQLKQAESEWAHYHNLPRVTDQSDDAAQQVDQRYDTLHNALTELIQLLSAGNIKAFFDQPTQRYQDSFEQAYNSYLLENDRLYQRAVAANSAAYDLSLWLLFGVLFCVAIAIAAVWLGIQRVLIRPLHSLMANIRQFAVGDLSGQISVHGSNEMGQLADSLRHMQSELIRTVSDVRQGSSAIYSGASEISAGNNDLSSRTEQQAASLEETAASMEQLTATVKQNAENARQASQLALSASETAERGGKVVANVVQTMHDIASSSQKIADITGVIDGIAFQTNILALNAAVEAARAGEQGRGFAVV…	570	Tsr sequences	linear
Edwardsiella tarda_WP_205438360_methyl-accepting chemotaxis protein [Edwardsiella tarda]	0	2	16.67%	11.65%	8.78%	20.43%	26.16%	49.46%	53.70%	53.70%	31.00%	WP_205438360	543.502	-22.41104421		nr	methyl-accepting chemotaxis protein [Edwardsiella tarda]	0	42400	TRUE	76.80%	558	1	4.469234466552734	568	2	558	Wed Apr 12 16:46:54 PDT 2023	60.08720358000006	AA	Edwardsiella tarda	WP_268566262.1	100.00%	568	1	-1	0		MLNRIKVVTSLLLVLGLFGLLQITSSGVFFDALKSDKESITVLQTIRQQQAALNNSWVALIQTRNTLNRAGIRYMADQNNSGSGATLPDLLQLAQSQLKQAESEWVHYHNLPRVTDQSDDAAQQVDQRYDTLHNALTELIQLLSAGNIKAFFDQPTQRYQDSFEQAYNSYLVENDRLYQRAVAANSAAYDLSLWLLFGVLFCVAIVIAAVWLGIQRVLIRPLHSLMANIRQFAVGDLSGQISVYGSNEMGQLADSLRHMQGELIRTVSDVRQGSSAIYSGASEISAGNNDLSSRTEQQAASLEETAASMEQLTATVKQNAENARQASQLALSASETAERGGKVVANVVQTMHDIASSSQKIADITGVIDGIAFQTNILALNAAVEAARAGEQGRGFAVV…	572	Tsr sequences	linear
Enterobacillus tribolii_WP_115457163_methyl-accepting chemotaxis protein [Enterobacillus tribolii]	0	2	18.53%	12.23%	10.07%	22.30%	28.24%	50.36%	51.50%	51.50%	28.06%	WP_115457163	526.939	-19.23814547		nr	methyl-accepting chemotaxis protein [Enterobacillus tribolii]	8.70e-179	30940	TRUE	75.50%	562	7	4.658878326416016	565	2	556	Wed Apr 12 16:46:41 PDT 2023	59.85807738	AA	Enterobacillus tribolii	WP_268566262.1	99.47%	568	4	-1	0		RIKVTTSLILVLGLFALMQLASGSIFFNALTHDKDNLSVLQQIRQRQQTLTDSWTALLQTRNTLNRAGMRYMMDANNMGAGPTVKELLEQIRFAIKTAERQWDNFENGPEIDGFPMNADSELSQRYKVFHDALAELIVLMEQGQIQQFFEQPTQDFQSAFEKAFIDYQRRVDARYDQIVAENGDAYRSSLITMGAGVAAIIVILLVVWGGIHKTLIHPLRRINSHLNEIANGNLTQKLAGEGSNEMGQLAGAVQHMQAELVRTVGDVRKGADTIYQSVGEISAGNNNLSSRTEEQAASLEETAASMEQLTATVKQNAENARQASQLAQNASETAQKGGDVVANVVKTMHDIAGSSQKIADITSVIDGIAFQTNILALNAAVEAARAGEQGRGFAVVAGE…	569	Tsr sequences	linear
Enterobacterales bacterium_PKH26987_methyl-accepting chemotaxis protein II [Enterobacterales bacterium CwR94]	0	2	17.20%	10.93%	8.96%	19.89%	28.85%	53.05%	54.20%	54.20%	28.14%	PKH26987	534.643	-14.64456564		nr	methyl-accepting chemotaxis protein II [Enterobacterales bacterium CwR94]	0	41940	TRUE	77.10%	558	1	4.627635955810547	568	2	558	Wed Apr 12 16:46:16 PDT 2023	59.201774480000076	AA	Enterobacterales bacterium	WP_268566262.1	100.00%	568	1	-1	0		MFRRIKVVTSLVLVLVLFGALQLISGGVFFQALKADKDSFVINQQLRDQQTALNTAWVGLIQTRNTLNRAGIRYMLDANQMGSGATVAELVTLAKTKIESVDKGWAEFNASLTDQGRDAPNVKAVQESYTILHTALGDLISLLGAGKINDFFEQPTQSYQDGFEKAYTAWQQANNALSDQGVESNAQAYTQAVWILGALAVALLVVIGLVWRGMHLILLRPLKEVSENIRHIAGGDLSQPINVQGRNEMAQLAQTLAHMQEALVNTVGVVRDGSDAIYTGASEIAAGNNDLSSRTEQQAASLEETAASMEQLTATVKQNAENARQASQLALSASETAQKGGRVVDGVVKTMSDIAGSSKKIADITSVIDGIAFQTNILALNAAVEAARAGEQGRGFAVV…	568	Tsr sequences	linear
Enterobacter asburiae_HBO0723031_methyl-accepting chemotaxis protein [Enterobacter asburiae]	0	2	19.68%	11.73%	9.75%	21.48%	26.53%	50.72%	85.90%	85.90%	28.70%	HBO0723031	917.916	-15.54161727		nr	methyl-accepting chemotaxis protein [Enterobacter asburiae]	0	40910	TRUE	93.00%	554	1	4.677997589111328	554	2	554	Wed Apr 12 16:46:09 PDT 2023	59.91262358000007	AA	Enterobacter asburiae	HCJ6374625.1	100.00%	554	1	-1	0		MLNRIKIVTSLMLVLAIFGLLQLTSGGLFFNALKNDKENFTVLQTIRQQQSTLNASWVALLQTRNTLNRAGIRYMMDQSNIGSGATVNDLMQIASASLKQAEKNWAAYEALPRDPRQSDADAMEIKRNYDIYHGALAELIQLLGAGKINAFFDQPTQSYQDGFEKQYVSYLQQNDKLYQMAVEDSNSSFSQAIWVLIGVLIAVLVVIVAVWLNIKQTLISPLNRLIDNIRHIASGDLVKRIEVQGTNEMGELADSLRHMQGELVRTVGDVRNGANAIYSGASEIAMGNNDLSSRTEQQAASLEETAASMEQLTATVKQNAENARQASHLALSASETAQKGGKVVDNVVQTMRDIAGSSQKIADIISVIDGIAFQTNILALNAAVEAARAGEQGRGFAVV…	554	Tsr sequences	linear
Enterobacter asburiae_HCM9423742_methyl-accepting chemotaxis protein [Enterobacter asburiae]	0	2	19.68%	11.55%	9.57%	21.12%	26.71%	50.72%	86.10%	86.10%	29.06%	HCM9423742	919.457	-14.64173674		nr	methyl-accepting chemotaxis protein [Enterobacter asburiae]	0	42400	TRUE	93.10%	554	1	4.675327301025391	554	2	554	Wed Apr 12 16:46:10 PDT 2023	59.86157588000007	AA	Enterobacter asburiae	HCJ6374625.1	100.00%	554	1	-1	0		MLNRIKIVTSLMLVLAIFGLLQLTSGGLFFNALKNDKENFTVLQTIRQQQSTLNASWVALLQTRNTLNRAGIRYMMDQSNIGSGATVNDLMQIASASLKQAEKNWAAYEALPRDPRQSDADAMEIKRNYDIYHGALAELIQLLGAGKINAFFDQPTQSYQDGFEKQYVSYLQQNDKLYQMAVEDSNSSYSQAIWVLIGVLIAVLVVIVAVWLNIKQTLISPLNRLIDNIRHIASGDLVKRIEVQGTNEMGELADSLRHMQGELVRTVGDVRNGANAIYSGASEIAMGNNDLSSRTEQQAASLEETAASMEQLTATVKQNAENARQASHLALSASETAQKGGKVVDNVVQTMRDIAGSSQKIADIISVIDGIAFQTNILALNAAVEAARAGEQGRGFAVV…	554	Tsr sequences	linear
Enterobacter asburiae_MCE9991933_methyl-accepting chemotaxis protein [Enterobacter asburiae]	0	2	19.86%	11.73%	9.75%	21.48%	26.90%	50.36%	85.90%	85.90%	29.06%	MCE9991933	922.924	-14.64143789		nr	methyl-accepting chemotaxis protein [Enterobacter asburiae]	0	42400	TRUE	93.00%	554	1	4.679973602294922	554	2	554	Wed Apr 12 16:46:13 PDT 2023	59.841465580000055	AA	Enterobacter asburiae	HCJ6374625.1	100.00%	554	1	-1	0		MLNRIKIVTSLLLVLAIFGLLQLTSGGLFFNALKHDKENFTVLQTIRQQQSTLNGSWVALLQTRNTLNRAGIRYMMDQNNIGSGATVSDLMQIASASLKQAEKNWADYEAQPRDPRQSDAAAQEIKRNYDIYHGALAELIQLLGAGKINAFFDQPTQSYQDGFEKQYVNYLQQNDKLYETAVKDSNSSYTQAIWILISVLVAVLVVIVAVWLGIKQALISPLNRLIDSIRHIASGDLVKRIDVEGTNEMGELADTLRHMQGELMRTVGDVRNGANAIYSGASEISMGNNDLSSRTEQQAASLEETAASMEQLTATVKQNAENARQASNLALSASETAQKGGKVVDNVVQTMRDIAGSSQKIADIISVIDGIAFQTNILALNAAVEAARAGEQGRGFAVV…	554	Tsr sequences	linear
Enterobacter asburiae_NIH41933_methyl-accepting chemotaxis protein [Enterobacter asburiae]	0	2	19.31%	11.73%	9.57%	21.30%	26.90%	51.08%	85.90%	85.90%	28.52%	NIH41933	911.753	-15.64043044		nr	methyl-accepting chemotaxis protein [Enterobacter asburiae]	0	40910	TRUE	93.00%	554	1	4.633884429931641	554	2	554	Wed Apr 12 16:46:15 PDT 2023	59.67030988000006	AA	Enterobacter asburiae	HCJ6374625.1	100.00%	554	1	-1	0		MLNRIKIVTSLMLVLAIFGLLQLTSGGLFFNALKNDKENFTVLQTIRQQQSTLNGSWVALLQTRNTLNRAGIRYMMDQSNIGSGATVNDLMQIASASLKQAEKNWADYEALPRDPRQSDAAALEIKRNYDIYHGALAELIQLLGAGKINAFFDQPTQSYQDGFEKQYVSYLQQNDKLYQMAVEDSNSSFSQAIWVLISVLVAVLVVIVAVWLGIKQALISPLTRLIDNIRHIASGDLVKRIDVEGSNEMGELADSLRHMQSELVRTVGDVRNGANAIYSGASEIAMGNNDLSSRTEQQAASLEETAASMEQLTATVKQNAENARQASHLALSASETAQKGGKVVDNVVQTMRDIAGSSQKIADIISVIDGIAFQTNILALNAAVEAARAGEQGRGFAVV…	554	Tsr sequences	linear
Enterobacter asburiae_WP_047060248_methyl-accepting chemotaxis protein [Enterobacter asburiae]	0	2	19.68%	11.55%	9.57%	21.12%	25.99%	50.00%	85.90%	85.90%	29.78%	WP_047060248	916.761	-15.54291562		nr	methyl-accepting chemotaxis protein [Enterobacter asburiae]	0	42400	TRUE	93.00%	554	1	4.673351287841797	554	2	554	Wed Apr 12 16:46:26 PDT 2023	59.90252088000007	AA	Enterobacter asburiae	HCJ6374625.1	100.00%	554	1	-1	0		MLNRIKIVTSLMLVLAIFGLLQLTSGGLFFNALKNDKENFTVLQTIRQQQSTLNASWVALLQTRNTLNRAGIRYMMDQSNIGSGATVNDLMQIASTSLKQAEKNWAAYEALPRDPRQSDADAMEIKRNYDIYHGALAELIQLLGAGKINAFFDQPTQSYQDGFEKQYVSYLQQNDKLYQTAVEDSNSSYSQAIWVLISVLIAVLVVIVAVWLNIKQTLISPLNRLIDNIRHIASGDLVKHIEVQGTNEMGELADSLRHMQSELVRTVGDVRNGANAIYSGASEIAMGNNDLSSRTEQQAASLEETAASMEQLTATVKQNAENARQASHLALSASETAQKGGKVVDNVVQTMRDIAGSSQKIADIISVIDGIAFQTNILALNAAVEAARAGEQGRGFAVV…	554	Tsr sequences	linear
Enterobacter asburiae_WP_047173300_methyl-accepting chemotaxis protein [Enterobacter asburiae]	0	2	19.86%	11.55%	9.57%	21.12%	26.53%	50.54%	85.70%	85.70%	29.24%	WP_047173300	915.99	-14.64094304		nr	methyl-accepting chemotaxis protein [Enterobacter asburiae]	0	40910	TRUE	92.90%	554	1	4.675327301025391	554	2	554	Wed Apr 12 16:46:27 PDT 2023	59.87254088000007	AA	Enterobacter asburiae	HCJ6374625.1	100.00%	554	1	-1	0		MLNRIKIVTSLMLVLAIFGLLQLTSGGLFFNALKNDKENFTVLQTIRQQQSTLNASWVALLQTRNTLNRAGIRYMMDQSNIGSGATVNDLMQIASASLKQAEKNWAAYEALPRDPRQSDADAMEIKRNYDIYHGALAELIQLLGAGKINAFFDQPTQSYQDGFEKQYVSYLQQNDKLYQTAVEDSNSSFNQAIWVLIGVLIAVLVVIVAVWLNIKQTLISPLNRLIDNIRHIASGDLVKRIEVQGTNEMGELADSLRHMQGELVRTVGDVRNGANAIYSGASEIAMGNNDLSSRTEQQAASLEETAASMEQLTATVKQNAENARQASHLALSASETAQKGGKVVDNVVQTMRDIAGSSQKIADIISVIDGIAFQTNILALNAAVEAARAGEQGRGFAVV…	554	Tsr sequences	linear
Enterobacter asburiae_WP_047742904_methyl-accepting chemotaxis protein [Enterobacter asburiae]	0	2	19.86%	11.55%	9.57%	21.12%	26.53%	50.72%	85.90%	85.90%	29.06%	WP_047742904	917.916	-14.64094304		nr	methyl-accepting chemotaxis protein [Enterobacter asburiae]	0	40910	TRUE	93.00%	554	1	4.675327301025391	554	2	554	Wed Apr 12 16:46:27 PDT 2023	59.92364678000007	AA	Enterobacter asburiae	HCJ6374625.1	100.00%	554	1	-1	0		MLNRIKIFTSLMLVLAIFGLLQLTSGGLFFNALKNDKENFTVLQTIRQQQSTLNASWVALLQTRNTLNRAGIRYMMDQSNIGSGATVNDLMQIASTSLKQAEKNWAAYEALPRDPRQSDADAMEIKRNYDIYHGALAELIQLLGAGKINAFFDQPTQSYQDGFEKQYVSYLQQNDKLYQMAVEDSNSSFSQAIWVLIGVLIAVLVVIVAVWLNIKQTLISPLNRLIDNIRHIASGDLVKRIEVQGTNEMGELADSLRHMQGELVRTVGDVRNGANAIYSGASEIAMGNNDLSSRTEQQAASLEETAASMEQLTATVKQNAENARQASHLALSASETAQKGGKVVDNVVQTMRDIAGSSQKIADIISVIDGIAFQTNILALNAAVEAARAGEQGRGFAVV…	554	Tsr sequences	linear
Enterobacter asburiae_WP_054830231_methyl-accepting chemotaxis protein [Enterobacter asburiae]	0	2	19.68%	11.55%	9.57%	21.12%	26.17%	50.36%	85.90%	85.90%	29.42%	WP_054830231	917.531	-15.54212193		nr	methyl-accepting chemotaxis protein [Enterobacter asburiae]	0	40910	TRUE	93.00%	554	1	4.673351287841797	554	2	554	Wed Apr 12 16:46:29 PDT 2023	59.856495180000074	AA	Enterobacter asburiae	HCJ6374625.1	100.00%	554	1	-1	0		MLNRIKIVTSLMLVLAIFGLLQLTSGGLFFNALKNDKENFTVLQTIRQQQSTLNASWVALLQTRNTLNRAGIRYMMDQSNIGSGATVNDLMQIASTSLKQAEKNWAAYEALPRDPRQSDADAMEIKRNYDIYHGALAELIQLLGAGKINAFFDQPTQSYQDGFEKQYVSYLQQNDKLYQTAVEDSNSSFSQAIWVLISVLIAVLVVIVAVWLNIKQTLISPLNRLIDNIRHIASGDLVKRIEVQGTNEMGELADSLRHMQGELVRTVGDVRNGANAIYSGASEIAMGNNDLSSRTEQQAASLEETAASMEQLTATVKQNAENARQASHLALSASETAQKGGKVVDNVVQTMRDIAGSSQKIADIISVIDGIAFQTNILALNAAVEAARAGEQGRGFAVV…	554	Tsr sequences	linear
Enterobacter asburiae_WP_058840575_methyl-accepting chemotaxis protein [Enterobacter asburiae]	0	2	19.68%	11.55%	9.57%	21.12%	26.35%	50.36%	85.90%	85.90%	29.42%	WP_058840575	918.687	-14.64094304		nr	methyl-accepting chemotaxis protein [Enterobacter asburiae]	0	40910	TRUE	93.00%	554	1	4.675327301025391	554	2	554	Wed Apr 12 16:46:30 PDT 2023	59.86151468000007	AA	Enterobacter asburiae	HCJ6374625.1	100.00%	554	1	-1	0		MLNRIKIVTSLMLVLAIFGLLQLTSGGLFFNALKNDKENFTVLQTIRQQQSTLNASWVALLQTRNTLNRAGIRYMMDQSNIGSGATVNDLMQIASTSLKQAEKNWAAYEALPRDPRQSDADAMEIKRNYDIYHGALAELIQLLGAGKINAFFDQPTQSYQDGFEKQYVSYLQQNDKLYQTAVEDSNSSFSQAIWVLISVLIAVLVVIVAVWLNIKQTLISPLNRLIDNIRHIASGDLVKRIEVQGTNEMGELADSLRHMQGELVRTVGDVRNGANAIYSGASEIAMGNNDLSSRTEQQAASLEETAASMEQLTATVKQNAENARQASHLALSASETAQKGGKVVDNVVQTMRDIAGSSQKIADIISVIDGIAFQTNILALNAAVEAARAGEQGRGFAVV…	554	Tsr sequences	linear
Enterobacter asburiae_WP_121424958_methyl-accepting chemotaxis protein [Enterobacter asburiae]	0	2	19.68%	11.55%	9.57%	21.12%	26.35%	50.36%	85.90%	85.90%	29.42%	WP_121424958	918.687	-14.64094304		nr	methyl-accepting chemotaxis protein [Enterobacter asburiae]	0	40910	TRUE	93.00%	554	1	4.675327301025391	554	2	554	Wed Apr 12 16:46:42 PDT 2023	59.907601580000076	AA	Enterobacter asburiae	HCJ6374625.1	100.00%	554	1	-1	0		MLNRIKIVTSLMLVLAIFGLLQLTSGGLFFNALKNDKENFTVLQTIRQQQSTLNASWVALLQTRNTLNRAGIRYMMDQSNIGSGATVNDLMQIASTSLKQAEKNWAAYEALPRDPRQSDADAMEIKRNYDIYHGALAELIQLLGAGKINAFFDQPTQSYQDGFEKQYVSYLQQNDKLYQTAVEDSNSSFSQAIWVLISVLIAVLVVIVAVWLNIKQTLISPLNRLIDNIRHIASGDLVKRIEVQGTNEMGELADSLRHMQGELVRTVGDVRNGANAIYSGASEIAMGNNDLSSRTEQQAASLEETAASMEQLTATVKQNAENARQASHLALSASETAQKGGKVVDNVVQTMRDIAGSSQKIADIISVIDGIAFQTNILALNAAVEAARAGEQGRGFAVV…	554	Tsr sequences	linear
Enterobacter asburiae_WP_126796802_methyl-accepting chemotaxis protein [Enterobacter asburiae]	0	2	19.68%	11.73%	9.57%	21.30%	25.99%	49.82%	85.90%	85.90%	29.78%	WP_126796802	917.531	-15.64032619		nr	methyl-accepting chemotaxis protein [Enterobacter asburiae]	0	42400	TRUE	93.00%	554	1	4.640132904052734	554	2	554	Wed Apr 12 16:46:43 PDT 2023	59.979603980000064	AA	Enterobacter asburiae	HCJ6374625.1	100.00%	554	1	-1	0		MLNRIKIVTSLMLVLAIFGLLQLTSGGLFFNALKNDKENFTVLQTIRQQQSTLNASWVALLQTRNTLNRAGIRYMMDQSNIGSGATVNDLMQIASTSLKQAEKNWAAYEALPRDPRQSDADAMEIKRNYDIYHGALAELIQLLGAGKINAFFDQPTQSYQDGFEKQYVSYLQQNDKLYQTAVEDSNSSYSQAIWVLISVLIAVLVVIVAVWLNIKQTLISPLNRLIDNIRHIASGDLVKRIEVQGTNEMGELADSLRHMQSELVRTVGDVRNGANAIYSGASEIAMGNNDLSSRTEQQAASLEETAASMEQLTATVKQNAENARQASHLALSASETAQKGGKVVDNVVQTMRDIAGSSQKIADIISVIDGIAFQTNILALNAAVEAARAGEQGRGFAVV…	554	Tsr sequences	linear
Enterobacter asburiae_WP_134349569_methyl-accepting chemotaxis protein [Enterobacter asburiae]	0	2	19.86%	11.55%	9.57%	21.12%	26.35%	50.54%	85.90%	85.90%	29.24%	WP_134349569	919.072	-14.64004509		nr	methyl-accepting chemotaxis protein [Enterobacter asburiae]	0	40910	TRUE	93.00%	554	1	4.681575775146484	554	2	554	Wed Apr 12 16:46:44 PDT 2023	59.94668158000007	AA	Enterobacter asburiae	HCJ6374625.1	100.00%	554	1	-1	0		MLNRIKIVTSLMLVLAIFGLLQLTSGGLFFNALKNDKENFTVLQTIRQQQSTLNASWVALLQTRNTLNRAGIRYMMDQSNIGSGATVNDLMQIASTSLKQAEKNWAAYEALPRDPRQNDAEAMEIKRNYDIYHGALAELIQLLGAGKINAFFDQPTQSYQDGFEKQYVSYLQQNDKLYQMAVEDSNSSFSQAIWVLISVLIAVLVVIVAVWLNIKQTLISPLNRLIDNIRHIASGDLVKRIEVQGTNEMGELADSLRHMQGELVRTVGDVRNGANAIYSGASEIAMGNNDLSSRTEQQAASLEETAASMEQLTATVKQNAENARQASHLALSASETAQKGGKVVDNVVQTMRDIAGSSQKIADIISVIDGIAFQTNILALNAAVEAARAGEQGRGFAVV…	554	Tsr sequences	linear
Enterobacter asburiae_WP_148243714_methyl-accepting chemotaxis protein [Enterobacter asburiae]	0	2	19.49%	11.73%	9.57%	21.30%	26.35%	50.54%	85.90%	85.90%	29.06%	WP_148243714	919.072	-15.64043044		nr	methyl-accepting chemotaxis protein [Enterobacter asburiae]	0	40910	TRUE	93.00%	554	1	4.633884429931641	554	2	554	Wed Apr 12 16:46:46 PDT 2023	59.906613880000066	AA	Enterobacter asburiae	HCJ6374625.1	100.00%	554	1	-1	0		MLNRIKIVTSLMLVLAIFGLLQLTSGGLFFNALKNDKENFTVLQTIRQQQSTLNASWVALLQTRNTLNRAGIRYMMDQSNIGSGATVNDLMQIASTSLKQAEKNWAAYEALPRDPRQSDADAMEIKRNYDIYHGALAELIQLLGAGKINAFFDQPTQSYQDGFEKQYVSYLQQNDKLYQMAVEDSDSSFSQAIWVLISVLIAVLVVIVAVWLNIKQTLISPLNRLIDNIRHIASGDLVKRIEVQGTNEMGELADSLRHMQGELVRTVGDVRNGANAIYSGASEIAMGNNDLSSRTEQQAASLEETAASMEQLTATVKQNAENARQASHLALSASETAQKGGKVVDNVVQTMRDIAGSSQKIADIISVIDGIAFQTNILALNAAVEAARAGEQGRGFAVV…	554	Tsr sequences	linear
Enterobacter asburiae_WP_174259509_methyl-accepting chemotaxis protein [Enterobacter asburiae]	0	2	19.68%	11.55%	9.57%	21.12%	26.71%	50.90%	85.90%	85.90%	28.88%	WP_174259509	917.916	-14.64094304		nr	methyl-accepting chemotaxis protein [Enterobacter asburiae]	0	40910	TRUE	93.00%	554	1	4.675327301025391	554	2	554	Wed Apr 12 16:46:49 PDT 2023	59.84557648000007	AA	Enterobacter asburiae	HCJ6374625.1	100.00%	554	1	-1	0		MLNRIKIVTSLMLVLAIFGLLQLTSGGLFFNALKNDKENFTVLQTIRQQQSTLNASWVALLQTRNTLNRAGIRYMMDQSNIGSGATVNDLMQIASASLKQAEKNWAAYEALPRDPRQSDADAMEIKRNYDIYHGALAELIQLLGAGKINAFFDQPTQSYQDGFEKQYVSYLQQNDKLYQMAVEDSNSSFSQAIWVLIGVLIAVLVVIVAVWLNIKQTLISPLNRLIDNIRHIASGDLVKRIEVQGTNEMGELADSLRHMQGELVRTVGDVRNGANAIYSGASEIAMGNNDLSSRTEQQAASLEETAASMEQLTATVKQNAENARQASHLALSASETAQKGGKVVDNVVQTMRDIAGSSQKIADIISVIDGIAFQTNILALNAAVEAARAGEQGRGFAVV…	554	Tsr sequences	linear
Enterobacter asburiae_WP_181594335_methyl-accepting chemotaxis protein [Enterobacter asburiae]	0	2	19.86%	11.37%	9.75%	21.12%	26.35%	50.36%	85.90%	85.90%	29.42%	WP_181594335	918.302	-12.64256733		nr	methyl-accepting chemotaxis protein [Enterobacter asburiae]	0	40910	TRUE	93.00%	554	1	4.766918182373047	554	2	554	Wed Apr 12 16:46:50 PDT 2023	59.87460018000007	AA	Enterobacter asburiae	HCJ6374625.1	100.00%	554	1	-1	0		MLNRIKIVTSLMLVLAIFGLLQLTSGGLFFNALKNDKKNFTVLQTIRQQQSTLNASWVALLQTRNTLNRAGIRYMMDQSNIGSGATVNDLMQIASTSLKQAEKNWAAYEALPRDPRQSDADAMEIKRNYDIYHGALAELIQLLGAGKINAFFDQPTQSYQDGFEKQYVSYLQQNDKLYQTAVEDSNSSFSQAIWVLISVLIAVLVVIVAVWLNIKQTLISPLNRLIDNIRHIASGDLVKRIEVQGTNEMGELADSLRHMQGELVRTVGDVRNGANAIYSGASEIAMGNNDLSSRTEQQAASLEETAASMEQLTATVKQNAENARQASHLALSASETAQKGGKVVDNVVQTMRDIAGSSQKIADIISVIDGIAFQTNILALNAAVEAARAGEQGRGFAVV…	554	Tsr sequences	linear
Enterobacter asburiae_WP_182072978_methyl-accepting chemotaxis protein [Enterobacter asburiae]	0	2	19.68%	11.55%	9.57%	21.12%	26.35%	50.18%	86.30%	86.30%	29.60%	WP_182072978	921.383	-14.64173674		nr	methyl-accepting chemotaxis protein [Enterobacter asburiae]	0	42400	TRUE	93.10%	554	1	4.675327301025391	554	2	554	Wed Apr 12 16:46:50 PDT 2023	59.89154098000007	AA	Enterobacter asburiae	HCJ6374625.1	100.00%	554	1	-1	0		MLNRIKIVTSLMLVLAIFGLLQLTSGGLFFNALKNDKENFTVLQTIRQQQSTLNASWVALLQTRNTLNRAGIRYMMDQSNIGSGATVNDLMQIASTSLKQAEKNWAAYEALPRDPRQSDADAMEIKRNYDIYHGALAELIQLLGAGKINAFFDQPTQSYQDGFEKQYVSYLQQNDKLYQTAVEDSNSSYSQAIWVLISVLIAVLVVIVAVWLNIKQTLISPLNRLIDNIRHIASGDLVKRIEVQGTNEMGELADSLRHMQSELVRTVGDVRNGANAIYSGASEIAMGNNDLSSRTEQQAASLEETAASMEQLTATVKQNAENARQASHLALSASETAQKGGKVVDNVVQTMRDIAGSSQKIADIISVIDGIAFQTNILALNAAVEAARAGEQGRGFAVV…	554	Tsr sequences	linear
Enterobacter asburiae_WP_193805096_methyl-accepting chemotaxis protein [Enterobacter asburiae]	0	2	19.68%	11.55%	9.57%	21.12%	26.35%	50.18%	86.10%	86.10%	29.60%	WP_193805096	920.228	-14.64173674		nr	methyl-accepting chemotaxis protein [Enterobacter asburiae]	0	42400	TRUE	93.10%	554	1	4.675327301025391	554	2	554	Wed Apr 12 16:46:52 PDT 2023	59.877514080000076	AA	Enterobacter asburiae	HCJ6374625.1	100.00%	554	1	-1	0		MLNRIKIVTSLMLVLAIFGLLQLTSGGLFFNALKNDKENFTVLQTIRQQQSTLNASWVALLQTRNTLNRAGIRYMMDQSNIGSGATVNDLMQIASTSLKQAEKNWAAYEALPRDPRQSDADAMEIKRNYDIYHGALAELIQLLGAGKINAFFDQPTQSYQDGFEKQYVSYLQQNDKLYQTAVEDSNSSYSQAIWVLISVLIAVLVVIVAVWLNIKQTLISPLNRLIDNIRHIASGDLVKRIEVQGTNEMGELADSLRHMQGELVRTVGDVRNGANAIYSGASEIAMGNNDLSSRTEQQAASLEETAASMEQLTATVKQNAENARQASHLALSASETAQKGGKVVDNVVQTMRDIAGSSQKIADIISVIDGIAFQTNILALNAAVEAARAGEQGRGFAVV…	554	Tsr sequences	linear
Enterobacter asburiae_WP_193940845_methyl-accepting chemotaxis protein [Enterobacter asburiae]	0	2	19.68%	11.55%	9.57%	21.12%	26.17%	50.36%	86.30%	86.30%	29.42%	WP_193940845	922.154	-14.64094304		nr	methyl-accepting chemotaxis protein [Enterobacter asburiae]	0	40910	TRUE	93.10%	554	1	4.675327301025391	554	2	554	Wed Apr 12 16:46:52 PDT 2023	59.90359538000006	AA	Enterobacter asburiae	HCJ6374625.1	100.00%	554	1	-1	0		MLNRIKIVTSLMLVLAIFGLLQLTSGGLFFNALKNDKENFTVLQTIRQQQSTLNASWVALLQTRNTLNRAGIRYMMDQSNIGSGATVNDLMQIASTSLKQAEKNWAAYEALPRDPRQSDADAMEIKRNYDIYHGALAELIQLLGAGKINAFFDQPTQSYQDGFEKQYVSYLQQNDKLYQTAVEDSNSSFSQAIWVLISVLIAVLVVIVAVWLNIKQTLISPLNRLIDNIRHIASGDLVKRIEVQGTNEMGELADSLRHMQGELVRTVGDVRNGANAIYSGASEIAMGNNDLSSRTEQQAASLEETAASMEQLTATVKQNAENARQASHLALSASETAQKGGKVVDNVVQTMRDIAGSSQKIADIISVIDGIAFQTNILALNAAVEAARAGEQGRGFAVV…	554	Tsr sequences	linear
Enterobacter asburiae_WP_194304640_methyl-accepting chemotaxis protein [Enterobacter asburiae]	0	2	19.86%	11.37%	9.57%	20.94%	26.17%	50.00%	85.90%	85.90%	29.96%	WP_194304640	915.99	-13.64304303		nr	methyl-accepting chemotaxis protein [Enterobacter asburiae]	0	43890	TRUE	93.00%	554	1	4.720081329345703	554	2	554	Wed Apr 12 16:46:52 PDT 2023	59.96965468000006	AA	Enterobacter asburiae	HCJ6374625.1	100.00%	554	1	-1	0		MLNRIKIVTSLMLVLAIFGLLQLTSGGLFFNALKNDKENFTVLQTIRQQQSTLNASWVALLQTRNTLNRAGIRYMMDQSNIGSGATVNDLMQIASTSLKQAEKNWAAYEALPRDPRQSDADAMEIKRNYDIYHGALAELIQLLGAGKINAFFDQPTQSYQDGFEKQYVSYLQQNDKLYQTAVEDSNSSYSQAIWVLISVLIAVLVVIVAVWLNIKQTLISPLNRLIDNIRHIASGDLVKRIEVQGTNEMGELADSLRHMQSELVRTVGDVRNGANAIYSGASEIAMGNNDLSSRTEQQAASLEETAASMEQLTATVKQNAENARQASHLALSASETAQKGGKVVDNVVQTMRDIAGSSQKIADIISVIDGIAFQTNILALNAAVEAARAGEQGRGFAVV…	554	Tsr sequences	linear
Enterobacter asburiae_WP_194400865_methyl-accepting chemotaxis protein [Enterobacter asburiae]	0	2	19.86%	11.55%	9.75%	21.30%	26.53%	50.36%	85.70%	85.70%	29.24%	WP_194400865	918.687	-13.64195049		nr	methyl-accepting chemotaxis protein [Enterobacter asburiae]	0	42400	TRUE	92.90%	554	1	4.724620819091797	554	2	554	Wed Apr 12 16:46:52 PDT 2023	59.88961188000007	AA	Enterobacter asburiae	HCJ6374625.1	100.00%	554	1	-1	0		MLNRIKIVTSLMLVLAIFGLLQLTSGGLFFNALKNDKENFTVLQTIRQQQSTLNASWVALLQTRNTLNRAGIRYMMDQSNIGSGATVNDLMQIASTSLKQAEKNWAAYEALPRDPRQSDADAMEIKRNYDIYHGALAELIQLLGAGKINAFFDQPTQSYQDGFEKQYVSYLQQNDKLYETAVKDSNSSYTQAIWVLISVLIAVLVVIVAVWLNIKQTLISPLNRLIDNIRHIASGDLVKRIEVQGTNEMGELADSLRHMQGELVRTVGDVRNGANAIYSGASEIAMGNNDLSSRTEQQAASLEETAASMEQLTATVKQNAENARQASHLALSASETAQKGGKVVDNVVQTMRDIAGSSQKIADIISVIDGIAFQTNILALNAAVEAARAGEQGRGFAVV…	554	Tsr sequences	linear
Enterobacter asburiae_WP_211438473_methyl-accepting chemotaxis protein [Enterobacter asburiae]	0	2	19.68%	11.55%	9.57%	21.12%	26.17%	50.18%	85.90%	85.90%	29.60%	WP_211438473	917.916	-14.64094304		nr	methyl-accepting chemotaxis protein [Enterobacter asburiae]	0	40910	TRUE	93.00%	554	1	4.675327301025391	554	2	554	Wed Apr 12 16:46:56 PDT 2023	59.90556788000007	AA	Enterobacter asburiae	HCJ6374625.1	100.00%	554	1	-1	0		MLNRIKIVTSLMLVLAIFGLLQLTSGGLFFNALKNDKENFTVLQTIRQQQSTLNASWVALLQTRNTLNRAGIRYMMDQSNIGSGATVNDLMQIASTSLKQAEKNWAAYEALPRDPRQSDADAMEIKRNYDIYHGALAELIQLLGAGKINAFFDQPTQSYQDGFEKQYVSYLQQNDKLYQTAVEDSNSSFSQAIWVLISVLIAVLVVIVAVWLNIKQTLISPLNRLIDNIRHIASGDLVKRIEVQGTNEMGELADSLRHMQSELVRTVGDVRNGANAIYSGASEIAMGNNDLSSRTEQQAASLEETAASMEQLTATVKQNAENARQASHLALSASETAQKGGKVVDNVVQTMRDIAGSSQKIADIISVIDGIAFQTNILALNAAVEAARAGEQGRGFAVV…	554	Tsr sequences	linear
Enterobacter asburiae_WP_217072143_methyl-accepting chemotaxis protein [Enterobacter asburiae]	0	2	19.86%	11.55%	9.57%	21.12%	26.17%	50.00%	85.90%	85.90%	29.78%	WP_217072143	917.916	-14.64173674		nr	methyl-accepting chemotaxis protein [Enterobacter asburiae]	0	42400	TRUE	93.00%	554	1	4.675327301025391	554	2	554	Wed Apr 12 16:46:56 PDT 2023	59.903534080000064	AA	Enterobacter asburiae	HCJ6374625.1	100.00%	554	1	-1	0		MLNRIKIVTSLMLVLAIFGLLQLTSGGLFFNALKNDKENFTVLQTIRQQQSTLNASWVALLQTRNTLNRAGIRYMMDQSNIGSGATVNDLMQIASTSLKQAEKNWAAYEALPRDPRQSDADAMEIKRNYDIYHGALAELIQLLGAGKINAFFDQPTQSYQDGFEKQYVSYLQQNDKLYQTAVEDSNSSYSQAIWVLISVLIAVLVVIVAVWLNIKQTLISPLNRLIDNIRHIASGDLVKRIEVQGTNEMGELADSLRHMQSELVRTVGDVRNGANAIYSGASEIAMGNNDLSSRTEQQAASLEETAASMEQLTATVKQNAENARQASHLALSASETAQKGGKVVDNVVQTMRDIAGSSQKIADIISVIDGIAFQTNILALNAAVEAARAGEQGRGFAVV…	554	Tsr sequences	linear
Enterobacter asburiae_WP_219773458_methyl-accepting chemotaxis protein [Enterobacter asburiae]	0	2	19.68%	11.37%	9.57%	20.94%	26.17%	50.18%	85.90%	85.90%	29.78%	WP_219773458	915.99	-13.64224934		nr	methyl-accepting chemotaxis protein [Enterobacter asburiae]	0	42400	TRUE	93.00%	554	1	4.720081329345703	554	2	554	Wed Apr 12 16:46:57 PDT 2023	59.905611280000066	AA	Enterobacter asburiae	HCJ6374625.1	100.00%	554	1	-1	0		MLNRIKIVTSLMLVLAIFGLLQLTSGGLFFNALKNDKENFTVLQTIRQQQSTLNASWVALLQTRNTLNRAGIRYMMDQSNIGSGATVNDLMQIASTSLKQAEKNWAAYEALPRDPRQSDADAMEIKRNYDIYHGALAELIQLLGAGKINAFFDQPTQSYQDGFEKQYVSYLQQNDKLYQTAVEDSNSSYSQAIWVLISVLIAVLVVIVAVWLNIKQTLISPLNRLIDNIRHIASGDLVKRIEVQGTNEMGELADSLRHMQSELVRTVGDVRNGANAIYSGASEIAMGNNDLSSRTEQQAASLEETAASMEQLTATVKQNAENARQASHLALSASETAQKGGKVVDNVVQTMRDIAGSSQKIADIISVIDGIAFQTNILALNAAVEAARAGEQGRGFAVV…	554	Tsr sequences	linear
Enterobacter asburiae_WP_239631849_methyl-accepting chemotaxis protein [Enterobacter asburiae]	0	2	19.86%	11.55%	9.57%	21.12%	26.35%	50.36%	85.90%	85.90%	29.42%	WP_239631849	917.916	-14.64094304		nr	methyl-accepting chemotaxis protein [Enterobacter asburiae]	0	40910	TRUE	93.00%	554	1	4.675327301025391	554	2	554	Wed Apr 12 16:47:00 PDT 2023	59.90256718000007	AA	Enterobacter asburiae	HCJ6374625.1	100.00%	554	1	-1	0		MLNRIKIVTSLMLVLAIFGLLQLTSGGLFFNALKNDKENFTVLQTIRQQQSTLNASWVALLQTRNTLNRAGIRYMMDQSNIGSGATVNDLMQIASTSLKQAEKNWAAYEALPRDPRQSDADAMEIKRNYDIYHGALAELIQLLGAGKINAFFDQPTQSYQDGFEKQYVSYLQQNDKLYQTAVEDSNSSFNQAIWVLIGVLIAVLVVIVAVWLNIKQTLISPLNRLIDNIRHIASGDLVKRIEVQGTNEMGELADSLRHMQGELVRTVGDVRNGANAIYSGASEIAMGNNDLSSRTEQQAASLEETAASMEQLTATVKQNAENARQASHLALSASETAQKGGKVVDNVVQTMRDIAGSSQKIADIISVIDGIAFQTNILALNAAVEAARAGEQGRGFAVV…	554	Tsr sequences	linear
Enterobacter asburiae_WP_248169301_methyl-accepting chemotaxis protein [Enterobacter asburiae]	0	2	19.68%	11.55%	9.75%	21.30%	26.53%	50.54%	86.30%	86.30%	29.06%	WP_248169301	922.154	-14.54212987		nr	methyl-accepting chemotaxis protein [Enterobacter asburiae]	0	40910	TRUE	93.10%	554	1	4.722270965576172	554	2	554	Wed Apr 12 16:47:01 PDT 2023	59.85452568000007	AA	Enterobacter asburiae	HCJ6374625.1	100.00%	554	1	-1	0		MLNRIKIVTSLMLVLAIFGLLQLTSGGLFFNALKNDKENFTVLQTIRQQQSTLNASWVALLQTRNTLNRAGIRYMMDQSNIGSGATVNDLMQIASTSLKQAEKNWAAYEALPRDPRQSDADAMEIKRNYDIYHGALAELIQLLGAGKINAFFDQPTQSYQDGFEKQYVSYLQQNDKLYQTAVEDSNSSFSQAIWVLIGVLIAVLVVIVAVWLNIKQTLISPLNRLIDNIRHIASGDLVKRIEVQGTNEMGELADSLRHMQGELVRTVGDVRNGANAIYSGASEIAMGNNDLSSRTEQQAASLEETAASMEQLTATVKQNAENARQASHLALSASETAQKGGKVVDNVVQTMRDIAGSSQKIADIISVIDGIAFQTNILALNAAVEAARAGEQGRGFAVV…	554	Tsr sequences	linear
Enterobacter asburiae_WP_248191557_methyl-accepting chemotaxis protein [Enterobacter asburiae]	0	2	19.86%	11.37%	9.57%	20.94%	26.53%	50.54%	85.90%	85.90%	29.42%	WP_248191557	915.605	-13.64224934		nr	methyl-accepting chemotaxis protein [Enterobacter asburiae]	0	42400	TRUE	93.00%	554	1	4.720081329345703	554	2	554	Wed Apr 12 16:47:01 PDT 2023	59.89360268000007	AA	Enterobacter asburiae	HCJ6374625.1	100.00%	554	1	-1	0		MLNRIKIVTSLMLVLAIFGLLQLTSGGLFFNALKNDKENFTVLQTIRQQQSTLNASWVALLQTRNTLNRAGIRYMMDQSNIGSGATVNDLMQIASTSLKQAEKNWAAYEALPRDPRQSDADAMEIKRNYDIYHGALAELIQLLGAGKINAFFDQPTQSYQDGFEKQYVSYLQQNDKLYQTAVEDSNSSFSQAIWVLIGVLIAVLVVIVAVWLNIKQTLISPLNRLIDNIRHIASGDLVKRIEVQGTNEMGELADSLRHMQGELVRTVGDVRNGANAIYSGASEIAMGNNDLSSRTEQQAASLEETAASMEQLTATVKQNAENARQASHLALSASETAQKGGKVVDNVVQTMRDIAGSSQKIADIISVIDGIAFQTNILALNAAVEAARAGEQGRGFAVV…	554	Tsr sequences	linear
Enterobacter asburiae_WP_248196651_methyl-accepting chemotaxis protein [Enterobacter asburiae]	0	2	19.68%	11.55%	9.57%	21.12%	26.53%	50.54%	85.90%	85.90%	29.24%	WP_248196651	916.761	-14.64094304		nr	methyl-accepting chemotaxis protein [Enterobacter asburiae]	0	40910	TRUE	93.00%	554	1	4.675327301025391	554	2	554	Wed Apr 12 16:47:01 PDT 2023	59.845515280000065	AA	Enterobacter asburiae	HCJ6374625.1	100.00%	554	1	-1	0		MLNRIKIVTSLMLVLAIFGLLQLTSGGLFFNALKNDKENFTVLQTIRQQQSTLNASWVALLQTRNTLNRAGIRYMMDQSNIGSGATVNDLMQIASASLKQAEKNWAAYEALPRDPRQSDADAMEIKRNYDIYHGALAELIQLLGAGKINAFFDQPTQSYQDGFEKQYVSYLQQNDKLYQTAVEDSNSSFSQAIWVLIGVLIAVLVVIVAVWLNIKQTLISPLNRLIDNIRHIASGDLVKRIEVQGTNEMGELADSLRHMQGELVRTVGDVRNGANAIYSGASEIAMGNNDLSSRTEQQAASLEETAASMEQLTATVKQNAENARQASHLALSASETAQKGGKVVDNVVQTMRDIAGSSQKIADIISVIDGIAFQTNILALNAAVEAARAGEQGRGFAVV…	554	Tsr sequences	linear
Enterobacter asburiae_WP_248201605_methyl-accepting chemotaxis protein [Enterobacter asburiae]	0	2	19.86%	11.55%	9.75%	21.30%	26.71%	50.72%	85.90%	85.90%	28.88%	WP_248201605	919.457	-14.54212987		nr	methyl-accepting chemotaxis protein [Enterobacter asburiae]	0	40910	TRUE	93.00%	554	1	4.722270965576172	554	2	554	Wed Apr 12 16:47:01 PDT 2023	59.851524980000065	AA	Enterobacter asburiae	HCJ6374625.1	100.00%	554	1	-1	0		MLNRIKIVTSLMLVLAIFGLLQLTSGGLFFNALKNDKENFTVLQTIRQQQSTLNASWVALLQTRNTLNRAGIRYMMDQSNIGSGATVNDLMQIASASLKQAEKNWAAYEALPRDPRQSDADAMEIKRNYDIYHGALAELIQLLGAGKINAFFDQPTQSYQDGFEKQYVSYLQQNDKLYQTAVEDSNSSFNQAIWVLIGVLIAVLVVIVAVWLNIKQTLISPLNRLIDNIRHIASGDLVKRIEVQGTNEMGELADSLRHMQGELVRTVGDVRNGANAIYSGASEIAMGNNDLSSRTEQQAASLEETAASMEQLTATVKQNAENARQASHLALSASETAQKGGKVVDNVVQTMRDIAGSSQKIADIISVIDGIAFQTNILALNAAVEAARAGEQGRGFAVV…	554	Tsr sequences	linear
Enterobacter asburiae_WP_258756925_methyl-accepting chemotaxis protein [Enterobacter asburiae]	0	2	19.86%	11.55%	9.57%	21.12%	26.53%	50.54%	85.60%	85.60%	29.24%	WP_258756925	912.909	-14.70849307		nr	methyl-accepting chemotaxis protein [Enterobacter asburiae]	0	40910	TRUE	92.80%	554	1	4.675327301025391	554	2	554	Wed Apr 12 16:47:02 PDT 2023	59.84354268000007	AA	Enterobacter asburiae	HCJ6374625.1	100.00%	554	1	-1	0		MLNRIKIVTSLMLVLAIFGLLQLTSGGLFFNALKNDKENFTVLQTIRQQQSTLNASWVALLQTRNTLNRAGIRYMMDQSNIGSGATVNDLMQIASASLKQAEKNWAAYEALPRDPRQSDADAMEIKRNYDIYHGALAELIQLLGAGKINAFFDQPTQSYQDCFEKQYVSYLQQNDKLYQTAVEDSNSSFSQAIWVLIGVLIAVLVVIVAVWLNIKQTLISPLNRLIDNIRHIASGDLVKRIEVQGTNEMGELADSLRHIQGELVRTVGDVRNGANAIYSGASEIAMGNNDLSSRTEQQAASLEETAASMEQLTATVKQNAENARQASHLALSASETAQKGGKVVDNVVQTMRDIAGSSQKIADIISVIDGIAFQTNILALNAAVEAARAGEQGRGFAVV…	554	Tsr sequences	linear
Enterobacter asburiae_WP_262129340_methyl-accepting chemotaxis protein [Enterobacter asburiae]	0	2	19.68%	11.55%	9.57%	21.12%	26.35%	50.54%	85.90%	85.90%	29.24%	WP_262129340	918.302	-14.64094304		nr	methyl-accepting chemotaxis protein [Enterobacter asburiae]	0	40910	TRUE	93.00%	554	1	4.675327301025391	554	2	554	Wed Apr 12 16:47:03 PDT 2023	59.90562908000006	AA	Enterobacter asburiae	HCJ6374625.1	100.00%	554	1	-1	0		MLNRIKIVTSLMLVLAIFGLLQLTSGGLFFNALKNDKENFTVLQTIRQQQSTLNASWVALLQTRNTLNRAGIRYMMDQSNIGSGATVNDLMQIASTSLKQAEKNWAAYEALPRDPRQSDADAMEIKRNYDIYHGALAELIQLLGAGKINAFFDQPTQSYQDGFEKQYVSYLQQNDKLYQMAVEDSNSSFSQAIWVLIGVLIAVLVVIVAVWLNIKQTLISPLNRLIDNIRHIASGDLVKRIEVQGTNEMGELADSLRHMQGELVRTVGDVRNGANAIYSGASEIAMGNNDLSSRTEQQAASLEETAASMEQLTATVKQNAENTRQASHLALSASETAQKGGKVVDNVVQTMRDIAGSSQKIADIISVIDGIAFQTNILALNAAVEAARAGEQGRGFAVV…	554	Tsr sequences	linear
Enterobacter asburiae_WP_262161918_methyl-accepting chemotaxis protein [Enterobacter asburiae]	0	2	19.68%	11.55%	9.57%	21.12%	26.17%	50.00%	85.90%	85.90%	29.78%	WP_262161918	918.687	-14.64173674		nr	methyl-accepting chemotaxis protein [Enterobacter asburiae]	0	42400	TRUE	93.00%	554	1	4.675327301025391	554	2	554	Wed Apr 12 16:47:03 PDT 2023	59.939600480000074	AA	Enterobacter asburiae	HCJ6374625.1	100.00%	554	1	-1	0		MLNRIKIVTSLMLVLAIFGLLQLTSGGLFFNALKNDKENFTVLQTIRQQQSTLNASWVALLQTRNTLNRAGIRYMMDQSNIGSGATVNDLMQIASTSLKQAEKNWAAYEAMPRDPRQSDADAMEIKRNYDIYHGALAELIQLLGAGKINAFFDQPTQSYQDGFEKQYVSYLQQNDKLYQTAVEDSNSSYSQAIWVLISVLIAVLVVIVAVWLNIKQTLISPLNRLIDNIRHIASGDLVKRIEVQGTNEMGELADSLRHMQSELVRTVGDVRNGANAIYSGASEIAMGNNDLSSRTEQQAASLEETAASMEQLTATVKQNAENARQASHLALSASETAQKGGKVVDNVVQTMRDIAGSSQKIADIISVIDGIAFQTNILALNAAVEAARAGEQGRGFAVV…	554	Tsr sequences	linear
Enterobacter bugandensis_HCM9365754_methyl-accepting chemotaxis protein [Enterobacter bugandensis]	0	2	20.16%	11.41%	9.37%	20.77%	25.66%	50.92%	56.30%	56.30%	29.12%	HCM9365754	513.842	-13.65145013		nr	methyl-accepting chemotaxis protein [Enterobacter bugandensis]	1.24e-174	36900	TRUE	71.60%	491	1	4.636928558349609	494	2	491	Wed Apr 12 16:46:10 PDT 2023	53.018923280000024	AA	Enterobacter bugandensis	WP_268566262.1	86.97%	494	1	-1	0		MLNRIKIVTSLMLVLAIFGLLQLTSGGLFFNALKNDKENFTVLQTIRQQQSTLNGSWVALLQTRNTLNRAGIRYMMDQNNIGSGATVNDLMQIASASLKQAEKNWADYEALPRDPRQSDAAALEIKRNYDIYHGALAELIQLLGAGKINAFFDQPTQSYQDGFEKQYVSYLQQNDKLYQMAVEDSNSSYTQAIWVLISVLVAVLVVIVAVWLGIKQALISPLTRLIDNIRHIASGDLVKRIDVEGSNEMGELADSLRHMQGELVRTVGDVRNGANAIYSGASEIAMGNNDLSSRTEQQAASLEETAASMEQLTATVKQNAENARQASHLALSASETAQKGGKVVDNVVQTMRDIAGSSQKIADIISVIDGIAFQTNILALNAAVEAARAGEQGRGFAVV…	494	Tsr sequences	linear
Enterobacter bugandensis_WP_045631107_methyl-accepting chemotaxis protein [Enterobacter bugandensis]	0	2	19.31%	11.73%	9.57%	21.30%	26.90%	50.90%	86.30%	86.30%	28.70%	WP_045631107	917.531	-15.64122414		nr	methyl-accepting chemotaxis protein [Enterobacter bugandensis]	0	42400	TRUE	93.10%	554	1	4.633884429931641	554	2	554	Wed Apr 12 16:46:26 PDT 2023	59.75942188000007	AA	Enterobacter bugandensis	HCJ6374625.1	100.00%	554	1	-1	0		MLNRIKIVTSLMLVLAIFGLLQLTSGGLFFNALKNDKENFTVLQTIRQQQSTLNGSWVALLQTRNTLNRAGIRYMMDQNNIGSGATVNDLMQIASASLKQAEKNWADYEALPRDPRQSDAAALEIKRNYDIYHGALAELIQLLGAGKINAFFDQPTQSYQDGFEKQYVSYLQQNDKLYQMAVEDSNSSYTQAIWVLISVLVAVLVVIVAVWLGIKQALISPLTRLIDNIRHIASGDLVKRIDVEGSNEMGELADSLRHMQGELVRTVGDVRNGANAIYSGASEIAMGNNDLSSRTEQQAASLEETAASMEQLTATVKQNAENARQASHLALSASETAQKGGKVVDNVVQTMRDIAGSSQKIADIISVIDGIAFQTNILALNAAVEAARAGEQGRGFAVV…	554	Tsr sequences	linear
Enterobacter bugandensis_WP_047363653_methyl-accepting chemotaxis protein [Enterobacter bugandensis]	0	2	19.31%	11.73%	9.39%	21.12%	27.08%	51.08%	86.10%	86.10%	28.70%	WP_047363653	915.22	-16.64101039		nr	methyl-accepting chemotaxis protein [Enterobacter bugandensis]	0	42400	TRUE	93.10%	554	1	4.590465545654297	554	2	554	Wed Apr 12 16:46:27 PDT 2023	59.72935218000007	AA	Enterobacter bugandensis	HCJ6374625.1	100.00%	554	1	-1	0		MLNRIKIVTSLMLVLAIFGLLQLTSGGLFFNALKNDKENFTVLQTIRQQQSTLNGSWVALLQTRNTLNRAGIRYMMDQNNIGSGATVNDLMQIASASLKQAEKNWADYEALPRDPRQSDAAALEIKRNYDIYHGALAELIQLLGAGKINAFFDQPTQSYQDGFEKQYVSYLQQNDKLYQMAVEDSNSSYTQAIWVLISVLVAVLVVIVAVWLGIKQALISPLTRLIDNIRHIASGDLVKRIDVEGSNEMGELADSLRHMQGELVRTVGDVRNGANAIYSGASEIAMGNNDLSSRTEQQAASLEETAASMEQLTATVKQNAENARQASHLALSASETAQKGGKVVDNVVQTMRDIAGSSQKIADIISVIDGIAFQTNILALNAAVEAARAGEQGRGFAVV…	554	Tsr sequences	linear
Enterobacter bugandensis_WP_049113640_methyl-accepting chemotaxis protein [Enterobacter bugandensis]	0	2	19.31%	11.73%	9.57%	21.30%	27.08%	51.08%	86.10%	86.10%	28.52%	WP_049113640	914.064	-15.64122414		nr	methyl-accepting chemotaxis protein [Enterobacter bugandensis]	0	42400	TRUE	93.10%	554	1	4.633884429931641	554	2	554	Wed Apr 12 16:46:27 PDT 2023	59.74239438000007	AA	Enterobacter bugandensis	HCJ6374625.1	100.00%	554	1	-1	0		MLNRIKIVTSLMLVLAIFGLLQLTSGGLFFNALKNDKENFTVLQTIRQQQSTLNGSWVALLQTRNTLNRAGIRYMMDQNNIGSGATVNDLMQIASASLKQAEKNWADYEALPRDPRQSDAAALEIKRNYDIYHGALAELIQLLGAGKINAFFDQPTQSYQDGFEKQYVSYLQQNDKLYQMAVEDSNSSYTQAIWVLISVLVAVLVVIVAVWLGIKQALISPLTRLIDNIRHIASGDLVKRIDVEGSNEMGELADSLRHMQGELVRTVGDVRNGANAIYSGASEIAMGNNDLSSRTEQQAASLEETAASMEQLTATVKQNAENARQASHLALSASETAQKGGKVVDNVVQTMRDIAGSSQKIADIISVIDGIAFQTNILALNAAVEAARAGEQGRGFAVV…	554	Tsr sequences	linear
Enterobacter bugandensis_WP_049138686_methyl-accepting chemotaxis protein [Enterobacter bugandensis]	0	2	19.31%	11.73%	9.39%	21.12%	26.90%	51.26%	86.10%	86.10%	28.52%	WP_049138686	914.835	-16.6412162		nr	methyl-accepting chemotaxis protein [Enterobacter bugandensis]	0	42400	TRUE	93.10%	554	1	4.590465545654297	554	2	554	Wed Apr 12 16:46:27 PDT 2023	59.65831378000007	AA	Enterobacter bugandensis	HCJ6374625.1	100.00%	554	1	-1	0		MLNRIKIVTSLMLVLAIFGLLQLTSGGLFFNALKNDKENFTVLQTIRQQQSTLNGSWVALLQTRNTLNRAGIRYMMDQNNIGSGATVNDLMQIASASLKQAEKNWADYEALPRDPRQSDAAALEIKRNYDIYHGALAELIQLLGAGKINAFFDQPTQSYQDGFEKQYVSYLQQNDKLYQMAVEDSNSSYTQAIWVLISVLVAVLVVIVAVWLGIKQALISPLTRLIDNIRHIASGDLVKRIDVEGSNEMGELADSLRHMQGELVRTVGDVRNGANAIYSGASEIAMGNNDLSSRTEQQAASLEETAASMEQLTATVKQNAENARQASHLALSASETAQKGGKVVDNVVQTMRDIAGSSQKIADIISVIDGIAFQTNILALNAAVEAARAGEQGRGFAVV…	554	Tsr sequences	linear
Enterobacter bugandensis_WP_059354698_methyl-accepting chemotaxis protein [Enterobacter bugandensis]	0	2	19.31%	11.73%	9.57%	21.30%	27.26%	51.26%	86.50%	86.50%	28.34%	WP_059354698	912.138	-15.64122414		nr	methyl-accepting chemotaxis protein [Enterobacter bugandensis]	0	42400	TRUE	93.20%	554	1	4.633884429931641	554	2	554	Wed Apr 12 16:46:30 PDT 2023	59.71339618000007	AA	Enterobacter bugandensis	HCJ6374625.1	100.00%	554	1	-1	0		MLNRIKIVTSLMLVLAIFGLLQLTSGGLFFNALKNDKENFTVLQTIRQQQSTLNGSWVALLQTRNTLNRAGIRYMMDQNNIGSGATVNDLMQIASASLKQAEKNWADYEALPRDPRQSDAAALEIKRNYDIYHGALAELIQLLGAGKINAFFDQPTQSYQDGFEKQYVSYLQQNDKLYQMAVEDSNSSYTQAIWVLISVLVAVLVVIVAVWLGIKQALISPLTRLIDNIRHIASGDLVKRIDVEGSNEMGELADSLRHMQGELVRTVGDVRNGANAIYSGASEIAMGNNDLSSRTEQQAASLEETAASMEQLTATVKQNAENARQASHLALSASETAQKGGKVVDNVVQTMRDIAGSSQKIADIISVIDGIAFQTNILALNAAVEAARAGEQGRGFAVV…	554	Tsr sequences	linear
Enterobacter bugandensis_WP_126326277_methyl-accepting chemotaxis protein [Enterobacter bugandensis]	0	2	19.31%	11.73%	9.57%	21.30%	26.90%	51.08%	86.10%	86.10%	28.52%	WP_126326277	916.761	-15.64122414		nr	methyl-accepting chemotaxis protein [Enterobacter bugandensis]	0	42400	TRUE	93.10%	554	1	4.633884429931641	554	2	554	Wed Apr 12 16:46:42 PDT 2023	59.74342248000006	AA	Enterobacter bugandensis	HCJ6374625.1	100.00%	554	1	-1	0		MLNRIKIVTSLMLVLAIFGLLQLTSGGLFFNALKNDKENFTVLQTIRQQQSTLNGSWVALLQTRNTLNRAGIRYMMDQNNIGSGATVNDLMQIASASLKQAEKNWADYEALPRDPRQSDAAALEIKRNYDIYHGALAELIQLLGAGKINAFFDQPTQSYQDGFEKQYVSYLQQNDKLYQMAVEDSNSSYTQAIWVLISVLVAVLVVIVAVWLGIKQALISPLTRLIDNIRHIASGDLVKRIDVEGSNEMGELADSLRHMQGELVRTVGDVRNGANAIYSGASEIAMGNNDLSSRTEQQAASLEETAASMEQLTATVKQNAENARQASHLALSASETAQKGGKVVDNVVQTMRDIAGSSQKIADIISVIDGIAFQTNILALNAAVEAARAGEQGRGFAVV…	554	Tsr sequences	linear
Enterobacter bugandensis_WP_153656722_methyl-accepting chemotaxis protein [Enterobacter bugandensis]	0	2	19.31%	11.73%	9.57%	21.30%	27.08%	51.08%	86.10%	86.10%	28.52%	WP_153656722	916.376	-15.70877417		nr	methyl-accepting chemotaxis protein [Enterobacter bugandensis]	0	42400	TRUE	93.10%	554	1	4.633884429931641	554	2	554	Wed Apr 12 16:46:47 PDT 2023	59.75948308000007	AA	Enterobacter bugandensis	HCJ6374625.1	100.00%	554	1	-1	0		MLNRIKIVTSLMLVLAIFGLLQLTSGGLFFNALKNDKENFTVLQTIRQQQSTLNGSWVALLQTRNTLNRAGIRYMMDQNNIGSGATVNDLMQIASASLKQAEKNWADYEALPRDPRQSDAAALEIKRNYDIYHGALAELIQLLGAGKINAFFDQPTQSYQDGFEKQYVSYLQQNDKLYQMAVEDSNSSYTQAIWVLISVLVAVLVVIVAVWLGIKQALISPLTRLIDNIRHIASGDLVKRIDVEGSNEMGELADSLRHMQGELVRTVGDVRNGANAIYSGASEIAMGNNDLSSRTEQQAASLEETAASMEQLTATVKQNAENARQASHLALSASETAQKGGKVVDNVVQTMRDIAGSSQKIADIISVIDGIAFQTNILALNAAVEAARAGEQGRGFAVV…	554	Tsr sequences	linear
Enterobacter bugandensis_WP_207119543_methyl-accepting chemotaxis protein [Enterobacter bugandensis]	0	2	19.31%	11.73%	9.57%	21.30%	26.90%	51.08%	86.50%	86.50%	28.52%	WP_207119543	920.228	-15.64122414		nr	methyl-accepting chemotaxis protein [Enterobacter bugandensis]	0	42400	TRUE	93.20%	554	1	4.633884429931641	554	2	554	Wed Apr 12 16:46:55 PDT 2023	59.75744938000006	AA	Enterobacter bugandensis	HCJ6374625.1	100.00%	554	1	-1	0		MLNRIKIVTSLMLVLAIFGLLQLTSGGLFFNALKNDKENFTVLQTIRQQQSTLNGSWVALLQTRNTLNRAGIRYMMDQNNIGSGATVNDLMQIASASLKQAEKNWADYEALPRDPRQSDAAALEIKRNYDIYHGALAELIQLLGAGKINAFFDQPTQSYQDGFEKQYVSYLQQNDKLYQMAVEDSNSSYTQAIWVLISVLVAVLVVIVAVWLGIKQALISPLTRLIDNIRHIASGDLVKRIDVEGSNEMGELADSLRHMQGELVRTVGDVRNGANAIYSGASEIAMGNNDLSSRTEQQAASLEETAASMEQLTATVKQNAENARQASHLALSASETAQKGGKVVDNVVQTMRDIAGSSQKIADIISVIDGIAFQTNILALNAAVEAARAGEQGRGFAVV…	554	Tsr sequences	linear
Enterobacter bugandensis_WP_222567187_methyl-accepting chemotaxis protein [Enterobacter bugandensis]	0	2	19.49%	11.55%	9.57%	21.12%	27.08%	51.08%	86.30%	86.30%	28.70%	WP_222567187	916.761	-14.64253043		nr	methyl-accepting chemotaxis protein [Enterobacter bugandensis]	0	43890	TRUE	93.10%	554	1	4.675327301025391	554	2	554	Wed Apr 12 16:46:58 PDT 2023	59.79150988000006	AA	Enterobacter bugandensis	HCJ6374625.1	100.00%	554	1	-1	0		MLNRIKIVTSLMLVLAIFGLLQLTSGGLFFNALKNDKENFTVLQTIRQQQSTLNGSWVALLQTRNTLNRAGIRYMMDQNNIGSGATVNDLMQIASASLKQAEKNWADYEALPRDPRQSDAAALEIKRNYDIYHGALAELIQLLGAGKINAFFDQPTQSYQDGFEKQYVSYLQQNDKLYQMAVEDSNSSYTQAIWVLISVLVAVLVVIVAVWLGIKQALISPLTRLIDNIRHIASGDLVKRIDVEGSNEMGELAYSLRHMQGELVRTVGDVRNGANAIYSGASEIAMGNNDLSSRTEQQAASLEETAASMEQLTATVKQNAENARQASHLALSASETAQKGGKVVDNVVQTMRDIAGSSQKIADIISVIDGIAFQTNILALNAAVEAARAGEQGRGFAVV…	554	Tsr sequences	linear
Enterobacter bugandensis_WP_227442040_methyl-accepting chemotaxis protein [Enterobacter bugandensis]	0	2	19.31%	11.73%	9.57%	21.30%	27.26%	51.26%	86.30%	86.30%	28.34%	WP_227442040	917.146	-15.64122414		nr	methyl-accepting chemotaxis protein [Enterobacter bugandensis]	0	42400	TRUE	93.10%	554	1	4.633884429931641	554	2	554	Wed Apr 12 16:46:59 PDT 2023	59.699369280000056	AA	Enterobacter bugandensis	HCJ6374625.1	100.00%	554	1	-1	0		MLNRIKIVTSLMLVLAIFGLLQLTSGGLFFNALKNDKENFTVLQTIRQQQSTLNGSWVALLQTRNTLNRAGIRYMMDQNNIGSGATVNDLMQIASASLKQAEKNWADYEALPRDPRQSDAAALEIKRNYDIYHGALAELIQLLGAGKINAFFDQPTQSYQDGFEKQYVSYLQQNDKLYQMAVEDSNSSYSQAIWVLIGVLVAVLVVIVAVWLGIKQALISPLTRLIDNIRHIASGDLVKRIDVEGSNEMGELADSLRHMQGELVRTVGDVRNGANAIYSGASEIAMGNNDLSSRTEQQAASLEETAASMEQLTATVKQNAENARQASHLALSASETAQKGGKVVDNVVQTMRDIAGSSQKIADIISVIDGIAFQTNILALNAAVEAARAGEQGRGFAVV…	554	Tsr sequences	linear
Enterobacter bugandensis_WP_236278508_methyl-accepting chemotaxis protein [Enterobacter bugandensis]	0	2	19.31%	11.73%	9.57%	21.30%	27.08%	51.26%	86.30%	86.30%	28.34%	WP_236278508	918.302	-15.64122414		nr	methyl-accepting chemotaxis protein [Enterobacter bugandensis]	0	42400	TRUE	93.10%	554	1	4.633884429931641	554	2	554	Wed Apr 12 16:47:00 PDT 2023	59.699369280000056	AA	Enterobacter bugandensis	HCJ6374625.1	100.00%	554	1	-1	0		MLNRIKIVTSLMLVLAIFGLLQLTSGGLFFNALKNDKENFTVLQTIRQQQSTLNGSWVALLQTRNTLNRAGIRYMMDQNNIGSGATVNDLMQIASASLKQAEKNWADYEALPRDPRQSDAAALEIKRNYDIYHGALAELIQLLGAGKINAFFDQPTQSYQDGFEKQYVSYLQQNDKLYQMAVEDSNSSYSQAIWVLIGVLVAVLVVIVAVWLGIKQALISPLTRLIDNIRHIASGDLVKRIDVEGSNEMGELADSLRHMQGELVRTVGDVRNGANAIYSGASEIAMGNNDLSSRTEQQAASLEETAASMEQLTATVKQNAENARQASHLALSASETAQKGGKVVDNVVQTMRDIAGSSQKIADIISVIDGIAFQTNILALNAAVEAARAGEQGRGFAVV…	554	Tsr sequences	linear
Enterobacter bugandensis_WP_248199940_methyl-accepting chemotaxis protein [Enterobacter bugandensis]	0	2	19.31%	11.55%	9.57%	21.12%	26.90%	51.08%	85.60%	85.60%	28.70%	WP_248199940	912.524	-14.64173674		nr	methyl-accepting chemotaxis protein [Enterobacter bugandensis]	0	42400	TRUE	92.80%	554	1	4.675327301025391	554	2	554	Wed Apr 12 16:47:01 PDT 2023	59.77049148000007	AA	Enterobacter bugandensis	HCJ6374625.1	100.00%	554	1	-1	0		MLNRIKIVTSLMLVLAIFGLLQLTSGGLFFNALKNDKENFTVLQTIRQQQSTLNGSWVALLQTRNTLNRAGIRYMMDQNNIGSGATVNDLMQIASASLKQAEKNWADYEALPRDPRQSDAAALEIKRNYDIYHGALAELIQLLGAGKINAFFDQPTQSYQDGFEKQYVSYLQQNDKLYQMAVEDSNSSYTQAIWVLISVLVAVLVVIVAVWLGIKQALISPLTRLIDNIRHIASGDLVKRIEVQGTNEMGELADSLRHMQGELVRTVGDVRNGANAIYSGASEIAMGNNDLSSRTEQQAASLEETAASMEQLTATVKQNAENARQASHLALSASETAQKGGKVVDNVVQTMRDIAGSSQKIADIISVIDGIAFQTNILALNAAVEAARAGEQGRGFAVV…	554	Tsr sequences	linear
Enterobacter bugandensis_WP_248203784_methyl-accepting chemotaxis protein [Enterobacter bugandensis]	0	2	19.31%	11.73%	9.57%	21.30%	27.26%	51.26%	86.10%	86.10%	28.34%	WP_248203784	915.99	-15.64122414		nr	methyl-accepting chemotaxis protein [Enterobacter bugandensis]	0	42400	TRUE	93.10%	554	1	4.633884429931641	554	2	554	Wed Apr 12 16:47:01 PDT 2023	59.71339618000006	AA	Enterobacter bugandensis	HCJ6374625.1	100.00%	554	1	-1	0		MLNRIKIVTSLMLVLAIFGLLQLTSGGLFFNALKNDKENFTVLQTIRQQQSTLNGSWVALLQTRNTLNRAGIRYMMDQNNIGSGATVNDLMQIASASLKQAEKNWADYEALPRDPRQSDAAALEIKRNYDIYHGALAELIQLLGAGKINAFFDQPTQSYQDGFEKQYVSYLQQNDKLYQMAVEDSNSSYAQAIWVLISVLVAVLVVIVAVWLGIKQALISPLTRLIDNIRHIASGDLVKRIDVEGSNEMGELADSLRHMQGELVRTVGDVRNGANAIYSGASEIAMGNNDLSSRTEQQAASLEETAASMEQLTATVKQNAENARQASHLALSASETAQKGGKVVDNVVQTMRDIAGSSQKIADIISVIDGIAFQTNILALNAAVEAARAGEQGRGFAVV…	554	Tsr sequences	linear
Enterobacter bugandensis_WP_248220699_methyl-accepting chemotaxis protein [Enterobacter bugandensis]	0	2	19.31%	11.73%	9.57%	21.30%	27.08%	51.08%	85.90%	85.90%	28.52%	WP_248220699	914.064	-15.64032619		nr	methyl-accepting chemotaxis protein [Enterobacter bugandensis]	0	42400	TRUE	93.00%	554	1	4.640132904052734	554	2	554	Wed Apr 12 16:47:01 PDT 2023	59.75744938000006	AA	Enterobacter bugandensis	HCJ6374625.1	100.00%	554	1	-1	0		MLNRIKIVTSLMLVLAIFGLLQLTSGGLFFNALKNDKENFTVLQTIRQQQSTLNGSWVALLQTRNTLNRAGIRYMMDQNNIGSGATVNDLMQIASASLKQAEKNWADYEALPRDPRQSDAAALEIKRNYDIYHGALAELIQLLGAGKINAFFDQPTQSYQDGFEKQYVSYLQQNDKLYQMAVEDSNSSYTQAIWVLISVLVAVLVVIVAVWLGIKQALISPLTRLIENIRHIASGDLVKRIDVEGSNEMGELADSLRHMQGELVRTVGDVRNGANAIYSGASEIAMGNNDLSSRTEQQAASLEETAASMEQLTATVKQNAENARQASHLALSASETAQKGGKVVDNVVQTMRDIAGSSQKIADIISVIDGIAFQTNILALNAAVEAARAGEQGRGFAVV…	554	Tsr sequences	linear
Enterobacter bugandensis_WP_249488292_methyl-accepting chemotaxis protein [Enterobacter bugandensis]	0	2	19.13%	11.73%	9.39%	21.12%	27.08%	51.26%	86.10%	86.10%	28.52%	WP_249488292	915.22	-16.64101039		nr	methyl-accepting chemotaxis protein [Enterobacter bugandensis]	0	42400	TRUE	93.10%	554	1	4.590465545654297	554	2	554	Wed Apr 12 16:47:01 PDT 2023	59.70035408000007	AA	Enterobacter bugandensis	HCJ6374625.1	100.00%	554	1	-1	0		MLNRIKIVTSLMLVLAIFGLLQLTSGGLFFNALKNDKENFTVLQTIRQQQSTLNGSWVALLQTRNTLNRAGIRYMMDQNNIGSGATVNDLMQIASASLKQAEKNWADYEALPRDPRQSDAAALEIKRNYDIYHGALAELIQLLGAGKINAFFDQPTQSYQDGFEKQYVSYLQQNDKLYQMAVEDSNSSYTQAIWVLISVLVAVLVVIVAVWLGIKQALISPLTRLIDNIRHIASGDLVKRIDVEGSNEMGELADSLRHMQGELVRTVGDVRNGANAIYSGASEIAMGNNDLSSRTEQQAASLEETAASMEQLTATVKQNAENARQASHLALSASETAQKGGKVVDNVVQTMRDIAGSSQKIADIISVIDGIAFQTNILALNAAVEAARAGEQGRGFAVV…	554	Tsr sequences	linear
Enterobacter bugandensis_WP_252008487_methyl-accepting chemotaxis protein [Enterobacter bugandensis]	0	2	19.31%	11.73%	9.39%	21.12%	26.90%	51.08%	86.10%	86.10%	28.70%	WP_252008487	914.835	-16.70876622		nr	methyl-accepting chemotaxis protein [Enterobacter bugandensis]	0	42400	TRUE	93.10%	554	1	4.590412139892578	554	2	554	Wed Apr 12 16:47:01 PDT 2023	59.690373780000066	AA	Enterobacter bugandensis	HCJ6374625.1	100.00%	554	1	-1	0		MLNRIKIVTSLMLVLAIFGLLQLTSGGLFFNALKNDKENFTVLQTIRQQQSTLNGSWVALLQTRNTLNRAGIRYMMDQNNIGSGATVNDLMQIASASLKQAEKNWADYEALPRDPRQSDAAALEIKRNYDIYHGALAELIQLLGAGKINAFFDQPTQSYQDGFEKQYVSYLQQNDKLYQMAVEDSNSSYTQAIWVLISVLVAVLVVIVAVWLGIKQALISPLTRLIDNIRHIASGDLVKRIDVEGSNEMGELADSLRHMQGELVRTVGDVRNGANAIYSGASEIAMGNNDLSSRTEQQAASLEETAASMEQLTATVKQNAENARQASHLALSASETAQKGGKVVDNVVQTMRDIAGSSQKIADIISVIDGIAFQTNILALNAAVEAARAGEQGRGFAVV…	554	Tsr sequences	linear
Enterobacter bugandensis_WP_253540586_methyl-accepting chemotaxis protein [Enterobacter bugandensis]	0	2	19.13%	11.73%	9.57%	21.30%	27.26%	51.26%	86.60%	86.60%	28.34%	WP_253540586	919.842	-15.64022463		nr	methyl-accepting chemotaxis protein [Enterobacter bugandensis]	0	40910	TRUE	93.30%	554	1	4.633884429931641	554	2	554	Wed Apr 12 16:47:01 PDT 2023	59.72738268000006	AA	Enterobacter bugandensis	HCJ6374625.1	100.00%	554	1	-1	0		MLNRIKIVTSLMLVLAIFGLLQLTSGGLFFNALKNDKENFTVLQTIRQQQSTLNGSWVALLQTRNTLNRAGIRYMMDQNNIGSGATVNDLMQIASASLKQAEKNWADYEALPRDPRQSDAAALEIKRNYDIYHGALAELIQLLGAGKINAFFDQPTQSYQDGFEKQYVSYLQQNDRLYQMAVEDSNSSFSQAIWVLISVLVAVLVVIVAVWLGIKQALISPLTRLIDNIRHIASGDLVKRIDVEGSNEMGELADSLRHMQGELVRTVGDVRNGANAIYSGASEIAMGNNDLSSRTEQQAASLEETAASMEQLTATVKQNAENARQASHLALSASETAQKGGKVVDNVVQTMRDIAGSSQKIADIISVIDGIAFQTNILALNAAVEAARAGEQGRGFAVV…	554	Tsr sequences	linear
Enterobacter bugandensis_WP_262759110_methyl-accepting chemotaxis protein [Enterobacter bugandensis]	0	2	19.49%	11.73%	9.57%	21.30%	27.08%	51.08%	85.90%	85.90%	28.52%	WP_262759110	913.679	-15.64122414		nr	methyl-accepting chemotaxis protein [Enterobacter bugandensis]	0	42400	TRUE	93.00%	554	1	4.633884429931641	554	2	554	Wed Apr 12 16:47:03 PDT 2023	59.75642118000006	AA	Enterobacter bugandensis	HCJ6374625.1	100.00%	554	1	-1	0		MLNRIKIVTSLMLVLAIFGLLQLTSGGLFFNALKNDKENFNVLQTIRQQQSTLNGSWVALLQTRNTLNRAGIRYMMDQNNIGSGATVNDLMQIASASLKQAEKNWADYEALPRDPRQSDAAALEIKRNYDIYHGALAELIQLLGAGKINAFFDQPTQSYQDGFEKQYVSYLQQNDKLYQMAVEDSNSSYTQAIWVLISVLVAVLVVIVAVWLGIKQALISPLTRLIDNIRHIASGDLVKRIDVEGSNEMGELADSLRHMQGELVRTVGDVRNGANAIYSGASEIAMGNNDLSSRTEQQAASLEETAASMEQLTATVKQNAENARQASHLALSASETAQKGGKVVDNVVQTMRDIAGSSQKIADIISVIDGIAFQTNILALNAAVEAARAGEQGRGFAVV…	554	Tsr sequences	linear
Enterobacter bugandensis_WP_262803519_methyl-accepting chemotaxis protein [Enterobacter bugandensis]	0	2	19.31%	11.73%	9.57%	21.30%	27.44%	51.44%	86.50%	86.50%	28.16%	WP_262803519	910.983	-15.64122414		nr	methyl-accepting chemotaxis protein [Enterobacter bugandensis]	0	42400	TRUE	93.20%	554	1	4.633884429931641	554	2	554	Wed Apr 12 16:47:03 PDT 2023	59.68336988000006	AA	Enterobacter bugandensis	HCJ6374625.1	100.00%	554	1	-1	0		MLNRIKIVTSLMLVLAIFGLLQLTSGGLFFNALKNDKENFTVLQTIRQQQSTLNGSWVALLQTRNTLNRAGIRYMMDQNNIGSGATVNDLMQIASASLKQAEKNWADYEALPRDPRQSDAAALEIKRNYDIYHGALAELIQLLGAGKINAFFDQPTQSYQDGFEKQYVSYLQQNDKLYQMAVEDSNSSYSQAIWVLIGVLVAVLVVIVAVWLGIKQALISPLTRLIDNIRHIASGDLVKRIDVEGSNEMGELADSLRHMQGELVRTVGDVRNGANAIYSGASEIAMGNNDLSSRTEQQAASLEETAASMEQLTATVKQNAENARQASHLALSASETAQKGGKVVDNVVQTMRDIAGSSQKIADIISVIDGIAFQTNILALNAAVEAARAGEQGRGFAVV…	554	Tsr sequences	linear
Enterobacter bugandensis_WP_262814449_methyl-accepting chemotaxis protein [Enterobacter bugandensis]	0	2	19.31%	11.73%	9.57%	21.30%	27.26%	51.26%	86.30%	86.30%	28.34%	WP_262814449	904.049	-15.64122414		nr	methyl-accepting chemotaxis protein [Enterobacter bugandensis]	0	42400	TRUE	93.10%	554	1	4.633884429931641	554	2	554	Wed Apr 12 16:47:03 PDT 2023	59.76144028000006	AA	Enterobacter bugandensis	HCJ6374625.1	100.00%	554	1	-1	0		MLNRIKIVTSLMLVLAIFGLLQLTSGGLFFNALKNDKENFTVLQTIRQQQSTLNGSWVALLQTRNTLNRAGIRYMMDQNNIGSGATVNDLMQIASASLKQAEKNWADYEALPRDPRQSDAAALEIKRNYDIYHGALAELIQLLGAGKINAFFDQPTQSYQDGFEKQYVSYLQQNDKLYQMAVEDSNSSYTQAIWVLFSVLVAVLVVIVAVWLGIKQALISPLTRLIDNIRHIASGDLVKRIDVEGSNEMGELADSLRHMQGELVRTVGDVRNGANAIYSGASEIAMGNNDLSSRTEQQAASLEETAASMEQLTATVKQNAENARQASHLALSASETAQKGGKVVDNVVQTMRDIAGSSQKIADIISVIDGIAFQTNILALNAAVEAARAGEQGRGFAVV…	554	Tsr sequences	linear
Enterobacter cancerogenus_EFC57829_methyl-accepting chemotaxis protein signaling domain protein [Enterobacter cancerogenus ATCC 35316]	0	2	19.31%	11.55%	9.57%	21.12%	27.26%	51.26%	85.90%	85.90%	28.52%	EFC57829	916.376	-14.64263468		nr	methyl-accepting chemotaxis protein signaling domain protein [Enterobacter cancerogenus ATCC 35316]	0	42400	TRUE	93.00%	559	6	4.668972015380859	554	2	554	Wed Apr 12 16:45:43 PDT 2023	59.62434278000006	AA	Enterobacter cancerogenus	HCJ6374625.1	100.00%	554	1	-1	0		MLNRIKIVTSLLLVLAIFGLLQLTSGGLFFNALKHDKENFTVLQTIRQQQSTLNGSWVALLQTRNTLNRAGIRYMMDQSNIGSGATVNDLMQIAAASLKQAEKNWADYEALPRDPRQSEAAAMEIKRNYDIYHGALAELIQLLGAGKINAFFDQPTQSYQDGFEKQYVSYLQQNDKLYQTAVEDSNSSYSQAIWVLISVLIAVLVVIVAVWLGIKQALISPLNRLVDSIRHIASGDLVKRIDVDGSNEMGLLADSLRHMQGELVRTVGDVRNGANAIYSGASEISMGNNDLSSRTEQQAASLEETAASMEQLTATVKQNAENARQASNLALSASETAQKGGKVVDNVVQTMRDIAGSSQKIADIISVIDGIAFQTNILALNAAVEAARAGEQGRGFAVV…	554	Tsr sequences	linear
Enterobacter cancerogenus_KGT93165_chemotaxis protein [Enterobacter cancerogenus]	0	2	18.96%	10.91%	10.02%	20.93%	26.83%	51.52%	54.20%	54.20%	28.26%	KGT93165	533.102	-9.678123691		nr	chemotaxis protein [Enterobacter cancerogenus]	0	31065	TRUE	77.10%	559	1	5.021610260009766	568	2	559	Wed Apr 12 16:46:11 PDT 2023	59.879807780000036	AA	Enterobacter cancerogenus	WP_268566262.1	100.00%	568	1	-1	0		MFSRIRVVSGLLCVLALFALLQLFSGGMFFTTVKADKENFAYNQRLSTLQRAMGTSWVSLVQARNTLNRAGIRYLLDSQQAGSGATVKDLVALASEELKTADKGFEEFNANLSEKGKSAENVLTLQANYKAFRGALAELIDFLGTGNFKGFVDQPTQGLQNKFETDYNAWLANNLVLAKQGIDANESAYQHSIMLVIGTLLVTLLVIALVWSGMRNVLIRPLKQCIDHIRHIARGDLTQQIDVSMRNEMGELLSSLQHMQQELANTVRTVRDGSDAIYTGASEIAMGNNDLSSRTEQQAASLEETAASMEQLTATVKQNAENARQASQLALTASETAQHGGKVVDGVVTTMKEITGSSKKIADIISVIDGIAFQTNILALNAAVEAARAGEQGRGFAVV…	572	Tsr sequences	linear
Enterobacter cancerogenus_WP_042319331_methyl-accepting chemotaxis protein [Enterobacter cancerogenus]	0	2	19.31%	11.55%	9.57%	21.12%	27.26%	51.26%	85.90%	85.90%	28.52%	WP_042319331	917.146	-14.64263468		nr	methyl-accepting chemotaxis protein [Enterobacter cancerogenus]	0	42400	TRUE	93.00%	554	1	4.668972015380859	554	2	554	Wed Apr 12 16:46:25 PDT 2023	59.62434278000006	AA	Enterobacter cancerogenus	HCJ6374625.1	100.00%	554	1	-1	0		MLNRIKIVTSLLLVLAIFGLLQLTSGGLFFNALKHDKENFTVLQTIRQQQSTLNGSWVALLQTRNTLNRAGIRYMMDQSNIGSGATVNDLMQIAAASLKQAEKNWADYEALPRDPRQSEAAAMEIKRNYDIYHGALAELIQLLGAGKINAFFDQPTQSYQDGFEKQYVSYLQQNDKLYQTAVEDSNSSYSQAIWVLISVLIAVLVVIVAVWLGIKQALISPLNRLVDSIRHIASGDLVKRIDVDGSNEMGLLADSLRHMQGELVRTVGDVRNGANAIYSGASEISMGNNDLSSRTEQQAASLEETAASMEQLTATVKQNAENARQASNLALSASETAQKGGKVVDNVVQTMRDIAGSSQKIADIISVIDGIAFQTNILALNAAVEAARAGEQGRGFAVV…	554	Tsr sequences	linear
Enterobacter cancerogenus_WP_088208811_methyl-accepting chemotaxis protein [Enterobacter cancerogenus]	0	2	19.49%	11.55%	9.57%	21.12%	27.26%	51.44%	85.90%	85.90%	28.34%	WP_088208811	912.909	-14.64263468		nr	methyl-accepting chemotaxis protein [Enterobacter cancerogenus]	0	42400	TRUE	93.00%	554	1	4.668972015380859	554	2	554	Wed Apr 12 16:46:34 PDT 2023	59.65042398000006	AA	Enterobacter cancerogenus	HCJ6374625.1	100.00%	554	1	-1	0		MLNRIKIVTSLLLVLAIFGLLQLTSGGLFFNALKHDKENFTVLQTIRQQQSTLNGSWVALLQTRNTLNRAGIRYMMDQSNIGSGATVNDLMQIAAASLKQAEKNWADYEALPRDPRQSEAAAMEIKRNYDIYHGALAELIQLLGAGKINAFFDQPTQSYQDGFEKQYVSYLQQNDKLYQTAVEDSNSSYSQAIWVLIIVLIAVLVVIVAVWLGIKQALISPLNRLVDSIRHIASGDLVKRIDVDGSNEMGLLADSLRHMQGELVRTVGDVRNGANAIYSGASEISMGNNDLSSRTEQQAASLEETAASMEQLTATVKQNAENARQASNLALSASETAQKGGKVVDNVVQTMRDIAGSSQKIADIISVIDGIAFQTNILALNAAVEAARAGEQGRGFAVV…	554	Tsr sequences	linear
Enterobacter cancerogenus_WP_153681943_methyl-accepting chemotaxis protein [Enterobacter cancerogenus]	0	2	19.49%	11.55%	9.75%	21.30%	27.26%	51.08%	85.90%	85.90%	28.52%	WP_153681943	917.531	-13.64284843		nr	methyl-accepting chemotaxis protein [Enterobacter cancerogenus]	0	42400	TRUE	93.00%	554	1	4.718318939208984	554	2	554	Wed Apr 12 16:46:47 PDT 2023	59.62132428000006	AA	Enterobacter cancerogenus	HCJ6374625.1	100.00%	554	1	-1	0		MLNRIKIVTSLLLVLAIFGLLQLTSGGLFFNALKHDKENFTVLQTIRQQQSTLNGSWVALLQTRNTLNRAGIRYMMDQSNIGSGATVNDLMQIAAASLKQAEKNWADYEALPRDPRQSEAAAKEIKRNYDIYHGALAELIQLLGAGKINAFFDQPTQSYQDGFEKQYVSYLQQNDKLYQTAVEDSNSSYSQAIWVLISVLIAVLVVIVAVWLGIKQALISPLNRLVDSIRHIASGDLVKRIDVDGSNEMGLLADSLRHMQGELVRTVGDVRNGANAIYSGASEISMGNNDLSSRTEQQAASLEETAASMEQLTATVKQNAENARQASNLALSASETAQKGGKVVDNVVQTMRDIAGSSQKIADIISVIDGIAFQTNILALNAAVEAARAGEQGRGFAVV…	554	Tsr sequences	linear
Enterobacter chengduensis_WP_248103266_methyl-accepting chemotaxis protein [Enterobacter chengduensis]	0	2	19.49%	11.73%	9.39%	21.12%	26.35%	50.18%	85.70%	85.70%	29.60%	WP_248103266	913.294	-16.64101039		nr	methyl-accepting chemotaxis protein [Enterobacter chengduensis]	0	42400	TRUE	92.90%	554	1	4.590465545654297	554	2	554	Wed Apr 12 16:47:01 PDT 2023	59.859394180000066	AA	Enterobacter chengduensis	HCJ6374625.1	100.00%	554	1	-1	0		MLNRIKIVTSLMLVLAIFGLLQLTSGGLFFNALKNDKENFTVLQTIRQQQSTLNGSWVALLQTRNTLNRAGIRYMMDQSNIGSGATVNDLMQIASASLKQAEKNWADYEALPRDPRQSDADAMEIKRNYDIYHGALAELIQLLGAGKINAFFDQPTQSYQDGFEKQYVSYLQQNDKLYQTAVEDSNSSYSQAIWVLIGVLIAVLVVIVAVWLNIKQTLISPLNRLIDNIRHIASGDLVKRIEVQGTNEMGELADSLRHMQGELVRTVGDVRNGANAIYSGASEIAMGNNDLSSRTEQQAASLEETAASMEQLTATVKQNAENARQASHLALSASETAQKGGKVVDNVVQTMRDIAGSSQKIADIISVIDGIAFQTNILALNAAVEAARAGEQGRGFAVV…	554	Tsr sequences	linear
Enterobacter chuandaensis_WP_119916099_methyl-accepting chemotaxis protein [Enterobacter chuandaensis]	0	2	19.31%	11.55%	9.57%	21.12%	26.90%	51.08%	85.70%	85.70%	28.70%	WP_119916099	915.99	-14.64173674		nr	methyl-accepting chemotaxis protein [Enterobacter chuandaensis]	0	42400	TRUE	92.90%	554	1	4.675327301025391	554	2	554	Wed Apr 12 16:46:41 PDT 2023	59.743465780000065	AA	Enterobacter chuandaensis	HCJ6374625.1	100.00%	554	1	-1	0		MLNRIKIVTSLMLVLAIFGLLQLTSGGLFFNALKNDKENFTVLQTIRQQQSTLNGSWVALLQTRNTLNRAGIRYMMDQSNIGSGATVNDLMQIASASLKQAEKNWADYEALPRDPRQSDAAALEIKRNYDIYHGALAELIQLLGAGKINAFFDQPTQSYQDGFEKQYVSYLQQNDKLYQMAVEDSNSSYTQAIWVLISVLIAVLVVIVAVWLGIKQALISPLTRLIDNIRHIASGDLVKRIEVQGSNEMGELADSLRHMQGELVRTVGDVRNGANAIYSGASEIAMGNNDLSSRTEQQAASLEETAASMEQLTATVKQNAENARQASHLALSASETAQKGGKVVDNVVQTMRDIAGSSQKIADIISVIDGIAFQTNILALNAAVEAARAGEQGRGFAVV…	554	Tsr sequences	linear
Enterobacter chuandaensis_WP_217479472_methyl-accepting chemotaxis protein [Enterobacter chuandaensis]	0	2	19.31%	11.55%	9.57%	21.12%	26.90%	50.90%	85.70%	85.70%	28.88%	WP_217479472	916.376	-14.64173674		nr	methyl-accepting chemotaxis protein [Enterobacter chuandaensis]	0	42400	TRUE	92.90%	554	1	4.675327301025391	554	2	554	Wed Apr 12 16:46:57 PDT 2023	59.713378280000065	AA	Enterobacter chuandaensis	HCJ6374625.1	100.00%	554	1	-1	0		MLNRIKIVTSLMLVLAIFGLLQLTSGGLFFNALKNDKENFTVLQTIRQQQSTLNGSWVALLQTRNTLNRAGIRYMMDQSNIGSGATVNDLMQIASASLKQAEKNWADYEALPRDPRQSDAAALEIKRNYDIYHGALAELIQLLGAGKINAFFDQPTQSYQDGFEKQYVSYLQQNDKLYQMAVEDSNSSYTQAIWVLISVLIAVLVVIVAVWLGIKQALISPLTRLIDNIRHIASGDLVKRIEVQGSNEMGELADSLRHMQGELVRTVGDVRNGANAIYSGASEIAMGNNDLSSRTEQQAASLEETAASMEQLTATVKQNAENARQASHLALSASETAQKGGKVVDNVVQTMRDIAGSSQKIADIISVIDGIAFQTNILALNAAVEAARAGEQGRGFAVV…	554	Tsr sequences	linear
Enterobacter chuandaensis_WP_218728454_methyl-accepting chemotaxis protein [Enterobacter chuandaensis]	0	2	19.49%	11.73%	9.57%	21.30%	26.90%	51.08%	85.90%	85.90%	28.52%	WP_218728454	919.072	-15.64122414		nr	methyl-accepting chemotaxis protein [Enterobacter chuandaensis]	0	42400	TRUE	93.00%	554	1	4.633884429931641	554	2	554	Wed Apr 12 16:46:57 PDT 2023	59.74445048000006	AA	Enterobacter chuandaensis	HCJ6374625.1	100.00%	554	1	-1	0		MLNRIKIVTSLMLVLAIFGLLQLTSGGLFFNALKNDKENFTVLQTIRQQQSTLNGSWVALLQTRNTLNRAGIRYMMDQSNIGSGATVNDLMQIASASLKQAEKNWADYEALPRDPRQSDAAALEIKRNYDIYHGALAELIQLLGAGKINAFFDQPTQSYQDGFEKQYVSYLQQNDKLYQMAVEDSNSSYTQAIWILISVLIAVLVVIVAVWLGIKQALISPLTRLIDNIRHIASGDLVKRIDVEGSNEMGELADSLRHMQGELVRTVGDVRNGANAIYSGASEIAMGNNDLSSRTEQQAASLEETAASMEQLTATVKQNAENARQASHLALSASETAQKGGKVVDNVVQTMRDIAGSSQKIADIISVIDGIAFQTNILALNAAVEAARAGEQGRGFAVV…	554	Tsr sequences	linear
Enterobacter cloacae_EGQ7345144_methyl-accepting chemotaxis protein [Enterobacter cloacae]	0	2	19.86%	11.55%	9.75%	21.30%	26.90%	51.62%	85.60%	85.60%	27.98%	EGQ7345144	908.286	-14.54112767		nr	methyl-accepting chemotaxis protein [Enterobacter cloacae]	0	42400	TRUE	92.80%	554	1	4.734500885009766	554	2	554	Wed Apr 12 16:45:50 PDT 2023	59.87376288000005	AA	Enterobacter cloacae	HCJ6374625.1	100.00%	554	1	-1	0		MLNRIKIVTSLMLVLAIFGLLQLTSGGLFFNALKHDKENFTVLQTIRQQQSTLNASWVALLQTRNTLNRAGIRYMMDQNNIGSGATVNDLMQIASVSLKQAEKNWAAYEALPRDPRQSDAEAMEIKRNYDIYHGALAELIQLLGAGKINAFFDQPTQSYQDGFEKQYVNYLLQNDKLYQMAVENSNSSYSQAIWVLISVLIVVLVVIVGVWLGIKQALISPLTRLIDNIRHIASGDLVKRIEVEGANEMGELADSLRHMQSELVRTVGDVRNGANAIYSGASEIAMGNNDLSSRTEQQAASLEETAASMEQLTATVKQNAENARQASNLALSASETAQKGGKVVDNVVQTMRDIAGSSQKIADIISVIDGIAFQTNILALNAAVEAARAGEQGRGFAVV…	554	Tsr sequences	linear
Enterobacter cloacae_EGS1686040_methyl-accepting chemotaxis protein [Enterobacter cloacae]	0	2	20.22%	11.37%	9.57%	20.94%	26.90%	51.62%	54.60%	54.60%	28.34%	EGS1686040	534.643	-13.64045344		nr	methyl-accepting chemotaxis protein [Enterobacter cloacae]	0	42400	TRUE	77.30%	554	1	4.732524871826172	568	2	554	Wed Apr 12 16:45:50 PDT 2023	59.92285328000006	AA	Enterobacter cloacae	WP_268566262.1	100.00%	568	1	-1	0		MLNRIKIVTSLMLVLAIFGLLQLTSGGLFFNALKHDKENFTVLQTIRQQQSTLNASWVALLQTRNTLNRAGIRYMMDQNNIGSGATVNDLMQIASVSLKQAEKNWAAYEALPRDPRQSDAEAMEIKRNYDIYHGALAELIQLLGAGKINAFFDQPTQNYQDGFEKQYVNYLLQNDKLYQMAVENSNSSYSQAIWVLISVLIVVLVVIVGVWLGIKQALISPLTRLIDNIRHIASGDLVKRIEVEGANEMGELADSLRHMQSELVRTVGDVRNGANAIYSGASEIAMGNNNLSSRTEQQAASLEETAASMEQLTATVKQNAENARQASNLALSASETAQKGGKVVDNVVQTMRDIAGSSQKIADIISVIDGIAFQTNILALNAAVEAARAGEQGRGFAVV…	568	Tsr sequences	linear
Enterobacter cloacae_EIY2557754_methyl-accepting chemotaxis protein [Enterobacter cloacae]	0	2	19.86%	11.55%	9.57%	21.12%	26.35%	50.90%	85.40%	85.40%	28.88%	EIY2557754	905.975	-14.6390429		nr	methyl-accepting chemotaxis protein [Enterobacter cloacae]	0	42400	TRUE	92.70%	554	1	4.693912506103516	554	2	554	Wed Apr 12 16:45:57 PDT 2023	60.00891288000007	AA	Enterobacter cloacae	HCJ6374625.1	100.00%	554	1	-1	0		MLNRIKIVTSLMLVLAIFGLLQLTSGGLFFNALKHDKENFTVLQTIRQQQSTLNASWVALLQTRNTLNRAGIRYMMDQNNIGSGATVNDLMQIASVSLKQAEKNWAAYETLPRDPRQSDAEAMEIKRNYEIYHGALAELIQLLGAGKINAFFDQPTQSYQDGFEKQYVNYLLQNDKLYQMAVENSNSSYSQAIWVLISVLIVVLVVIVAVWLGIKQALISPLTRLIDNIRHIASGDLVKRIEVEGANEMGELADSLRHMQGELVRTVGDVRNGANAIYSGASEIAMGNNDLSSRTEQQAASLEETAASMEQLTATVKQNAENARQASNLALSASETAQKGGKVVDNVVQTMRDIAGSSQKIADIISVIDGIAFQTNILALNAAVEAARAGEQGRGFAVV…	554	Tsr sequences	linear
Enterobacter cloacae_ESS57858_methyl-accepting chemotaxis protein I [Enterobacter cloacae S611]	0	2	19.13%	11.73%	9.21%	20.94%	27.26%	50.90%	54.70%	54.70%	29.06%	ESS57858	517.694	-17.63789699		nr	methyl-accepting chemotaxis protein I [Enterobacter cloacae S611]	3.71e-175	42400	TRUE	77.40%	554	1	4.568088531494141	568	2	554	Wed Apr 12 16:46:00 PDT 2023	59.56803618000004	AA	Enterobacter cloacae	WP_268566262.1	100.00%	568	1	-1	0		MLTRIKIVTSLLLVLGLFGLLQLTSGGLFFNSLKQDKENFTVLQTIRQQQSTLNGSWVALLQTRNTLNRAGIRYMMDQNNIGSGATVPELMQIASTSLKQAEVNWNAYQALPRDPRQSEEAAAEIKRNYDIYHNALADLIQLLGAGKINEFFDQPTQSYQDGFEKQYVSYLQQNDRLYDAAVADSESSYGSAIWIIISVLLVVLLVIIAVWVGIKRALIAPLNHLIDNIRHIAGGDLGQRIEVQGSNEMGVLADSLRHMQGELVRTVSDVRNGANAIYSGASEISVGNNDLSSRTEQQAASLEETAASMEELTATVKQNAENARQASNLALSASETAQKGGKVVDNVVQTMRDITASSQKIADIISVIDGIAFQTNILALNAAVEAARAGEQGRGFAVV…	574	Tsr sequences	linear
Enterobacter cloacae_HAS1787175_methyl-accepting chemotaxis protein [Enterobacter cloacae]	0	2	18.95%	11.91%	9.57%	21.48%	27.26%	50.72%	85.70%	85.70%	28.70%	HAS1787175	913.679	-17.53968292		nr	methyl-accepting chemotaxis protein [Enterobacter cloacae]	0	42400	TRUE	92.90%	554	1	4.606273651123047	554	2	554	Wed Apr 12 16:46:04 PDT 2023	59.76127738000006	AA	Enterobacter cloacae	HCJ6374625.1	100.00%	554	1	-1	0		MLNRIKIVTSLMLVLAIFGLLQLTSGGLFFNALKHDKENFTILQTIRQQQSTLNGSWVALLQTRNTLNRAGIRYMMDQNNIGSGSTVAELMQIASASLKQAEKNWADYEALPRDPRQSDAAALEIKRNYDIYHGALAELIQLLGAGKINEFFDQPTQSYQDGFEKQYVSYLQQNDALYQTAVEDSNSSYHQAIWVLISVLIAVLVVIVAVWLGIRQALISPMTRLIDSIRHIASGDLVKRIDVEGTNEMGELADSLRHMQGELVRTVGDVRNGANAIYSGASEISMGNNDLSSRTEQQAASLEETAASMEQLTATVKQNAENARQASNLALSASETAQKGGKVVDNVVQTMRDIAGSSQKIADIISVIDGIAFQTNILALNAAVEAARAGEQGRGFAVV…	554	Tsr sequences	linear
Enterobacter cloacae_HBC2538792_methyl-accepting chemotaxis protein [Enterobacter cloacae]	0	2	19.68%	11.55%	9.39%	20.94%	26.71%	51.62%	54.80%	54.80%	28.34%	HBC2538792	529.635	-15.70748293		nr	methyl-accepting chemotaxis protein [Enterobacter cloacae]	7.30e-180	42400	TRUE	77.40%	554	1	4.641681671142578	568	2	554	Wed Apr 12 16:46:07 PDT 2023	59.82973698000005	AA	Enterobacter cloacae	WP_268566262.1	100.00%	568	1	-1	0		MLNRIKIVTSLMLVLAIFGLLQLTSGGLFFNALKHDKENFTVLQTIRQQQSTLNASWVALLQTRNTLNRAGIRYMMDQNNIGSGATVNDLMQIASVSLKQAEKNWAAYEALPRDPRQSDAEAMEIKRNYDIYHGALAELIQLLGAGKINAFFDQPTQSYQDGFEKQYVNYLLQNDKLYQMAVENSNSSYSQAIWVLISVLMVVLVVIVGVWLGIKQALISPLTRLIDNIRHIASGDLVKRIEVEGANEMGELADSLRHMQSELVRTVGDVRNGANAIYSGASEIAMGNNDLSSRTEQQAASLEETAASMEQLTATVKQNAENARQASNLALSASETAQKGGKVVDNVVQTMRDIAGSSQKIADIISVIDGIAFQTNILALNAAVEAARAGEQGRGFAVV…	568	Tsr sequences	linear
Enterobacter cloacae_HBH7066301_methyl-accepting chemotaxis protein [Enterobacter cloacae]	0	2	19.31%	11.73%	9.75%	21.48%	26.71%	51.08%	85.70%	85.70%	28.34%	HBH7066301	916.761	-15.54071932		nr	methyl-accepting chemotaxis protein [Enterobacter cloacae]	0	40910	TRUE	92.90%	554	1	4.684139251708984	554	2	554	Wed Apr 12 16:46:08 PDT 2023	59.78151478000006	AA	Enterobacter cloacae	HCJ6374625.1	100.00%	554	1	-1	0		MLNRIKIVTSLMLVLAIFGLLQLTSGGLFFNALKHDKENFTVLQTIRQQQSTLNGSWVALLQTRNTLNRAGIRYMMDQSNIGSGATVNDLMQIASASLKQAEKNWAAYEALPRDPRQSDADAMEIKRNYDIYHGALAELIQLLGAGKINAFFDQPTQSYQDGFEKQYVSYLQQNDKLYQIAVEDSNSSFSQAIWVLISVLIAVLVVIVAVWLGIKQALISPLTRLIDNIRHIASGDLVKRIEVEGANEMGELADSLRHMQGELVRTVGDVRNGANAIYSGASEIAMGNNDLSSRTEQQAASLEETAASMEQLTATVKQNAENARQASHLALSASETAQKGGKVVDNVVQTMRDIAGSSQKIADIISVIDGIAFQTNILALNAAVEAARAGEQGRGFAVV…	554	Tsr sequences	linear
Enterobacter cloacae_HCI8580247_methyl-accepting chemotaxis protein [Enterobacter cloacae]	0	2	19.86%	11.55%	9.57%	21.12%	26.90%	51.62%	85.40%	85.40%	28.16%	HCI8580247	905.205	-14.63994084		nr	methyl-accepting chemotaxis protein [Enterobacter cloacae]	0	42400	TRUE	92.70%	554	1	4.687770843505859	554	2	554	Wed Apr 12 16:46:10 PDT 2023	59.89681248000006	AA	Enterobacter cloacae	HCJ6374625.1	100.00%	554	1	-1	0		MLNRIKIVTSLMLVLAIFGLLQLTSGGLFFNALKHDKENFTVLQTIRQQQSTLNASWVALLQTRNTLNRAGIRYMMDQNNIGSGATVNDLMQIASVSLKQAEKNWAAYEALPRDPRQSDAEAMEIKRNYDIYHGALAELIQLLGAGKINAFFDQPTQSYQDGFEKQYVNYLLQNDKLYQMAVENSNSSYSQAIWVLISVLIVVLVVIVGVWLGIKQALISPLTRLIDNIRHIASGDLVKRIEVEGANEMGELADSLRHMQSELVRTVGDVRNGANAIYSGASEIAMGNNDLSSRTEQQAASLEETAASMEQLTATVKQNAENARQASNLALSASETAQKGGKVVDNVVQTMRDIAGSSQKIADIISVIDGIAFQTNILALNAAVEAARAGEQGRGFAVV…	554	Tsr sequences	linear
Enterobacter cloacae_MBS5772998_methyl-accepting chemotaxis protein [Enterobacter cloacae]	0	2	18.95%	11.73%	9.21%	20.94%	27.26%	50.90%	54.70%	54.70%	29.06%	MBS5772998	517.309	-17.63789699		nr	methyl-accepting chemotaxis protein [Enterobacter cloacae]	3.87e-175	42400	TRUE	77.40%	554	1	4.568088531494141	568	2	554	Wed Apr 12 16:46:13 PDT 2023	59.56906438000004	AA	Enterobacter cloacae	WP_268566262.1	100.00%	568	1	-1	0		MLTRIKIVTSLLLVLGLFGLLQLTSGGLFFNSLKQDKENFTVLQTIRQQQSTLNGSWVALLQTRNTLNRAGIRYMMDQTNIGSGATVPELMQIASTSLKQAEVNWNAYQALPRDPRQSEEAAAEIKRNYDIYHNALADLIQLLGAGKINEFFDQPTQSYQDGFEKQYVSYLQQNDRLYDAAVTDSESSYGSAIWIIISVLLVVLLVIIAVWVGIKRALIAPLNHLIDNIRHIAGGDLGQRIEVQGSNEMGVLADSLRHMQGELVRTVSDVRNGANAIYSGASEISVGNNDLSSRTEQQAASLEETAASMEELTATVKQNAENARQASNLALSASETAQKGGKVVDNVVQTMRDITASSQKIADIISVIDGIAFQTNILALNAAVEAARAGEQGRGFAVV…	574	Tsr sequences	linear
Enterobacter cloacae_MCR1554678_methyl-accepting chemotaxis protein [Enterobacter cloacae]	0	2	19.86%	11.55%	9.57%	21.12%	26.17%	50.90%	85.70%	85.70%	28.88%	MCR1554678	908.286	-14.63994084		nr	methyl-accepting chemotaxis protein [Enterobacter cloacae]	0	42400	TRUE	92.90%	554	1	4.687770843505859	554	2	554	Wed Apr 12 16:46:14 PDT 2023	59.990879780000064	AA	Enterobacter cloacae	HCJ6374625.1	100.00%	554	1	-1	0		MLNRIKIVTSLMLVLAIFGLLQLTSGGLFFNALKHDKENFTVLQTIRQQQSTLNASWVALLQTRNTLNRAGIRYMMDQNNIGSGATVNDLMQIASVSLKQAEKNWAAYETLPRDPRQSDAEAMEIKRNYDIYHGALAELIQLLGAGKINAFFDQPTQSYQDGFEKQYVNYLLQNDKLYQMAVENSNSSYSQAIWVLISVLIVVLVVIVAVWLGIKQALISPLTRLIDNIRHIASGDLVKRIEVEGANEMGELADSLRHMQGELVRTVGDVRNGANAIYSGASEIAMGNNDLSSRTEQQAASLEETAASMEQLTATVKQNAENARQASNLALSASETAQKGGKVVDNVVQTMRDIAGSSQKIADIISVIDGIAFQTNILALNAAVEAARAGEQGRGFAVV…	554	Tsr sequences	linear
Enterobacter cloacae_QLW19839_methyl-accepting chemotaxis protein [Enterobacter cloacae]	0	2	19.68%	11.73%	9.57%	21.30%	26.53%	50.54%	85.60%	85.60%	29.06%	QLW19839	913.294	-15.64122414		nr	methyl-accepting chemotaxis protein [Enterobacter cloacae]	0	42400	TRUE	92.80%	554	1	4.633884429931641	554	2	554	Wed Apr 12 16:46:16 PDT 2023	59.91961258000006	AA	Enterobacter cloacae	HCJ6374625.1	100.00%	554	1	-1	0		MLNRIKIVTSLMLVLAIFGLLQLTSGGLFFNALKNDKENFTVLQTIRQQQSTLNGSWVALLQTRNTLNRAGIRYMMDQSNIDSGATVNDLMQIASASLKQAEKNWAAYEALPRDPRQSDADAMEIKRNYDIYHGALAELIQLLGAGKINAFFDQPTQSYQDGFEKQYVSYLQQNDKLYQMAVEDSNSSYSQAIWVLISVLIAVLVVIVAVWLNIKQTLISPLNRLIDNIRHIASGDLVKRIEVQGTNEMGELADSLRHMQGELVRTVGDVRNGANAIYSGASEIAMGNNDLSSRTEQQAASLEETAASMEQLTATVKQNAENARQASHLALSASETAQKGGKVVDNVVQTMRDIAGSSQKIADIISVIDGIAFQTNILALNAAVEAARAGEQGRGFAVV…	554	Tsr sequences	linear
Enterobacter cloacae_WP_008502105_MULTISPECIES: methyl-accepting chemotaxis protein [Enterobacter cloacae complex]	0	2	19.49%	11.55%	9.57%	21.12%	26.90%	50.90%	85.70%	85.70%	28.88%	WP_008502105	915.99	-14.64173674		nr	MULTISPECIES: methyl-accepting chemotaxis protein [Enterobacter cloacae complex]	0	42400	TRUE	92.90%	554	1	4.675327301025391	554	2	554	Wed Apr 12 16:46:20 PDT 2023	59.817522780000054	AA	Enterobacter cloacae	HCJ6374625.1	100.00%	554	1	-1	0		MLNRIKIVTSLMLVLAIFGLLQLTSGGLFFNALKNDKENFTVLQTIRQQQSTLNGSWVALLQTRNTLNRAGIRYMMDQSNIGSGATVNDLMQIASASLKQAEKNWAAYEALPRDPRQSDADAMEIKRNYDIYHGALAELIQLLGAGKINAFFDQPTQSYQDGFEKQYVSYLQQNDKLYQMAVEDSNSSYSQAIWVLMGVLIAVLVVIVAVWLNIKQTLISPLNRLIDNIRHIASGDLVKRIEVQGTNEMGELADSLRHMQGELVRTVGDVRNGANAIYSGASEIAMGNNDLSSRTEQQAASLEETAASMEQLTATVKQNAENARQASHLALSASETAQKGGKVVDNVVQTMRDIAGSSQKIADIISVIDGIAFQTNILALNAAVEAARAGEQGRGFAVV…	554	Tsr sequences	linear
Enterobacter cloacae_WP_021240604_MULTISPECIES: methyl-accepting chemotaxis protein [Enterobacter cloacae complex]	0	2	19.49%	11.55%	9.57%	21.12%	26.90%	50.90%	85.70%	85.70%	28.88%	WP_021240604	915.99	-14.64173674		nr	MULTISPECIES: methyl-accepting chemotaxis protein [Enterobacter cloacae complex]	0	42400	TRUE	92.90%	554	1	4.675327301025391	554	2	554	Wed Apr 12 16:46:21 PDT 2023	59.84958278000006	AA	Enterobacter cloacae	HCJ6374625.1	100.00%	554	1	-1	0		MLNRIKIVTSLMLVLAIFGLLQLTSGGLFFNALKNDKENFTVLQTIRQQQSTLNGSWVALLQTRNTLNRAGIRYMMDQSNIGSGATVNDLMQIASASLKQAEKNWAAYEALPRDPRQSDADAMEIKRNYDIYHGALAELIQLLGAGKINAFFDQPTQSYQDGFEKQYVSYLQQNDKLYQMAVEDSNSSYSQAIWVLMGVLIAVLVVIVAVWLNIKQTLISPLNRLIDNIRHIASGDLVKRIEVQGTNEMGELADSLRHMQGELVRTVGDVRNGANAIYSGASEIAMGNNDLSSRTEQQAASLEETAASMEQLTATVKQNAENARQASHLALSASETAQKGGKVVDNVVQTMRDIAGSSQKIADIISVIDGIAFQTNILALNAAVEAARAGEQGRGFAVV…	554	Tsr sequences	linear
Enterobacter cloacae_WP_023324117_MULTISPECIES: methyl-accepting chemotaxis protein [Enterobacter cloacae complex]	0	2	19.13%	11.91%	9.57%	21.48%	27.62%	50.90%	85.60%	85.60%	28.52%	WP_023324117	908.286	-16.63850403		nr	MULTISPECIES: methyl-accepting chemotaxis protein [Enterobacter cloacae complex]	0	42400	TRUE	92.80%	554	1	4.607769012451172	554	2	554	Wed Apr 12 16:46:22 PDT 2023	59.76432418000006	AA	Enterobacter cloacae	HCJ6374625.1	100.00%	554	1	-1	0		MLNRIKIVTSLLLVLAIFGLLQLTSGGLFFNALKHDKENFTILQTIRQQQSTLNGSWVALLQTRNTLNRAGIRYMMDQNNIGSGSTVAELMQIASASLKQAEKNWADYEALPRDPRQSDAAALEIKRNYDIYHGALAELIQLLGAGKINEFFDQPTQSYQDGFEKQYVTYLQQNDALYQTAVEDSNSSYRQAIWVLISVLAAVLVVIVAVWLGIRQALISPLNRLIDSIRHIASGDLVKRIDVEGSNEMGELADSLRHMQGELVRTVGDVRNGANAIYSGASEISMGNNDLSSRTEQQAASLEETAASMEQLTATVKQNAENARQASNLALSASETAQKGGKVVDNVVQTMRDIAGSSQKIADIISVIDGIAFQTNILALNAAVEAARAGEQGRGFAVV…	554	Tsr sequences	linear
Enterobacter cloacae_WP_023338990_MULTISPECIES: methyl-accepting chemotaxis protein [Enterobacter cloacae complex]	0	2	18.95%	11.73%	9.93%	21.66%	26.53%	50.54%	85.70%	85.70%	28.70%	WP_023338990	914.45	-14.54093307		nr	MULTISPECIES: methyl-accepting chemotaxis protein [Enterobacter cloacae complex]	0	40910	TRUE	92.90%	554	1	4.732845306396484	554	2	554	Wed Apr 12 16:46:22 PDT 2023	59.83356268000008	AA	Enterobacter cloacae	HCJ6374625.1	100.00%	554	1	-1	0		MLNRIKIVTSLMLVLAIFGLLQLTSGGLFFNALKHDKENFTVLQTIRQQQSTLNASWVALLQTRNTLNRAGIRYMMDQSNIGSGATVNDLMQIASTSLKQAEKNWAAYEALPRDPRQSDADAMEIKRNYDIYHGALAELIQLLGAGKINAFFDQPTQSYQDGFEKQYVSYLQQNDKLYQMAVEDSKSSFSQAIWVLISVLLAVLVVIVAVWLGIKQALISPLTRLIDNIRHIASGDLVKRIEVEGSNEMGELADSLRHMQSELVRTVGDVRNGANAIYSGASEIAMGNNDLSSRTEQQAASLEETAASMEQLTATVKQNAENARQASHLALSASETAQKGGKVVDNVVQTMRDIAGSSQKIADIISVIDGIAFQTNILALNAAVEAARAGEQGRGFAVV…	554	Tsr sequences	linear
Enterobacter cloacae_WP_025205618_MULTISPECIES: methyl-accepting chemotaxis protein [Enterobacter cloacae complex]	0	2	19.68%	11.55%	9.57%	21.12%	27.44%	50.90%	85.70%	85.70%	28.88%	WP_025205618	913.679	-14.63994084		nr	MULTISPECIES: methyl-accepting chemotaxis protein [Enterobacter cloacae complex]	0	42400	TRUE	92.90%	554	1	4.687770843505859	554	2	554	Wed Apr 12 16:46:22 PDT 2023	59.777442980000075	AA	Enterobacter cloacae	HCJ6374625.1	100.00%	554	1	-1	0		MLNRIKIVTSLMLVLAIFGLLQLTSGGLFFNALKHDKENFTVLQTIRQQQSTLNASWVALLQTRNTLNRAGIRYMMDQSNIGSGATVNDLMQIAAASLKQAEKNWAEYEALPRDPRQNDADATEIKRNYDIYHGALAELIQLLGAGKINAFFDQPTQSYQDGFEKQYVNYLQQNDKLYQMAVENSNSSYSQAIWVLISVLIAVLVVIVAVWLGIKQALISPLTRLIDNIRHIASGDLVKRIEVQGANEMGELADSLRHMQGELVRTVGDVRNGANAIYSGASEIAMGNNDLSSRTEQQAASLEETAASMEQLTATVKQNAENARQASNLALSASETAQKGGKVVDNVVQTMRDIAGSSQKIADIISVIDGIAFQTNILALNAAVEAARAGEQGRGFAVV…	554	Tsr sequences	linear
Enterobacter cloacae_WP_032644167_MULTISPECIES: methyl-accepting chemotaxis protein [Enterobacter cloacae complex]	0	2	19.49%	11.55%	9.75%	21.30%	26.90%	50.90%	86.10%	86.10%	28.70%	WP_032644167	908.672	-14.54292357		nr	MULTISPECIES: methyl-accepting chemotaxis protein [Enterobacter cloacae complex]	0	42400	TRUE	93.10%	554	1	4.722270965576172	554	2	554	Wed Apr 12 16:46:23 PDT 2023	59.836553780000074	AA	Enterobacter cloacae	HCJ6374625.1	100.00%	554	1	-1	0		MLNRIKIVTSLMLVLAIFGLLQLTSGGLFFNALKHDKENFTVLQTIRQQQSTLNASWVALLQTRNTLNRAGIRYMMDQSNIGSGATVNDLMQIASVSLKQAEKNWAAYEALPRDPRQSDADAMEIKRNYDIYHGALAELIQLLGAGKINAFFDQPTQSYQDGFEKQYVSYLQQNDKLYQTAVEDSNSSYSQAIWVLIGVLIAVLVVIVAVWLNIKQTLISPLNRLIDNIRHIASGDLVKRIEVQGTNEMGELADSLRHMQGELVRTVGDVRNGANAIYSGASEIAMGNNDLSSRTEQQAASLEETAASMEQLTATVKQNAENARQASHLALSASETAQKGGKVVDNVVQTMRDIAGSSQKIADIISVIDGIAFQTNILALNAAVEAARAGEQGRGFAVV…	554	Tsr sequences	linear
Enterobacter cloacae_WP_032652493_MULTISPECIES: methyl-accepting chemotaxis protein [Enterobacter cloacae complex]	0	2	19.31%	11.73%	9.57%	21.30%	27.44%	51.08%	85.60%	85.60%	28.52%	WP_032652493	905.59	-15.63991458		nr	MULTISPECIES: methyl-accepting chemotaxis protein [Enterobacter cloacae complex]	0	42400	TRUE	92.80%	554	1	4.640132904052734	554	2	554	Wed Apr 12 16:46:23 PDT 2023	59.74333378000006	AA	Enterobacter cloacae	HCJ6374625.1	100.00%	554	1	-1	0		MLNRIKIVTSLLLVLAIFGLLQLTSGGLFFNALKHDKENFTILQTIRQQQSTLNGSWVALLQTRNTLNRAGIRYMMDQNNIGSGSTVAELMQIASASLKQAEKNWADYEALPRDPRQSDVAALEIKRNYDIYHGALAELIQLLGAGKINEFFDQPTQSYQDGFEKQYVNYLQQNDALYQTAVEDSNSSYRQAIWVLISVLAAVLVVIVAVWLGIRQALISPLNRLIDSIRHIASGDLVKRIDVEGSNEMGVLADSLRHMQGELVRTVGDVRNGANAIYSGASEISMGNNDLSSRTEQQAASLEETAASMEQLTATVKQNAENARQASNLALSASETAQKGGKVVDNVVQTMRDIAGSSQKIADIISVIDGIAFQTNILALNAAVEAARAGEQGRGFAVV…	554	Tsr sequences	linear
Enterobacter cloacae_WP_032670796_MULTISPECIES: methyl-accepting chemotaxis protein [Enterobacter cloacae complex]	0	2	19.68%	11.55%	9.57%	21.12%	27.26%	50.90%	85.70%	85.70%	28.88%	WP_032670796	912.138	-14.63994084		nr	MULTISPECIES: methyl-accepting chemotaxis protein [Enterobacter cloacae complex]	0	42400	TRUE	92.90%	554	1	4.687770843505859	554	2	554	Wed Apr 12 16:46:23 PDT 2023	59.83755678000007	AA	Enterobacter cloacae	HCJ6374625.1	100.00%	554	1	-1	0		MLNRIKIVTSLMLVLAIFGLLQLTSGGLFFNALKHDKENFTVLQTIRQQQSTLNASWVALLQTRNTLNRAGIRYMMDQSNIGSGATVNDLMQIAAASLKQAEKNWAEYEALPRDPRQNDADATEIKRNYDIYHGALAELIQLLGAGKINAFFDQPTQSYQDGFEKQYVNYLQQNDKLYQMAVENSNSSYSQAIWVLISVLIAVLVVIVAVWLGIKQALISPLTRLIDNIRHIASGDLVKRIEVQGANEMGELADSLRHMQGELVRTVGDVRNGANAIYSGASEIAMGNNDLSSRTEQQAASLEETAASMEQLTATVKQNAENARQASNLALSASETAQKGGKVVDNVVQTMRDIAGSSQKIADIISVIDGIAFQTNILALNAAVEAARAGEQGRGFAVV…	554	Tsr sequences	linear
Enterobacter cloacae_WP_045331743_MULTISPECIES: methyl-accepting chemotaxis protein [Enterobacter cloacae complex]	0	2	19.13%	11.91%	9.57%	21.48%	27.62%	50.90%	85.60%	85.60%	28.52%	WP_045331743	906.746	-16.63850403		nr	MULTISPECIES: methyl-accepting chemotaxis protein [Enterobacter cloacae complex]	0	42400	TRUE	92.80%	554	1	4.607769012451172	554	2	554	Wed Apr 12 16:46:26 PDT 2023	59.76628138000006	AA	Enterobacter cloacae	HCJ6374625.1	100.00%	554	1	-1	0		MLNRIKIVTSLLLVLAIFGLLQLTSGGLFFNALKHDKENFTILQTIRQQQSTLNGSWVALLQTRNTLNRAGIRYMMDQNNIGSGSTVAELMQIASASLKQAEKNWADYEALPRDPRQSDAAALEIKRNYDIYHGALAELIQLLGAGKINEFFDQPTQSYQDGFEKQYVTYLQQNDALYQTAVEDSNSSYRQAIWVLFSVLAAVLVVIVAVWLGIRQALISPLNRLIDSIRHIASGDLVKRIDVEGSNEMGELADSLRHMQGELVRTVGDVRNGANAIYSGASEISMGNNDLSSRTEQQAASLEETAASMEQLTATVKQNAENARQASNLALSASETAQKGGKVVDNVVQTMRDIAGSSQKIADIISVIDGIAFQTNILALNAAVEAARAGEQGRGFAVV…	554	Tsr sequences	linear
Enterobacter cloacae_WP_045333483_MULTISPECIES: methyl-accepting chemotaxis protein [Enterobacter cloacae complex]	0	2	19.31%	11.55%	9.57%	21.12%	27.80%	51.26%	85.60%	85.60%	28.52%	WP_045333483	904.434	-14.64042718		nr	MULTISPECIES: methyl-accepting chemotaxis protein [Enterobacter cloacae complex]	0	42400	TRUE	92.80%	554	1	4.681575775146484	554	2	554	Wed Apr 12 16:46:26 PDT 2023	59.643216480000056	AA	Enterobacter cloacae	HCJ6374625.1	100.00%	554	1	-1	0		MLNRIKIVTSLLLVLAIFGLLQLTSGGLFFNALKHDKENFTILQTIRQQQSTLNGSWVALLQTRNTLNRAGIRYMMDQNNIGSGSTVAELMQIASASLKQAEKNWADYEALPRDPRQSDAAAVEIKRNYGIYHGALAELIQLLGAGKINEFFDQPTQSYQDGFEKQYVNYLQQNDALYQTAVEDSNSSYRQAIWVLISVLAAVLVVIVAVWLGIRQALISPLNRLIDSIRHIASGDLVKRIDVEGSNEMGVLADSLRHMQGELVRTVGDVRNGANAIYSGASEISMGNNDLSSRTEQQAASLEETAASMEQLTATVKQNAENARQASNLALSASETAQKGGKVVDNVVQTMRDIAGSSQKIADIISVIDGIAFQTNILALNAAVEAARAGEQGRGFAVV…	554	Tsr sequences	linear
Enterobacter cloacae_WP_045401130_MULTISPECIES: methyl-accepting chemotaxis protein [Enterobacter cloacae complex]	0	2	19.68%	11.55%	9.75%	21.30%	26.71%	50.90%	86.10%	86.10%	28.70%	WP_045401130	920.998	-14.54212987		nr	MULTISPECIES: methyl-accepting chemotaxis protein [Enterobacter cloacae complex]	0	40910	TRUE	93.10%	554	1	4.722270965576172	554	2	554	Wed Apr 12 16:46:26 PDT 2023	59.85458688000007	AA	Enterobacter cloacae	HCJ6374625.1	100.00%	554	1	-1	0		MLNRIKIVTSLMLVLAIFGLLQLTSGGLFFNALKNDKENFTVLQTIRQQQSTLNASWVALLQTRNTLNRAGIRYMMDQSNIGSGATVNDLMQIASASLKQAEKNWAAYEALPRDPRQSDADAMEIKRNYDIYHGALAELIQLLGAGKINAFFDQPTQSYQDGFEKQYVSYLQQNDKLYQMAVEDSNSSFSQAIWVLIGVLIAVLVVIVAVWLNIKQTLISPLNRLIDNIRHIASGDLVKRIEVQGTNEMGELADSLRHMQGELVRTVGDVRNGANAIYSGASEIAMGNNDLSSRTEQQAASLEETAASMEQLTATVKQNAENARQASHLALSASETAQKGGKVVDNVVQTMRDIAGSSQKIADIISVIDGIAFQTNILALNAAVEAARAGEQGRGFAVV…	554	Tsr sequences	linear
Enterobacter cloacae_WP_045902509_methyl-accepting chemotaxis protein [Enterobacter cloacae]	0	2	20.04%	11.55%	9.57%	21.12%	26.90%	51.62%	54.60%	54.60%	28.16%	WP_045902509	536.569	-14.63994084		nr	methyl-accepting chemotaxis protein [Enterobacter cloacae]	0	42400	TRUE	77.30%	554	1	4.687770843505859	568	2	554	Wed Apr 12 16:46:26 PDT 2023	59.92383808000006	AA	Enterobacter cloacae	WP_268566262.1	100.00%	568	1	-1	0		MLNRIKIVTSLMLVLAIFGLLQLTSGGLFFNALKHDKENFTVLQTIRQQQSTLNASWVALLQTRNTLNRAGIRYMMDQNNIGSGATVNDLMQIASVSLKQAEKNWAAYEALPRDPRQSDAEAMEIKRNYDIYHGALAELIQLLGAGKINAFFDQPTQNYQDGFEKQYVNYLLQNDKLYQMAVENSNSSYSQAIWVLISVLIVVLVVIVGVWLGIKQALISPLTRLIDNIRHIASGDLVKRIEVEGANEMGELADSLRHMQSELVRTVGDVRNGANAIYSGASEIAMGNNDLSSRTEQQAASLEETAASMEQLTATVKQNAENARQASNLALSASETAQKGGKVVDNVVQTMRDIAGSSQKIADIISVIDGIAFQTNILALNAAVEAARAGEQGRGFAVV…	568	Tsr sequences	linear
Enterobacter cloacae_WP_047746503_MULTISPECIES: methyl-accepting chemotaxis protein [Enterobacter cloacae complex]	0	2	19.86%	11.55%	9.57%	21.12%	26.90%	50.90%	85.90%	85.90%	28.88%	WP_047746503	918.302	-14.64173674		nr	MULTISPECIES: methyl-accepting chemotaxis protein [Enterobacter cloacae complex]	0	42400	TRUE	93.00%	554	1	4.675327301025391	554	2	554	Wed Apr 12 16:46:27 PDT 2023	59.865566780000066	AA	Enterobacter cloacae	HCJ6374625.1	100.00%	554	1	-1	0		MLNRIKIVTSLMLVLAIFGLLQLTSGGLFFNALKNDKENFTVLQTIRQQQSTLNGSWVALLQTRNTLNRAGIRYMMDQSNIGSGATVNDLMQIASASLKQAEKNWAAYEALPRDPRQSDADAMEIKRNYDIYHGALAELIQLLGAGKINAFFDQPTQSYQDGFEKQYVSYLQQNDKLYQMAVEDSNSSYSQAIWVLIGVLIAVLVVIVAVWFNIKQTLISPLNRLIDNIRHIASGDLVKRIEVQGTNEMGELADSLRHMQGELVRTVGDVRNGANAIYSGASEIAMGNNDLSSRTEQQAASLEETAASMEQLTATVKQNAENARQASHLALSASETAQKGGKVVDNVVQTMRDIAGSSQKIADIISVIDGIAFQTNILALNAAVEAARAGEQGRGFAVV…	554	Tsr sequences	linear
Enterobacter cloacae_WP_050859393_methyl-accepting chemotaxis protein [Enterobacter cloacae]	0	2	19.86%	11.55%	9.57%	21.12%	25.99%	50.54%	85.70%	85.70%	29.24%	WP_050859393	909.057	-14.63994084		nr	methyl-accepting chemotaxis protein [Enterobacter cloacae]	0	42400	TRUE	92.90%	554	1	4.687770843505859	554	2	554	Wed Apr 12 16:46:28 PDT 2023	60.02287858000006	AA	Enterobacter cloacae	HCJ6374625.1	100.00%	554	1	-1	0		MLNRIKIVTSLMLVLAIFGLLQLTSGGLFFNALKHDKENFTVLQTIRQQQSTLNASWVALLQTRNTLNRAGIRYMMDQNNIGSGATVNDLMQIASVSLKQAEKNWAAYETLPRDPRQSDAEAMEIKRNYDIYHGALAELIQLLGAGKINAFFDQPTQSYQDGFEKQYVNYLLQNDKLYQMAVENSNSSYSQAIWVLISVLIVVLVVIVAVWLGIKQALISPLTRLIDNIRHIASGDLVKRIEVEGANEMGELADSLRHMQSELVRTVGDVRNGANAIYSGASEIAMGNNDLSSRTEQQAASLEETAASMEQLTATVKQNAENARQASNLALSASETAQKGGKVVDNVVQTMRDIAGSSQKIADIISVIDGIAFQTNILALNAAVEAARAGEQGRGFAVV…	554	Tsr sequences	linear
Enterobacter cloacae_WP_058683972_methyl-accepting chemotaxis protein [Enterobacter cloacae]	0	2	19.68%	11.55%	9.57%	21.12%	26.90%	51.62%	54.60%	54.60%	28.16%	WP_058683972	531.561	-14.63994084		nr	methyl-accepting chemotaxis protein [Enterobacter cloacae]	1.34e-180	42400	TRUE	77.30%	554	1	4.687770843505859	568	2	554	Wed Apr 12 16:46:29 PDT 2023	59.914845680000056	AA	Enterobacter cloacae	WP_268566262.1	100.00%	568	1	-1	0		MLNRIKIVTSLMLVLAIFGLLQLTSGGLFFNALKHDKENFTVLQTIRQQQSTLNASWVALLQTRNTLNRAGIRYMMDQNNIGSGATVNDLMQIASVSLKQAEKNWAAYEALPRDPRQSDAEAMEIKRNYDIYHGALAELIQLLGAGKINAFFDQPTQSYQDGFEKQYVNYLLQNDKLYQMAVENSNSSYSQAIWVLISVLMVVLVVIVGVWLGIKQALISPLTRLIDNIRHIASGDLVKRIEVEGANEMGELADSLRHMQSELVRTVGDVRNGANAIYSGASEIAMGNNDLSSRTEQQAASLEETAASMEQLTATVKQNAENARQASNLALSASETAQKGGKVVDNVVQTMRDIAGSSQKIADIISVIDGIAFQTNILALNAAVEAARAGEQGRGFAVV…	568	Tsr sequences	linear
Enterobacter cloacae_WP_058690535_MULTISPECIES: methyl-accepting chemotaxis protein [Enterobacter cloacae complex]	0	2	18.77%	11.73%	9.93%	21.66%	26.53%	50.72%	87.20%	87.20%	28.52%	WP_058690535	911.368	-14.54093307		nr	MULTISPECIES: methyl-accepting chemotaxis protein [Enterobacter cloacae complex]	0	40910	TRUE	93.60%	554	1	4.732845306396484	554	2	553	Wed Apr 12 16:46:29 PDT 2023	59.83159028000007	AA	Enterobacter cloacae	SAD60236.1	100.00%	553	1	-1	0		MLNRIKIVTSLMLVLAIFGLLQLTSGGLFFNALKHDKENFTVLQTIRQQQSTLNASWVALLQTRNTLNRAGIRYMMDQSNIGSGATVNDLMQIASTSLKQAEKNWAAYEALPRDPRQSDADAMEIKRNYDIYHGALAELIQLLGAGKINAFFDQPTQSYQDGFEKQYVSYLQQNDKLYQMAVEDSKSSFSQAIWVLVSVLLAVLVVIVAVWLGIKQALISPLTRLIDNIRHIASGDLVKRIEVEGSNEMGELADSLRHMQSELVRTVGDVRNGANAIYSGASEIAMGNNDLSSRTEQQAASLEETAASMEQLTATVKQNAENARQASHLALSASETAQKGGKVVDNVVQTMRDIAGSSQKIADIISVIDGIAFQTNILALNAAVEAARAGEQGRGFAVV…	554	Tsr sequences	linear
Enterobacter cloacae_WP_059312651_MULTISPECIES: methyl-accepting chemotaxis protein [Enterobacter cloacae complex]	0	2	19.31%	11.73%	9.75%	21.48%	26.71%	51.08%	85.90%	85.90%	28.34%	WP_059312651	917.531	-15.54071932		nr	MULTISPECIES: methyl-accepting chemotaxis protein [Enterobacter cloacae complex]	0	40910	TRUE	93.00%	554	1	4.684139251708984	554	2	554	Wed Apr 12 16:46:30 PDT 2023	59.78151478000006	AA	Enterobacter cloacae	HCJ6374625.1	100.00%	554	1	-1	0		MLNRIKIVTSLMLVLAIFGLLQLTSGGLFFNALKHDKENFTVLQTIRQQQSTLNGSWVALLQTRNTLNRAGIRYMMDQSNIGSGATVNDLMQIASASLKQAEKNWAAYEALPRDPRQSDADAMEIKRNYDIYHGALAELIQLLGAGKINAFFDQPTQSYQDGFEKQYVSYLQQNDKLYQIAVEDSNSSFSQAIWVLISVLIAVLVVIVAVWLGIKQALISPLTRLIDNIRHIASGDLVKRIEVEGANEMGELADSLRHMQGELVRTVGDVRNGANAIYSGASEIAMGNNDLSSRTEQQAASLEETAASMEQLTATVKQNAENARQASHLALSASETAQKGGKVVDNVVQTMRDIAGSSQKIADIISVIDGIAFQTNILALNAAVEAARAGEQGRGFAVV…	554	Tsr sequences	linear
Enterobacter cloacae_WP_061099334_methyl-accepting chemotaxis protein [Enterobacter cloacae]	0	2	19.31%	11.73%	9.57%	21.30%	27.26%	51.26%	86.80%	86.80%	28.34%	WP_061099334	921.383	-15.64022463		nr	methyl-accepting chemotaxis protein [Enterobacter cloacae]	0	40910	TRUE	93.40%	554	1	4.633884429931641	554	2	554	Wed Apr 12 16:46:30 PDT 2023	59.709349480000064	AA	Enterobacter cloacae	HCJ6374625.1	100.00%	554	1	-1	0		MLNRIKIVTSLMLVLAIFGLLQLTSGGLFFNALKNDKENFTVLQTIRQQQSTLNGSWVALLQTRNTLNRAGIRYMMDQNNIGSGATVNDLMQIASASLKQAEKNWADYEALPRDPRQSDAAALEIKRNYDIYHGALAELIQLLGAGKINAFFDQPTQSYQDGFEKQYVSYLQQNDRLYQIAVEDSNSSFSQAIWVLISVLVAVLVVIVAVWLGIKQALISPLTRLIDNIRHIASGDLVKRIDVEGSNEMGELADSLRHMQGELVRTVGDVRNGANAIYSGASEIAMGNNDLSSRTEQQAASLEETAASMEQLTATVKQNAENARQASHLALSASETAQKGGKVVDNVVQTMRDIAGSSQKIADIISVIDGIAFQTNILALNAAVEAARAGEQGRGFAVV…	554	Tsr sequences	linear
Enterobacter cloacae_WP_063143380_methyl-accepting chemotaxis protein [Enterobacter cloacae]	0	2	19.49%	11.55%	9.75%	21.30%	26.35%	50.18%	85.90%	85.90%	29.42%	WP_063143380	919.842	-13.64195049		nr	methyl-accepting chemotaxis protein [Enterobacter cloacae]	0	42400	TRUE	93.00%	554	1	4.724620819091797	554	2	554	Wed Apr 12 16:46:31 PDT 2023	59.83054158000007	AA	Enterobacter cloacae	HCJ6374625.1	100.00%	554	1	-1	0		MLNRIKIVTSLMLVLAIFGLLQLTSGGLFFNALKNDKENFTVLQTIRQQQSTLNASWVALLQTRNTLNRAGIRYMMDQSNIGSGATVNDLMQIASTSLKQAEKNWAAYEALPRDPRQSDADAMEIKRNYDIYHGALAELIQLLGAGKINAFFDQPTQSYQDGFEKQYVSYLQQNDKLYETAVKDSNSSYSQAIWVLISVLIAVLVVIVAVWLNIKQTLISPLNRLIDNIRHIASGDLVKRIEVQGTNEMGELADSLRHMQGELVRTVGDVRNGANAIYSGASEIAMGNNDLSSRTEQQAASLEETAASMEQLTATVKQNAENARQASHLALSASETAQKGGKVVDNVVQTMRDIAGSSQKIADIISVIDGIAFQTNILALNAAVEAARAGEQGRGFAVV…	554	Tsr sequences	linear
Enterobacter cloacae_WP_063148261_MULTISPECIES: methyl-accepting chemotaxis protein [Enterobacter cloacae complex]	0	2	18.95%	11.91%	9.39%	21.30%	27.62%	51.08%	86.30%	86.30%	28.52%	WP_063148261	907.131	-17.63829028		nr	MULTISPECIES: methyl-accepting chemotaxis protein [Enterobacter cloacae complex]	0	42400	TRUE	93.10%	554	1	4.566753387451172	554	2	553	Wed Apr 12 16:46:31 PDT 2023	59.70322258000006	AA	Enterobacter cloacae	SAD60236.1	100.00%	553	1	-1	0		MLNRIKIVTSLLLVLAIFGLLQLTSGGLFFNALKHDKENFTILQTIRQQQSTLNGSWVALLQTRNTLNRAGIRYMMDQNNIGSGSTVAELMQIASASLKQAEKNWADYEALPRDPRQSDAAALEIKRNYDIYHGALAELIQLLGAGKINEFFDQPTQSYQDGFEKQYVSYLQQNDALYQTAVEDSNSSYRQAIWVLISVLAAVLVVIVAVWLGIRQALISPLNRLIDSIRHIASGDLVKRIDVEGSNEMGELADSLRHMQGELVRTVGDVRNGANAIYSGASEISMGNNDLSSRTEQQAASLEETAASMEQLTATVKQNAENARQASNLALSASETAQKGGKVVDNVVQTMRDIAGSSQKIADIISVIDGIAFQTNILALNAAVEAARAGEQGRGFAVV…	554	Tsr sequences	linear
Enterobacter cloacae_WP_063161193_methyl-accepting chemotaxis protein [Enterobacter cloacae]	0	2	19.86%	11.55%	9.57%	21.12%	26.71%	51.62%	54.80%	54.80%	28.16%	WP_063161193	538.495	-14.63994084		nr	methyl-accepting chemotaxis protein [Enterobacter cloacae]	0	42400	TRUE	77.40%	554	1	4.687770843505859	568	2	554	Wed Apr 12 16:46:31 PDT 2023	59.89280628000005	AA	Enterobacter cloacae	WP_268566262.1	100.00%	568	1	-1	0		MLNRIKIVTSLMLVLAIFGLLQLTSGGLFFNALKHDKENFTVLQTIRQQQSTLNASWVALLQTRNTLNRAGIRYMMDQNNIGSGVTVNDLMQIASVSLKQAEKNWAAYEALPRDPRQSDAEAMEIKRNYDIYHGALAELIQLLGAGKINAFFDQPTQSYQDGFEKQYVNYLLQNDKLYQMAVENSNSSYSQAIWVLISVLIVVLVVIVGVWLGIKQALISPLTRLIDNIRHIASGDLVKRIEVEGANEMGELADSLRHMQSELVRTVGDVRNGANAIYSGASEIAMGNNDLSSRTEQQAASLEETAASMEQLTATVKQNAENARQASNLALSASETAQKGGKVVDNVVQTMRDIAGSSQKIADIISVIDGIAFQTNILALNAAVEAARAGEQGRGFAVV…	568	Tsr sequences	linear
Enterobacter cloacae_WP_063412185_MULTISPECIES: methyl-accepting chemotaxis protein [Enterobacter cloacae complex]	0	2	19.86%	11.55%	9.57%	21.12%	26.35%	50.90%	85.70%	85.70%	28.88%	WP_063412185	909.442	-14.63994084		nr	MULTISPECIES: methyl-accepting chemotaxis protein [Enterobacter cloacae complex]	0	42400	TRUE	92.90%	554	1	4.687770843505859	554	2	554	Wed Apr 12 16:46:31 PDT 2023	59.96282598000007	AA	Enterobacter cloacae	HCJ6374625.1	100.00%	554	1	-1	0		MLNRIKIVTSLMLVLAIFGLLQLTSGGLFFNALKHDKENFTVLQTIRQQQSTLNASWVALLQTRNTLNRAGIRYMMDQNNIGSGATVNDLMQIASVSLKQAEKNWAAYETLPRDPRQSDAEAMEIKRNYDIYHGALAELIQLLGAGKINAFFDQPTQSYQDGFEKQYVNYLLQNDKLYQMAVENSNSSYSQAIWVLISVLIVVLVVIVAVWLGIKQALISPLTRLIDNIRHIASGDLVKRIEVEGANEMGELADSLRHMQGELVRTVGDVRNGANAIYSGASEIAMGNNDLSSRTEQQAASLEETAASMEQLTATVKQNAENARQASNLALSASETAQKGGKVVDNVVQTMRDIAGSSQKIADIISVIDGIAFQTNILALNAAVEAARAGEQGRGFAVV…	554	Tsr sequences	linear
Enterobacter cloacae_WP_063429554_MULTISPECIES: methyl-accepting chemotaxis protein [Enterobacter cloacae complex]	0	2	19.13%	11.73%	9.75%	21.48%	26.90%	51.08%	86.10%	86.10%	28.34%	WP_063429554	918.687	-15.54051352		nr	MULTISPECIES: methyl-accepting chemotaxis protein [Enterobacter cloacae complex]	0	40910	TRUE	93.10%	554	1	4.684139251708984	554	2	554	Wed Apr 12 16:46:31 PDT 2023	59.80952818000006	AA	Enterobacter cloacae	HCJ6374625.1	100.00%	554	1	-1	0		MLNRIKIVTSLMLVLAIFGLLQLTSGGLFFNALKHDKENFTVLQTIRQQQSTLNGSWVALLQTRNTLNRAGIRYMMDQSNIGSGATVNDLMQIASASLKQAEKNWAAYEALPRDPRQSDADAMEIKRNYDIYHGALAELIQLLGAGKINAFFDQPTQSYQDGFEKQYVSYLQQNDRLYQIAVEDSNSSFSQAIWVLISVLIAVLVVIVAVWLGIKQALISPLTRLIDNIRHIASGDLVKRIEVEGANEMGELADSLRHMQGELVRTVGDVRNGANAIYSGASEIAMGNNDLSSRTEQQAASLEETAASMEQLTATVKQNAENARQASHLALSASETAQKGGKVVDNVVQTMRDIAGSSQKIADIISVIDGIAFQTNILALNAAVEAARAGEQGRGFAVV…	554	Tsr sequences	linear
Enterobacter cloacae_WP_063622605_methyl-accepting chemotaxis protein [Enterobacter cloacae]	0	2	19.86%	11.55%	9.57%	21.12%	26.71%	50.72%	85.70%	85.70%	29.06%	WP_063622605	917.531	-14.64173674		nr	methyl-accepting chemotaxis protein [Enterobacter cloacae]	0	42400	TRUE	92.90%	554	1	4.675327301025391	554	2	554	Wed Apr 12 16:46:31 PDT 2023	59.90262838000007	AA	Enterobacter cloacae	HCJ6374625.1	100.00%	554	1	-1	0		MLNRIKIVTSLMLVLAIFGLLQLTSGGLFFNALKNDKENFTVLQTIRQQQSTLNASWVALLQTRNTLNRAGIRYMMDQSNIGSGATVNDLMQIASASLKQAEKNWAAYEALPRDPRQSDADAMEIKRNYDIYHGALAELIQLLGAGKINAFFDQPTQSYQDGFEKQYVSYLQQNDKLYQMAVEDSNSSYSQAIWVLISVLIAVLVVIVAVWLNIKQTLISPLNRLIDNIRHIANGDLVKRIEVQGTNEMGELADSLRHMQGELVRTVGDVRNGANAIYSGASEIAMGNNDLSSRTEQQAASLEETAASMEQLTATVKQNAENARQASHLALSASETAQKGGKVVDNVVQTMRDIAGSSQKIADIISVIDGIAFQTNILALNAAVEAARAGEQGRGFAVV…	554	Tsr sequences	linear
Enterobacter cloacae_WP_064910198_methyl-accepting chemotaxis protein [Enterobacter cloacae]	0	2	19.13%	11.73%	9.39%	21.12%	27.44%	51.26%	86.10%	86.10%	28.52%	WP_064910198	908.672	-16.70766247		nr	methyl-accepting chemotaxis protein [Enterobacter cloacae]	0	42400	TRUE	93.10%	554	1	4.596714019775391	554	2	554	Wed Apr 12 16:46:31 PDT 2023	59.577166080000055	AA	Enterobacter cloacae	HCJ6374625.1	100.00%	554	1	-1	0		MLNRIKIVTSLLLVLAIFGLLQLTSGGLFFNALKHDKENFTVLQTIRQQQSTLNGSWVALLQTRNTLNRAGIRYMMDQNNIGSGSTVAELMQIASASLKQAEKNWADYEALPRDPRQSDAAALEIKRNYDIYHGALAELIQLLGAGKINAFFDQPTQSYQDGFEKQYVAYLQQNDALYQTAVEDSNSSYRQAIWVLISVLVAVLVVIVAVWLGIKQALISPLNRLIDSIRHIASGDLVKRIDVEGSNEMGELADSLRHMQGELVRTVGDVRNGANAIYSGASEISMGNNDLSSRTEQQAASLEETAASMEQLTATVKQNAENARQASNLALSASETAQKGGKVVDNVVQTMRDIAGSSQKIADIISVIDGIAFQTNILALNAAVEAARAGEQGRGFAVV…	554	Tsr sequences	linear
Enterobacter cloacae_WP_068795300_MULTISPECIES: methyl-accepting chemotaxis protein [Enterobacter cloacae complex]	0	2	19.68%	11.55%	9.57%	21.12%	27.26%	50.72%	85.70%	85.70%	29.06%	WP_068795300	913.679	-14.63994084		nr	MULTISPECIES: methyl-accepting chemotaxis protein [Enterobacter cloacae complex]	0	42400	TRUE	92.90%	554	1	4.687770843505859	554	2	554	Wed Apr 12 16:46:32 PDT 2023	59.80746928000007	AA	Enterobacter cloacae	HCJ6374625.1	100.00%	554	1	-1	0		MLNRIKIVTSLMLVLAIFGLLQLTSGGLFFNALKHDKENFTVLQTIRQQQSTLNASWVALLQTRNTLNRAGIRYMMDQSNIGSGATVNDLMQIAAASLKQAEKNWAEYEALPRDPRQNDADATEIKRNYDIYHGALAELIQLLGAGKINAFFDQPTQSYQDGFEKQYVNYLQQNDKLYQMAVENSNSSYSQAIWVLISVLIAVLVVIVAVWLGIKQALISPLTRLIDNIRHIASGDLVKRIEVQGANEMGELADSLRHMQGELVRTVGDVRNGANAIYSGASEIAMGNNDLSSRTEQQAASLEETAASMEQLTATVKQNAENARQASNLALSASETAQKGGKVVDNVVQTMRDIAGSSQKIADIISVIDGIAFQTNILALNAAVEAARAGEQGRGFAVV…	554	Tsr sequences	linear
Enterobacter cloacae_WP_080328948_MULTISPECIES: methyl-accepting chemotaxis protein [Enterobacter cloacae complex]	0	2	19.31%	11.73%	9.57%	21.30%	26.90%	51.08%	86.10%	86.10%	28.52%	WP_080328948	919.072	-15.64122414		nr	MULTISPECIES: methyl-accepting chemotaxis protein [Enterobacter cloacae complex]	0	42400	TRUE	93.10%	554	1	4.633884429931641	554	2	554	Wed Apr 12 16:46:33 PDT 2023	59.73042368000006	AA	Enterobacter cloacae	HCJ6374625.1	100.00%	554	1	-1	0		MLNRIKIVTSLMLVLAIFGLLQLTSGGLFFNALKNDKENFTVLQTIRQQQSTLNGSWVALLQTRNTLNRAGIRYMMDQSNIGSGATVNDLMQIASASLKQAEKNWADYEALPRDPRQSDAAALEIKRNYDIYHGALAELIQLLGAGKINAFFDQPTQSYQDGFEKQYVSYLQQNDKLYQMAVEDSNSSYTQAIWVLISVLIAVLVVIVAVWLGIKQALISPLTRLIDNIRHIASGDLVKRIDVEGSNEMGELADSLRHMQGELVRTVGDVRNGANAIYSGASEIAMGNNDLSSRTEQQAASLEETAASMEQLTATVKQNAENARQASHLALSASETAQKGGKVVDNVVQTMRDIAGSSQKIADIISVIDGIAFQTNILALNAAVEAARAGEQGRGFAVV…	554	Tsr sequences	linear
Enterobacter cloacae_WP_083021555_methyl-accepting chemotaxis protein [Enterobacter cloacae]	0	2	19.86%	11.55%	9.57%	21.12%	26.17%	50.72%	85.60%	85.60%	29.06%	WP_083021555	907.131	-14.63994084		nr	methyl-accepting chemotaxis protein [Enterobacter cloacae]	0	42400	TRUE	92.80%	554	1	4.687770843505859	554	2	554	Wed Apr 12 16:46:34 PDT 2023	59.992852280000065	AA	Enterobacter cloacae	HCJ6374625.1	100.00%	554	1	-1	0		MLNRIKIVTSLMLVLAIFGLLQLTSGGLFFNALKHDKENFTVLQTIRQQQSTLNASWVALLQTRNTLNRAGIRYMMDQNNIGSGATVNDLMQIASVSLKQAEKNWAAYETLPRDPRQSDAEAMEIKRNYDIYHGALAELIQLLGAGKINAFFDQPTQSYQDGFEKQYVNYLLQNDKLYQMAVENSNSSYSQAIWVLISVLIVVLVVIVAVWLGIKQALISPLTRLIDNIRHIASGDLVKRIEVEGANEMGELADSLRHMQSELVRTVGDVRNGANAIYSGASEIAMGNNDLSSRTEQQAASLEETAASMEQLTATVKQNAENARQASNLALSASETAQKGGKVVDNVVQTMRDIAGSSQKIADIISVIDGIAFQTNILALNAAVEAARAGEQGRGFAVV…	554	Tsr sequences	linear
Enterobacter cloacae_WP_094917869_MULTISPECIES: methyl-accepting chemotaxis protein [Enterobacter cloacae complex]	0	2	19.31%	11.55%	9.75%	21.30%	26.71%	50.90%	85.40%	85.40%	28.70%	WP_094917869	913.294	-14.54123192		nr	MULTISPECIES: methyl-accepting chemotaxis protein [Enterobacter cloacae complex]	0	40910	TRUE	92.70%	554	1	4.728412628173828	554	2	554	Wed Apr 12 16:46:35 PDT 2023	59.82355508000007	AA	Enterobacter cloacae	HCJ6374625.1	100.00%	554	1	-1	0		MLNRIKIVTSLMLVLAIFGLLQLTSGGLFFNALKHDKENFTVLQTIRQQQSTLNASWVALLQTRNTLNRAGIRYMMDQSNIGSGATVNDLMQIASASLKQAEKNWAAYEALPRDPRQNDAEAMEIKRNYDIYHGALAELIQLLGAGKINAFFDQPTQSYQDGFEKQYVSYLQQNDKLYQIAVEDSNSSFSQAIWVLVSVLIAVLVVIVAVWLGIKQALISPLTRLIDNIRHIASGDLVKRIEVQGANEMGELADSLRHMQSELVRTVGDVRNGANAIYSGASEIAMGNNDLSSRTEQQAASLEETAASMEQLTATVKQNAENARQASHLALSASETAQKGGKVVDNVVQTMRDIAGSSQKIADIISVIDGIAFQTNILALNAAVEAARAGEQGRGFAVV…	554	Tsr sequences	linear
Enterobacter cloacae_WP_095427792_methyl-accepting chemotaxis protein [Enterobacter cloacae]	0	2	19.68%	11.55%	9.57%	21.12%	27.08%	51.62%	54.80%	54.80%	28.16%	WP_095427792	524.628	-14.63994084		nr	methyl-accepting chemotaxis protein [Enterobacter cloacae]	5.37e-178	42400	TRUE	77.40%	554	1	4.687770843505859	568	2	554	Wed Apr 12 16:46:35 PDT 2023	59.85473188000006	AA	Enterobacter cloacae	WP_268566262.1	100.00%	568	1	-1	0		MLNRIKIVTSLMLVLAIFGLLQLTSGGLFFNALKHDKENFTVLQTIRQQQSTLNASWVALLQTRNTLNRAGIRYMMDQNNIGSGATVNDLMQIASVSLKQAEKNWAAYEALPRDPRQSDAEAMEIKRNYDIYHGALAELIQLLGAGKINAFFDQPTQSYQDGFEKQYVNYLLQNDKLYQMAVENSNSSYSQAIWVLISVLMVVLVVIVGVWLGIKQALISPLTRLIDNIRHIASGDLVKRIEVEGANEMGELADSLRHMQSELVRTVGDVRNGANAIYSGASEIAMGNNDLSSRTEQQAASLEETAASMEQLTATVKQNAENARQASNLALSASETAQKGGKVVDNVVQTMRDIAGSSQKIADIISVIDGIAFQTNILALNAAVEAARAGEQGRGFAVV…	568	Tsr sequences	linear
Enterobacter cloacae_WP_095441752_MULTISPECIES: methyl-accepting chemotaxis protein [Enterobacter cloacae complex]	0	2	19.49%	11.55%	9.57%	21.12%	26.71%	50.90%	85.20%	85.20%	28.88%	WP_095441752	927.161	-14.64004509		nr	MULTISPECIES: methyl-accepting chemotaxis protein [Enterobacter cloacae complex]	0	40910	TRUE	92.60%	554	1	4.681575775146484	554	2	554	Wed Apr 12 16:46:35 PDT 2023	59.81053828000007	AA	Enterobacter cloacae	HCJ6374625.1	100.00%	554	1	-1	0		MLNRIKIVTSLMLVLAIFGLLQLTSGGLFFNALKHDKENFTVLQTIRQQQSTLNASWVALLQTRNTLNRAGIRYMMDQSNIGSGATVNDLMQIASASLKQAEKNWAAYEALPRDPRQNDAEAMEIKRNYDIYHGALAELIQLLGAGKINAFFDQPTQSYQDGFEKQYVSYLQQNDKLYQIAVEDSNSSFSQAIWVLVSVLIAVLLVIVAVWLGIKQALISPLTRLIDNIRHIASGDLVKRIEVQGANEMGELADSLRHMQSELVRTVGDVRNGANAIYSGASEIAMGNNDLSSRTEQQAASLEETAASMEQLTATVKQNAENARQASQLALSASETAQKGGKVVDNVVQTMRDIAGSSQKIADIISVIDGIAFQTNILALNAAVEAARAGEQGRGFAVV…	554	Tsr sequences	linear
Enterobacter cloacae_WP_095451974_methyl-accepting chemotaxis protein [Enterobacter cloacae]	0	2	19.49%	11.55%	9.75%	21.30%	26.71%	50.90%	85.40%	85.40%	28.70%	WP_095451974	911.753	-14.54123192		nr	methyl-accepting chemotaxis protein [Enterobacter cloacae]	0	40910	TRUE	92.70%	554	1	4.728412628173828	554	2	554	Wed Apr 12 16:46:35 PDT 2023	59.81954878000006	AA	Enterobacter cloacae	HCJ6374625.1	100.00%	554	1	-1	0		MLNRIKIVTSLMLVLAIFGLLQLTSGGLFFNALKHDKENFTVLQTIRQQQSTLNASWVALLQTRNTLNRAGIRYMMDQSNIGSGATVNDLMQIASASLKQAEKNWAAYEALPRDPRQNDAEAMEIKRNYDIYHGALAELIQLLGAGKINAFFDQPTQSYQDGFEKQYVSYLQQNDKLYQIAVEDSNSSFSQAIWVLVSVLIAVLVVIVAVWLGIKQALISPLTRLIDNIRHIASGDLVKRIEVQGANEMGELADSLRHMQSELVRTVGDVRNGANAIYSGASEIAMGNNDLSSRTEQQAASLEETAASMEQLTATVKQNAENARQASHLALSASETAQKGGKVVDNVVQTMRDIAGSSQKIADIISVIDGIAFQTNILALNAAVEAARAGEQGRGFAVV…	554	Tsr sequences	linear
Enterobacter cloacae_WP_095455081_methyl-accepting chemotaxis protein [Enterobacter cloacae]	0	2	19.68%	11.55%	9.57%	21.12%	27.08%	51.81%	54.60%	54.60%	27.98%	WP_095455081	530.791	-14.63994084		nr	methyl-accepting chemotaxis protein [Enterobacter cloacae]	1.98e-180	42400	TRUE	77.30%	554	1	4.687770843505859	568	2	554	Wed Apr 12 16:46:35 PDT 2023	59.85275938000005	AA	Enterobacter cloacae	WP_268566262.1	100.00%	568	1	-1	0		MLNRIKIVTSLMLVLAIFGLLQLTSGGLFFNALKHDKENFTVLQTIRQQQSTLNASWVALLQTRNTLNRAGIRYMMDQNNIGSGATVNDLMQIASVSLKQAEKNWAAYEALPRDPRQSDAEAMEIKRNYDIYHGALAELIQLLGAGKINAFFDQPTQSYQDGFEKQYVNYLLQNDKLYQMAVENSNSSYSQAIWVLISVLMVVLVVIVGVWLGIKQALISPLTRLIDNIRHIASGDLVKRIEVEGANEMGELADSLRHMQGELVRTVGDVRNGANAIYSGASEIAMGNNDLSSRTEQQAASLEETAASMEQLTATVKQNAENARQASNLALSASETAQKGGKVVDNVVQTMRDIAGSSQKIADIISVIDGIAFQTNILALNAAVEAARAGEQGRGFAVV…	568	Tsr sequences	linear
Enterobacter cloacae_WP_097536196_methyl-accepting chemotaxis protein [Enterobacter cloacae]	0	2	19.86%	11.55%	9.75%	21.30%	26.90%	51.62%	54.80%	54.80%	27.98%	WP_097536196	537.339	-14.54112767		nr	methyl-accepting chemotaxis protein [Enterobacter cloacae]	0	42400	TRUE	77.40%	554	1	4.734500885009766	568	2	554	Wed Apr 12 16:46:37 PDT 2023	59.87376288000005	AA	Enterobacter cloacae	WP_268566262.1	100.00%	568	1	-1	0		MLNRIKIVTSLMLVLAIFGLLQLTSGGLFFNALKHDKENFTVLQTIRQQQSTLNASWVALLQTRNTLNRAGIRYMMDQNNIGSGATVNDLMQIASVSLKQAEKNWAAYEALPRDPRQSDAEAMEIKRNYDIYHGALAELIQLLGAGKINAFFDQPTQSYQDGFEKQYVNYLLQNDKLYQMAVENSNSSYSQAIWVLISVLIVVLVVIVGVWLGIKQALISPLTRLIDNIRHIASGDLVKRIEVEGANEMGELADSLRHMQSELVRTVGDVRNGANAIYSGASEIAMGNNDLSSRTEQQAASLEETAASMEQLTATVKQNAENARQASNLALSASETAQKGGKVVDNVVQTMRDIAGSSQKIADIISVIDGIAFQTNILALNAAVEAARAGEQGRGFAVV…	568	Tsr sequences	linear
Enterobacter cloacae_WP_100151229_MULTISPECIES: methyl-accepting chemotaxis protein [Enterobacter cloacae complex]	0	2	19.31%	11.73%	9.57%	21.30%	27.62%	51.08%	85.60%	85.60%	28.52%	WP_100151229	905.975	-15.63991458		nr	MULTISPECIES: methyl-accepting chemotaxis protein [Enterobacter cloacae complex]	0	42400	TRUE	92.80%	554	1	4.640132904052734	554	2	554	Wed Apr 12 16:46:37 PDT 2023	59.70125308000006	AA	Enterobacter cloacae	HCJ6374625.1	100.00%	554	1	-1	0		MLNRIKIVTSLLLVLGIFGLLQLTSGGLFFNALKHDKENFTILQTIRQQQSTLNGSWVALLQTRNTLNRAGIRYMMDQNNIGSGSTVAELMQIASASLKQAEKNWADYEALPRDPRQSDAAALEIKRNYDIYHGALAELIQLLGAGKINEFFDQPTQSYQDGFEKQYVNYLQQNDALYQTAVEDSNSSYRQAIWVLISVLAAVLVVIVAVWLGIRQALISPLNRLIDSIRHIASGDLVKRIDVEGSNEMGVLADSLRHMQGELVRTVGDVRNGANAIYSGASEISMGNNDLSSRTEQQAASLEETAASMEQLTATVKQNAENARQASNLALSASETAQKGGKVVDNVVQTMRDIAGSSQKIADIISVIDGIAFQTNILALNAAVEAARAGEQGRGFAVV…	554	Tsr sequences	linear
Enterobacter cloacae_WP_107534638_MULTISPECIES: methyl-accepting chemotaxis protein [Enterobacter cloacae complex]	0	2	19.13%	11.73%	9.57%	21.30%	27.44%	51.08%	86.30%	86.30%	28.52%	WP_107534638	912.138	-15.64012038		nr	MULTISPECIES: methyl-accepting chemotaxis protein [Enterobacter cloacae complex]	0	42400	TRUE	93.10%	554	1	4.640132904052734	554	2	554	Wed Apr 12 16:46:39 PDT 2023	59.64621418000005	AA	Enterobacter cloacae	HCJ6374625.1	100.00%	554	1	-1	0		MLNRIKIVTSLLLVLAIFGLLQLTSGGLFFNALKHDKENFTVLQTIRQQQSTLNGSWVALLQTRNTLNRAGIRYMMDQNNIGSGSTVAELMQIASASLKQAEKNWADYEALPRDPRQSDAAALEIKRNYDIYHGALAELIQLLGAGKINAFFDQPTQSYQDGFEKQYVSYLQQNDALYQTAVEDSNSSYRQAIWVLISVLVAVLVVIVAVWLGIKQALISPLNRLIDSIRHIASGDLVKRIDVEGSNEMGELADSLRHMQGELVRTVGDVRNGANAIYSGASEISMGNNDLSSRTEQQAASLEETAASMEQLTATVKQNAENARQASNLALSASETAQKGGKVVDNVVQTMRDIAGSSQKIADIISVIDGIAFQTNILALNAAVEAARAGEQGRGFAVV…	554	Tsr sequences	linear
Enterobacter cloacae_WP_110820718_MULTISPECIES: methyl-accepting chemotaxis protein [Enterobacter cloacae complex]	0	2	18.95%	11.73%	9.93%	21.66%	26.53%	50.72%	85.60%	85.60%	28.52%	WP_110820718	912.138	-14.54003513		nr	MULTISPECIES: methyl-accepting chemotaxis protein [Enterobacter cloacae complex]	0	40910	TRUE	92.80%	554	1	4.738826751708984	554	2	554	Wed Apr 12 16:46:39 PDT 2023	59.859643980000065	AA	Enterobacter cloacae	HCJ6374625.1	100.00%	554	1	-1	0		MLNRIKIVTSLMLVLAIFGLLQLTSGGLFFNALKHDKENFTVLQTIRQQQSTLNASWVALLQTRNTLNRAGIRYMMDQSNIGSGATVNDLMQIASTSLKQAEKNWAAYEALPRDPRQSDADAMEIKRNYDIYHGALAELIQLLGAGKINAFFDQPTQSYQDGFEKQYVSYLQQNDKLYQMAVEDSKSSFSQAIWVLISVLLAVLVVIVAVWLGIKQALISPLTRLIDNIRHIASGDLVKRIEVEGSNEMGELADSLRHMQSELVRTVGDVRNGANAIYSGASEIAMGNNDLSSRTEQQAASLEETAASMEQLTATVKQNAENARQASHLALSASETAQKGGKVVDNVVQTMRDIAGSSQKIADIISVIDGIAFQTNILALNAAVEAARAGEQGRGFAVV…	554	Tsr sequences	linear
Enterobacter cloacae_WP_111964166_methyl-accepting chemotaxis protein [Enterobacter cloacae]	0	2	19.68%	11.55%	9.57%	21.12%	27.08%	50.90%	86.10%	86.10%	28.88%	WP_111964166	919.072	-14.64173674		nr	methyl-accepting chemotaxis protein [Enterobacter cloacae]	0	42400	TRUE	93.10%	554	1	4.675327301025391	554	2	554	Wed Apr 12 16:46:39 PDT 2023	59.78546268000008	AA	Enterobacter cloacae	HCJ6374625.1	100.00%	554	1	-1	0		MLNRIKIVTSLMLVLAIFGLLQLTSGGLFFNALKNDKENFTVLQTIRQQQSTLNASWVALLQTRNTLNRAGIRYMMDQSNIGSGATVNDLMQIASTSLKQAEKNWAAYEALPRDPRQGDADAMEIKRNYDIYHGALAELIQLLGAGKINAFFDQPTQSYQDGFEKQYVSYLQQNDKLYQAAVEDSNSSYSQAIWVLISVLIAVLVVIVAVWLNIKQTLISPLNRLIDNIRHIASGDLVKRIEVQGTNEMGELADSLRHMQGELVRTVGDVRNGANAIYSGASEIAMGNNDLSSRTEQQAASLEETAASMEQLTATVKQNAENARQASHLALSASETAQKGGKVVDNVVQTMRDIAGSSQKIADIISVIDGIAFQTNILALNAAVEAARAGEQGRGFAVV…	554	Tsr sequences	linear
Enterobacter cloacae_WP_112781637_methyl-accepting chemotaxis protein [Enterobacter cloacae]	0	2	19.68%	11.73%	9.57%	21.30%	26.35%	50.18%	85.90%	85.90%	29.42%	WP_112781637	915.22	-15.64122414		nr	methyl-accepting chemotaxis protein [Enterobacter cloacae]	0	42400	TRUE	93.00%	554	1	4.633884429931641	554	2	554	Wed Apr 12 16:46:40 PDT 2023	59.85943758000006	AA	Enterobacter cloacae	HCJ6374625.1	100.00%	554	1	-1	0		MLNRIKIVTSLMLVLAIFGLLQLTSGGLFFNALKNDKENFTVLQTIRQQQSTLNGSWVALLQTRNTLNRAGIRYMMDQSNIGSGATVNDLMQIASASLKQAEKNWADYEALPRDPRQSDADAMEIKRNYDIYHGALAELIQLLGAGKINAFFDQPTQSYQDGFEKQYVSYLQQNDKLYQTAVEDSNSSYSQAIWVLIGVLIAVLVVIVAVWLNIKQTLISPLNRLIDNIRHIASGDLVKRIEVQGTNEMGELADSLRHMQGELVRTVGDVRNGANAIYSGASEIAMGNNDLSSRTEQQAASLEETAASMEQLTATVKQNAENARQASHLALSASETAQKGGKVVDNVVQTMRDIAGSSQKIADIISVIDGIAFQTNILALNAAVEAARAGEQGRGFAVV…	554	Tsr sequences	linear
Enterobacter cloacae_WP_116342621_MULTISPECIES: methyl-accepting chemotaxis protein [Enterobacter cloacae complex]	0	2	19.31%	11.73%	9.57%	21.30%	27.08%	51.26%	86.10%	86.10%	28.34%	WP_116342621	912.909	-15.64043044		nr	MULTISPECIES: methyl-accepting chemotaxis protein [Enterobacter cloacae complex]	0	40910	TRUE	93.10%	554	1	4.633884429931641	554	2	554	Wed Apr 12 16:46:41 PDT 2023	59.654310480000056	AA	Enterobacter cloacae	HCJ6374625.1	100.00%	554	1	-1	0		MLNRIKIVTSLMLVLAIFGLLQLTSGGLFFNALKNDKENFTVLQTIRQQQSTLNGSWVALLQTRNTLNRAGIRYMMDQSNIGSGATVNDLMQIASASLKQAEKNWADYEALPRDPRQSDAAALEIKRNYDIYHGALAELIQLLGAGKINAFFDQPTQSYQDGFEKQYVSYLQQNDKLYQMAVEDSNSSFSQAIWVLISVLVAVLVVIVAVWLGIKQALISPLTRLIDNIRHIASGDLVKRIDVEGSNEMGELADSLRHMQSELVRTVGDVRNGANAIYSGASEIAMGNNDLSSRTEQQAASLEETAASMEQLTATVKQNAENARQASHLALSASETAQKGGKVVDNVVQTMRDIAGSSQKIADIISVIDGIAFQTNILALNAAVEAARAGEQGRGFAVV…	554	Tsr sequences	linear
Enterobacter cloacae_WP_128297816_methyl-accepting chemotaxis protein [Enterobacter cloacae]	0	2	19.49%	11.73%	9.57%	21.30%	26.71%	50.72%	85.60%	85.60%	28.88%	WP_128297816	912.909	-15.64032619		nr	methyl-accepting chemotaxis protein [Enterobacter cloacae]	0	42400	TRUE	92.80%	554	1	4.640132904052734	554	2	554	Wed Apr 12 16:46:43 PDT 2023	59.87555948000006	AA	Enterobacter cloacae	HCJ6374625.1	100.00%	554	1	-1	0		MLNRIKIVTSLMLVLAIFGLLQLTSGGLFFNALKNDKENFTVLQTIRQQQSTLNGSWVALLQTRNTLNRAGIRYMMDQSNIGSGATVNDLMQIASASLKQAEKNWAAYEALPRDPRQSDADAMEIKRNYDIYHGALAELIQLLGAGKINAFFDQPTQSYQDGFEKQYVSYLQQNDKLYQMAVEDSNSSYSQAIWVLMGVLIAVLVVIVAVWLNIKQTLISPLNRLIDNIRHIASGDLVKRIEVQGTNEMGELADSLRHMQGELVRTVGDVRNGANAIYSGASEIAMGNNDLSSRTEQQAASLEETAASMEQLTATVKQNAENARQASHLALSASETAQKGGKVVDNVVQTMRDIAGSSQKIADIISVIDGIAFQTNILALNAAVEEARAGEQGRGFAVV…	554	Tsr sequences	linear
Enterobacter cloacae_WP_129256039_MULTISPECIES: methyl-accepting chemotaxis protein [Enterobacter cloacae complex]	0	2	19.06%	11.87%	9.53%	21.40%	27.70%	50.90%	85.40%	85.40%	28.60%	WP_129256039	903.664	-16.63850403		nr	MULTISPECIES: methyl-accepting chemotaxis protein [Enterobacter cloacae complex]	0	42400	TRUE	92.70%	556	1	4.607769012451172	556	2	551	Wed Apr 12 16:46:43 PDT 2023	59.89042118000006	AA	Enterobacter cloacae	sp|P02942|MCP1_ECOLI	100.00%	551	1	-1	0		MLNRIKIVTSLLLVLAIFGLLQLTSGGLFFNALKHDKENFTILQTIRQQQSTLNGSWVALLQTRNTLNRAGIRYMMDQNNIGSGSTVAELMQIASASLKQAEKNWADYEALPRDPRQSDAAALEIKRNYDIYHGALAELIQLLGAGKINEFFDQPTQSYQDGFEKQYVTYLQQNDALYQTAVEDSNSSYRQAIWVLISVLAAVLVVIVAVWLGIRQALISPLNRLIDSIRHIASGDLVKRIDVEGSNEMGELADSLRHMQGELVRTVGDVRNGANAIYSGASEISMGNNDLSSRTEQQAASLEETAASMEQLTATVKQNAENARQASNLALSASETAQKGGKVVDNVVQTMRDIAGSSQKIADIISVIDGIAFQTNILALNAAVEAARAGEQGRGFAVV…	556	Tsr sequences	linear
Enterobacter cloacae_WP_129324059_methyl-accepting chemotaxis protein [Enterobacter cloacae]	0	2	19.49%	11.73%	9.75%	21.48%	26.71%	50.54%	86.80%	86.80%	28.88%	WP_129324059	922.539	-14.64143789		nr	methyl-accepting chemotaxis protein [Enterobacter cloacae]	0	42400	TRUE	93.40%	554	1	4.679973602294922	554	2	554	Wed Apr 12 16:46:43 PDT 2023	59.72334558000006	AA	Enterobacter cloacae	HCJ6374625.1	100.00%	554	1	-1	0		MLNRIKIVTSLMLVLAIFGLLQLTSGGLFFNALKNDKENFTVLQTIRQQQSTLNASWVALLQTRNTLNRAGIRYMMDQSNIGSGATVNDLMQIASASLKQAEKNWAAYEALPRDSRQSDADAMEIKRNYDIYHGALAELIQLLGAGKINAFFDQPTQSYQDGFEKQYVNYLQQNDKLYKTAVEDSNSSYSQAIWVLISVLVAVLVVIVAVWLGIKQALISPLNRLIDSIRHIASGDLVKRIDVEGSNEMGELADSLRHMQGELVRTVGDVRNGANAIYSGASEIAMGNNDLSSRTEQQAASLEETAASMEQLTATVKQNAENARQASHLALSASETAQKGGKVVDNVVQTMRDIAGSSQKIADIISVIDGIAFQTNILALNAAVEAARAGEQGRGFAVV…	554	Tsr sequences	linear
Enterobacter cloacae_WP_129361731_methyl-accepting chemotaxis protein [Enterobacter cloacae]	0	2	17.60%	12.16%	9.80%	21.96%	26.86%	50.27%	54.00%	54.00%	28.68%	WP_129361731	522.316	-20.30874958		nr	methyl-accepting chemotaxis protein [Enterobacter cloacae]	4.61e-177	42400	TRUE	77.00%	551	1	4.612468719482422	568	2	551	Wed Apr 12 16:46:43 PDT 2023	59.57905498000006	AA	Enterobacter cloacae	WP_268566262.1	100.00%	568	1	-1	0		MLNRIKIVTSLLLVLCLFGLLQLTSGGLFFNALKHDKENFTVLQTIRAQQSTLNGSWVALLQTRNTLNRAGIRYMMDQNNIGSGATVAELMQIATTSLKQAEARWNEYQALPRDPRQSEAAAAEVKRNYDIYHGALAELIQLLGAGKINEFFDQPTQGYQDGFEKQYVQYLEQNDHLYDVAVADNDSSYSMAVWIIISVLIVVLAVIIAVWFGIKNVLISPLQRLVESIRHIASGDLEQDIHVHGTNEMGQLADSLRHMQSELVRTVGDVRSGADAIYSGASEISAGNNDLSSRTEQQAASLEETAASMEELTATVKQNAENARQASHLALSASETAQKGGKVVDNVVQTMRDIAGSSQKIADIISVIDGIAFQTNILALNAAVEAARAGEQGRGFAVV…	568	Tsr sequences	linear
Enterobacter cloacae_WP_139937137_methyl-accepting chemotaxis protein [Enterobacter cloacae]	0	2	19.68%	11.55%	9.57%	21.12%	26.71%	51.44%	54.60%	54.60%	28.34%	WP_139937137	531.561	-14.63994084		nr	methyl-accepting chemotaxis protein [Enterobacter cloacae]	1.25e-180	42400	TRUE	77.30%	554	1	4.687770843505859	568	2	554	Wed Apr 12 16:46:46 PDT 2023	59.89878508000005	AA	Enterobacter cloacae	WP_268566262.1	100.00%	568	1	-1	0		MLNRIKIVTSLMLVLAIFGLLQLTSGGLFFNALKHDKENFTVLQTIRQQQSTLNASWVALLQTRNTLNRAGIRYMMDQNNIGSGATVNDLMQIASVSLKQAEKNWAAYESLPRDPRQSDAEAMEIKRNYDIYHGALAELIQLLGAGKINAFFDQPTQSYQDGFEKQYVNYLLQNDKLYQMAVENSNSSYSQAIWVLISVLMVVLVVIVGVWLGIKQALISPLTRLIDNIRHIASGDLVKRIEVEGANEMGELADSLRHMQSELVRTVGDVRNGANAIYSGASEIAMGNNDLSSRTEQQAASLEETAASMEQLTATVKQNAENARQASNLALSASETAQKGGKVVDNVVQTMRDIAGSSQKIADIISVIDGIAFQTNILALNAAVEAARAGEQGRGFAVV…	568	Tsr sequences	linear
Enterobacter cloacae_WP_148422029_methyl-accepting chemotaxis protein [Enterobacter cloacae]	0	2	19.31%	11.91%	9.39%	21.30%	27.26%	50.90%	85.60%	85.60%	28.70%	WP_148422029	909.442	-17.63928979		nr	methyl-accepting chemotaxis protein [Enterobacter cloacae]	0	43890	TRUE	92.80%	554	1	4.566753387451172	554	2	554	Wed Apr 12 16:46:46 PDT 2023	59.799366580000054	AA	Enterobacter cloacae	HCJ6374625.1	100.00%	554	1	-1	0		MLNRIKIVTSLMLVLAIFGLLQLTSGGLFFNALKHDKENFTILQTIRQQQSILNGSWVALLQTRNTLNRAGIRYMMDQNNIGSGSTVAELMQIASASLKQAEKNWADYEALPRDPRQSDAAALEIKRNYDIYHGALAELIQLLGAGKINEFFDQPTQSYQDGFEKQYVSYLQQNDALYQTAVEDSNSSYHQAIWVLISVLIAVLVVIVAVWLGIRQALISPMTRLIDSIRYIASGDLVKRIDVEGTNEMGELADSLRHMQGELVRTVGDVRNGANAIYSGASEISMGNNDLSSRTEQQAASLEETAASMEQLTATVKQNAENARQASNLALSASETAQKGGKVVDNVVQTMRDIAGSSQKIADIISVIDGIAFQTNILALNAAVEAARAGEQGRGFAVV…	554	Tsr sequences	linear
Enterobacter cloacae_WP_153907950_methyl-accepting chemotaxis protein [Enterobacter cloacae]	0	2	19.86%	11.55%	9.57%	21.12%	26.17%	50.72%	85.90%	85.90%	29.06%	WP_153907950	911.368	-14.63994084		nr	methyl-accepting chemotaxis protein [Enterobacter cloacae]	0	42400	TRUE	93.00%	554	1	4.687770843505859	554	2	554	Wed Apr 12 16:46:47 PDT 2023	59.992852280000065	AA	Enterobacter cloacae	HCJ6374625.1	100.00%	554	1	-1	0		MLNRIKIVTSLMLVLAIFGLLQLTSGGLFFNALKHDKENFTVLQTIRQQQSTLNASWVALLQTRNTLNRAGIRYMMDQNNIGSGATVNDLMQIASVSLKQAEKNWAAYETLPRDPRQSDAEAMEIKRNYDIYHGALAELIQLLGAGKINAFFDQPTQSYQDGFEKQYVNYLLQNDKLYQMAVENSNSSYSQAIWVLISVLIVVLVVIVAVWLGIKQALISPLTRLIDNIRHIASGDLVKRIEVEGANEMGELADSLRHMQGELVRTVGDVRNGANAIYSGASEIAMGNNDLSSRTEQQAASLEETAASMEQLTATVKQNAENARQASNLALSASETAQKGGKVVDNVVQTMRDIAGSSQKIADIISVIDGIAFQTNILALNAAVEAARAGEQGRGFAVV…	554	Tsr sequences	linear
Enterobacter cloacae_WP_161657209_methyl-accepting chemotaxis protein [Enterobacter cloacae]	0	2	19.68%	11.55%	9.57%	21.12%	26.90%	51.62%	54.60%	54.60%	28.16%	WP_161657209	530.406	-14.63994084		nr	methyl-accepting chemotaxis protein [Enterobacter cloacae]	3.06e-180	42400	TRUE	77.30%	554	1	4.687770843505859	568	2	554	Wed Apr 12 16:46:48 PDT 2023	59.841733180000055	AA	Enterobacter cloacae	WP_268566262.1	100.00%	568	1	-1	0		MLNRIKIVTSLMLVLAIFGLLQLTSGGLFFNALKHDKENFTVLQTIRQQQSTLNASWVALLQTRNTLNRAGIRYMMDQNNIGSGATVNDLMQIASVSLKQAEKNWAAYEALPRDPRQSDAEAMEIKRNYDIYHGALAELIQLLGAGKINAFFDQPTQSYQDGFEKQYVNYLLQNDKLYQMAVENSNSSYSSAIWVLISVLMVVLVVIVGVWLGIKQALISPLTRLIDNIRHIASGDLVKRIEVEGANEMGELADSLRHMQSELVRTVGDVRNGANAIYSGASEIAMGNNDLSSRTEQQAASLEETAASMEQLTATVKQNAENARQASNLALSASETAQKGGKVVDNVVQTMRDIAGSSQKIADIISVIDGIAFQTNILALNAAVEAARAGEQGRGFAVV…	568	Tsr sequences	linear
Enterobacter cloacae_WP_165465237_methyl-accepting chemotaxis protein [Enterobacter cloacae]	0	2	19.13%	11.91%	9.57%	21.48%	27.44%	50.72%	85.90%	85.90%	28.70%	WP_165465237	911.368	-16.63850403		nr	methyl-accepting chemotaxis protein [Enterobacter cloacae]	0	42400	TRUE	93.00%	554	1	4.607769012451172	554	2	554	Wed Apr 12 16:46:48 PDT 2023	59.75726398000006	AA	Enterobacter cloacae	HCJ6374625.1	100.00%	554	1	-1	0		MLNRIKIVTSLMLVLAIFGLLQLTSGGLFFNALKHDKENFTILQTIRQQQSTLNGSWVALLQTRNTLNRAGIRYMMDQNNIGSGSTVSELMQIASASLKQAEKNWADYEALPRDPRQSDAAALEIKRNYDIYHGALAELIQLLGAGKINEFFDQPTQSYQDGFEKQYVNYLQQNDALYQTAVEDSNSSYRQAIWVLISVLAAVLVVIVAVWLGIRQALISPMNRLIDSIRHIASGDLVKRIDVEGSNEMGELADSLRHMQGELVRTVGDVRNGANAIYSGASEISMGNNDLSSRTEQQAASLEETAASMEQLTATVKQNAENARQASNLALSASETAQKGGKVVDNVVQTMRDIAGSSQKIADIISVIDGIAFQTNILALNAAVEAARAGEQGRGFAVV…	554	Tsr sequences	linear
Enterobacter cloacae_WP_191979723_methyl-accepting chemotaxis protein [Enterobacter cloacae]	0	2	19.86%	11.37%	9.75%	21.12%	26.71%	51.44%	54.60%	54.60%	28.34%	WP_191979723	529.25	-12.64156514		nr	methyl-accepting chemotaxis protein [Enterobacter cloacae]	7.96e-180	42400	TRUE	77.30%	554	1	4.779361724853516	568	2	554	Wed Apr 12 16:46:52 PDT 2023	59.89784368000005	AA	Enterobacter cloacae	WP_268566262.1	100.00%	568	1	-1	0		MLNRIKIVTSLMLVLAIFGLLQLTSGGLFFNALKHDKENFTVLQTIRQQQSTLNASWVALLQTRNTLNRAGIRYMMDQNNIGSGATVNDLMQIASVSLKQAEKNWAAYESLPRDPRQSDAEAMEIKRNYDIYHGALAELIQLLGAGKINAFFDQPTQSYQDGFEKQYVNYLLQNDKLYQMAVENSNSSYSQAIWVLISVLMVVLVVIVGVWLGIKQALISPLTRLIDNIRHIASGDLVKRIEVEGANEMGELADSLRHMQSELVRTVGDVRNGANAIYSGASEIAMGNNDLSSRTEQQAASLEETAASMEQLTATVKQNAENARQASNLALSASETAQKGGKVVDNVVQTMRDIAGSSQKIADIISVIDGIAFQTNILALNAAVEAARAGEQGRGFAVV…	568	Tsr sequences	linear
Enterobacter cloacae_WP_200480311_methyl-accepting chemotaxis protein [Enterobacter cloacae]	0	2	18.95%	11.91%	9.75%	21.66%	27.62%	50.90%	85.70%	85.70%	28.34%	WP_200480311	909.827	-15.63851198		nr	methyl-accepting chemotaxis protein [Enterobacter cloacae]	0	42400	TRUE	92.90%	554	1	4.650920867919922	554	2	551	Wed Apr 12 16:46:53 PDT 2023	59.81540038000005	AA	Enterobacter cloacae	sp|P02942|MCP1_ECOLI	100.00%	551	1	-1	0		MLNRIKIVTSLLLVLAIFGLLQLTSGGLFFNALKHDKENFTILQTIRQQQSTLNGSWVALLQTRNTLNRAGIRYMMDQNNIGSGSTVAELMQIASASLKQAEKNWADYEALPRDPRQSDAAALEIKRNYDIYHGALAELIQLLGAGKINEFFDQPTQSYQDGFEKQYVSYLQQNDALYQTAVEDSNSSYRQAIWVLISVLAAVLVVIVAVWLGIRQALISPLNRLIDSIRHIASGDLVKRIDVEGSNEMGELADSLRHMQGELVRTVGDVRNGANAIYSGASEISMGNNDLSSRTEQQAASLEETAASMEQLTATVKQNAENARQASNLALSASETAQKGGKVVDNVVQTMRDIAGSSQKIADIISVIDGIAFQTNILALNAAVEAARAGEQGRGFAVV…	554	Tsr sequences	linear
Enterobacter cloacae_WP_204642627_methyl-accepting chemotaxis protein [Enterobacter cloacae]	0	2	19.13%	11.73%	9.57%	21.30%	27.62%	51.26%	86.10%	86.10%	28.34%	WP_204642627	909.827	-15.70767041		nr	methyl-accepting chemotaxis protein [Enterobacter cloacae]	0	42400	TRUE	93.10%	554	1	4.640132904052734	554	2	554	Wed Apr 12 16:46:54 PDT 2023	59.64627538000005	AA	Enterobacter cloacae	HCJ6374625.1	100.00%	554	1	-1	0		MLNRIKIVTSLLLVLAIFGLLQLTSGGLFFNALKHDKENFTVLQTIRQQQSTLNGSWVALLQTRNTLNRAGIRYMMDQNNIGSGSTVAELMQIASASLKQAEKNWADYEALPRDPRQSDAAALEIKRNYDIYHGALAELIQLLGAGKINAFFDQPTQSYQDGFEKQYVAYLQQNDALYQTAVEDSNSSYRQAIWVLISVLVAVLVVIVAVWLGIKQALISPLNRLIDCIRHIASGDLVKRIDVEGSNEMGELADSLRHMQGELVRTVGDVRNGANAIYSGASEISMGNNDLSSRTEQQAASLEETAASMEQLTATVKQNAENARQASNLALSASETAQKGGKVVDNVVQTMRDIAGSSQKIADIISVIDGIAFQTNILALNAAVEAARAGEQGRGFAVV…	554	Tsr sequences	linear
Enterobacter cloacae_WP_219247684_methyl-accepting chemotaxis protein [Enterobacter cloacae]	0	2	19.86%	11.73%	9.57%	21.30%	26.71%	51.44%	54.80%	54.80%	28.16%	WP_219247684	538.11	-15.63942825		nr	methyl-accepting chemotaxis protein [Enterobacter cloacae]	0	42400	TRUE	77.40%	554	1	4.646327972412109	568	2	554	Wed Apr 12 16:46:57 PDT 2023	59.92278918000006	AA	Enterobacter cloacae	WP_268566262.1	100.00%	568	1	-1	0		MLNRIKIVTSLMLVLAIFGLLQLTSGGLFFNALKHDKENFTVLQTIRQQQSTLNASWVALLQTRNTLNRAGIRYMMDQNNIGSGATVNDLMQIASVSLKQAEKNWAAYEALPRDPRQSDAEAMEIKRNYDIYHGALAELIQLLGAGKINAFFDQPTQSYQDGFEKQYVNYLLQNDKLYQMAVENSNSSYSQAIWVLISVLIVVLVVIVGVWLGIKQALISPLTRLIDNIRHIASGDLVKRIEVEGANEMGELADSLRHMQSELVRTVGDVRNGANAIYSGASEIAMGNNDLSSRTEQQAASLEETAASMEQLTATVKQNAENARQASNLALSASETAQKGGKVVDNVVQTMRDIAGSSQKIADIISVIDGIAFQTNILALNAAVEAARAGEQGRGFAVV…	568	Tsr sequences	linear
Enterobacter cloacae_WP_235172505_methyl-accepting chemotaxis protein [Enterobacter cloacae]	0	2	19.68%	11.37%	9.57%	20.94%	26.90%	51.62%	54.60%	54.60%	28.34%	WP_235172505	531.561	-13.64135139		nr	methyl-accepting chemotaxis protein [Enterobacter cloacae]	0	42400	TRUE	77.30%	554	1	4.726329803466797	568	2	554	Wed Apr 12 16:47:00 PDT 2023	59.82672148000006	AA	Enterobacter cloacae	WP_268566262.1	100.00%	568	1	-1	0		MLNRIKIVTSLMLVLAIFGLLQLTSGGLFFNALKHDKENFTVLQTIRQQQSTLNASWVALLQTRNTLNRAGIRYMMDQNNIGSGATVNDLMQIASVSLKQAEKNWAAYESLPRDPRQSDAEAMGIKRNYDIYHGALAELIQLLGAGKINAFFDQPTQSYQDGFEKQYVNYLLQNDKLYQMAVENSNSSYSQAIWVLISVLMVVLVVIVGVWLGIKQALISPLTRLIDNIRHIASGDLVKRIEVEGANEMGELADSLRHMQSELVRTVGDVRNGANAIYSGASEIAMGNNDLSSRTEQQAASLEETAASMEQLTATVKQNAENARQASNLALSASETAQKGGKVVDNVVQTMRDIAGSSQKIADIISVIDGIAFQTNILALNAAVEAARAGEQGRGFAVV…	568	Tsr sequences	linear
Enterobacter cloacae_WP_237423994_methyl-accepting chemotaxis protein [Enterobacter cloacae complex sp. ECC445]	0	2	19.68%	11.55%	9.57%	21.12%	26.90%	50.90%	86.10%	86.10%	28.88%	WP_237423994	908.672	-14.64173674		nr	methyl-accepting chemotaxis protein [Enterobacter cloacae complex sp. ECC445]	0	42400	TRUE	93.10%	554	1	4.675327301025391	554	2	554	Wed Apr 12 16:47:00 PDT 2023	59.79948958000007	AA	Enterobacter cloacae	HCJ6374625.1	100.00%	554	1	-1	0		MLNRIKIVTSLMLVLAIFGLLQLTSGGLFFNALKNDKENFTVLQTIRQQQSTLNGSWVALLQTRNTLNRAGIRYMMDQSNIGSGATVNDLMQIASVSLKQAEKNWAAYEALPRDPRQSDADAMEIKRNYDIYHGALAELIQLLGAGKINAFFDQPTQSYQDGFEKQYVSYLQQNDKLYQTAVEDSNSSYSQAIWVLIGVLIAVLVVIVAVWLNIKQTLISPLNRLIDNIRHIASGDLVKRIEVQGTNEMGELADSLRHMQGELVRTVGDVRNGANAIYSGASEIAMGNNDLSSRTEQQAASLEETAASMEQLTATVKQNAENARQASHLALSASETAQKGGKVVDNVVQTMRDIAGSSQKIADIISVIDGIAFQTNILALNAAVEAARAGEQGRGFAVV…	554	Tsr sequences	linear
Enterobacter cloacae_WP_248085144_methyl-accepting chemotaxis protein [Enterobacter cloacae]	0	2	19.68%	11.55%	9.57%	21.12%	26.71%	51.44%	54.90%	54.90%	28.34%	WP_248085144	532.717	-14.6390429		nr	methyl-accepting chemotaxis protein [Enterobacter cloacae]	0	42400	TRUE	77.50%	554	1	4.693912506103516	568	2	554	Wed Apr 12 16:47:01 PDT 2023	59.91281198000006	AA	Enterobacter cloacae	WP_268566262.1	100.00%	568	1	-1	0		MLNRIKIVTSLMLVLAIFGLLQLTSGGLFFNALKHDKENFTVLQTIRQQQSTLNASWVALLQTRNTLNRAGIRYMMDQNNIGSGATVNDLMQIASVSLKQAEKNWAAYESLPRDPRQSDAEAMEIKRNYDIYHGALAELIQLLGAGKINAFFEQPTQSYQDGFEKQYVNYLLQNDKLYQMAVENSNSSYSQAIWVLISVLMVVLVVIVGVWLGIKQALISPLTRLIDNIRHIASGDLVKRIEVEGANEMGELADSLRHMQSELVRTVGDVRNGANAIYSGASEIAMGNNDLSSRTEQQAASLEETAASMEQLTATVKQNAENARQASNLALSASETAQKGGKVVDNVVQTMRDIAGSSQKIADIISVIDGIAFQTNILALNAAVEAARAGEQGRGFAVV…	568	Tsr sequences	linear
Enterobacter cloacae_WP_250115693_methyl-accepting chemotaxis protein [Enterobacter cloacae]	0	2	19.68%	11.55%	9.75%	21.30%	26.71%	51.26%	54.60%	54.60%	28.34%	WP_250115693	527.709	-13.63994879		nr	methyl-accepting chemotaxis protein [Enterobacter cloacae]	3.57e-179	42400	TRUE	77.30%	554	1	4.736904144287109	568	2	554	Wed Apr 12 16:47:01 PDT 2023	59.99792068000006	AA	Enterobacter cloacae	WP_268566262.1	100.00%	568	1	-1	0		MLNRIKIVTSLMLVLAIFGLLQLTSGGLFFNALKHDKENFTVLQTIRQQQSTLNASWVALLQTRNTLNRAGIRYMMDQNNIGSGATVNDLMQIASVSLKQAEKNWAAYESLPRDPRQSDAEAMEIKRNYDIYHGALAELIQLLGAGKINAFFDQPTQSYQDGFEKQYVNYLLQNDKLYQMAVENSNSSYSQAIWVLISVLMVVLVVIVGVWLGIKQALISPLTRLIDNIRHIASGDLVKRIEVEGANEMGELADSLRHMQSELVRTVGDVRNGANAIYSGASEIAMGNNDLSSRTEQQAASLEETAASMEQLTATVKQNAENARQASNLALSASETAQKGRKVVDNVVQTMRDIAGSSQKIADIISVIDGIAFQTNILALNAAVEAARAGEQGRGFAVV…	568	Tsr sequences	linear
Enterobacter cloacae_WP_256067941_methyl-accepting chemotaxis protein [Enterobacter cloacae]	0	2	19.68%	11.91%	9.75%	21.66%	26.71%	50.36%	86.80%	86.80%	28.88%	WP_256067941	920.998	-15.64092529		nr	methyl-accepting chemotaxis protein [Enterobacter cloacae]	0	42400	TRUE	93.40%	554	1	4.638637542724609	554	2	554	Wed Apr 12 16:47:02 PDT 2023	59.766327180000076	AA	Enterobacter cloacae	HCJ6374625.1	100.00%	554	1	-1	0		MLNRIKIVTSLMLVLAIFGLLQLTSGGLFFNALKNDKENFTVLQTIRQQQSTLNASWVALLQTRNTLNRAGIRYMMDQSNIGSGATVNDLMQIASASLKQAEKNWADYEALPRDSRQSDADAMEIKRNYDIYHGALAELIQLLGTGKINAFFDQPTQSYQDGFEKQYVNYLQQNDKLYKTAVEDNNSSYSQAIWVLISVLVAVLVVIVAVWLGIKQALISPLNRLIDSIRHIASGDLVKRIDVEGSNEMGELADSLRHMQGELVRTVGDVRNGANAIYSGASEIAMGNNDLSSRTEQQAASLEETAASMEQLTATVKQNAENARQASHLALSASETAQKGGKVVDNVVQTMRDIAGSSQKIADIISVIDGIAFQTNILALNAAVEAARAGEQGRGFAVV…	554	Tsr sequences	linear
Enterobacter cloacae_WP_260250435_methyl-accepting chemotaxis protein [Enterobacter cloacae]	0	2	19.86%	11.55%	9.57%	21.12%	26.90%	51.81%	54.40%	54.40%	27.98%	WP_260250435	528.865	-14.63994084		nr	methyl-accepting chemotaxis protein [Enterobacter cloacae]	1.18e-179	42400	TRUE	77.20%	554	1	4.687770843505859	568	2	554	Wed Apr 12 16:47:02 PDT 2023	59.89483998000005	AA	Enterobacter cloacae	WP_268566262.1	100.00%	568	1	-1	0		MLNRIKIVTSLMLVLAIFGLLQLTSGGLFFNALKHDKENFTVLQTIRQQQSTLNASWVALLQTRNTLNRAGIRYMMDQNNIGSGATVNDLMQIASVSLKQAEKNWAAYEALPRDPRQSDAEAMEIKRNYDIYHGALAELIQLLGAGKINAFFDQPTQSYQDGFEKQYVNYLLQNDKLYQMAVENSNSSYSQAIWVLISVLMVVLVVIVGVWLGIKQALISPLTRLIDNIRHIASGDLVKRIEVEGANEMGELADSLRHMQSELVRTVGDVRNGANAIYSGASEIAMGNNDLSSRTEQQAASLEETAASMEQLTATVKQNAENARQASNLALSASETAQKGGKVVDNVVQTMRDIAGSSQKIADIISVIDGIAFQTNILALNAAVEAARAGEQGRGFAVV…	568	Tsr sequences	linear
Enterobacter cloacae_WP_262783083_methyl-accepting chemotaxis protein [Enterobacter cloacae]	0	2	19.86%	11.55%	9.57%	21.12%	26.53%	51.08%	85.90%	85.90%	28.70%	WP_262783083	912.524	-14.63994084		nr	methyl-accepting chemotaxis protein [Enterobacter cloacae]	0	42400	TRUE	93.00%	554	1	4.687770843505859	554	2	554	Wed Apr 12 16:47:03 PDT 2023	59.958837580000065	AA	Enterobacter cloacae	HCJ6374625.1	100.00%	554	1	-1	0		MLNRIKIVTSLMLVLAIFGLLQLTSGGLFFNALKHDKENFTVLQTIRQQQSTLNASWVALLQTRNTLNRAGIRYMMDQNNIGSGATVNDLMQIASVSLKQAEKNWAAYETLPRDPRQSDAEAMEIKRNYDIYHGALAELIQLLGAGKINAFFDQPTQSYQDGFEKQYVNYLLQNDKLYQMAVENSNSSYSQAIWVLISVLIVVLVVIVAVWLGIKQALISPLTRLIDNIRHIASGDLVKRIEVEGANEMGELADSLRHMQGELVRTVGDVRNGANAIYSGASEIAMGNNDLSSRTEQQAASLEETAASMEQLTATVKQNAENARQASNLALSASETAQKGGKVVDNVVQTMRDIAGSSQKIADIISVIDGIAFQTNILALNAAVEAARAGEQGRGFAVV…	554	Tsr sequences	linear
Enterobacter cloacae_WP_262789475_methyl-accepting chemotaxis protein [Enterobacter cloacae]	0	2	20.04%	11.55%	9.57%	21.12%	26.90%	51.62%	85.40%	85.40%	28.16%	WP_262789475	903.664	-14.63994084		nr	methyl-accepting chemotaxis protein [Enterobacter cloacae]	0	42400	TRUE	92.70%	554	1	4.687770843505859	554	2	554	Wed Apr 12 16:47:03 PDT 2023	59.84671928000006	AA	Enterobacter cloacae	HCJ6374625.1	100.00%	554	1	-1	0		MLNRIKIVTSLMLVLAIFGLLQLTSGGLFFNALKHDKENFTVLQTIRQQQSTLNASWVALLQTRNTLNRAGIRYMMDQNNIGSGATVNDLMQIASVSLKQAEKNWAAYEALPRDPRQSDAEAIEIKRNYDIYHGALAELIQLLGAGKINAFFDQPTQSYQDGFEKQYVNYLLQNDKLYQMAVENSNSSYSQAIWVLISVLIVVLVVIVGVWLGIKQALISPLTRLIDNIRHIASGDLVKRIEVEGANEMGELADSLRHMQSELVRTVGDVRNGANAIYSGASEIAMGNNDLSSRTEQQAASLEETAASMEQLTATVKQNAENARQASNLALSASETAQKGGKVVDNVVQTMRDIAGSSQKIADIISVIDGIAFQTNILALNAAVEAARAGEQGRGFAVV…	554	Tsr sequences	linear
Enterobacter cloacae_WP_262812104_methyl-accepting chemotaxis protein [Enterobacter cloacae]	0	2	19.68%	11.55%	9.57%	21.12%	26.90%	51.62%	85.20%	85.20%	28.16%	WP_262812104	912.138	-14.63994084		nr	methyl-accepting chemotaxis protein [Enterobacter cloacae]	0	42400	TRUE	92.60%	554	1	4.687770843505859	554	2	554	Wed Apr 12 16:47:03 PDT 2023	59.91484568000005	AA	Enterobacter cloacae	HCJ6374625.1	100.00%	554	1	-1	0		MLNRIKIVTSLMLVLAIFGLLQLTSGGLFFNALKHDKENFTVLQTIRQQQSTLNASWVALLQTRNTLNRAGIRYMMDQNNIGSGATVNDLMQIASVSLKQAEKNWAAYEALPRDPRQSDAEAMEIKRNYDIYHGALAELIQLLGAGKINAFFDQPTQSYQDGFEKQYVNYLLQNDKLYQMAVENSNSSYSQAIWVLISVLMVVLMVIVGVWLGIKQALISPLTRLIDNIRHIASGDLVKRIEVEGANEMGELADSLRHMQSELVRTVGDVRNGANAIYSGASEIAMGNNDLSSRTEQQAASLEETAASMEQLTATVKQNAENARQASNLALSASETAQKGGKVVDNVVQTMRDIAGSSQKIADIISVIDGIAFQTNILALNAAVEAARAGEQGRGFAVV…	554	Tsr sequences	linear
[truncated: 5,807 more rows]
